# Supplementary material for: Endosomal Rab cycles regulate Parkin-mediated mitophagy
Source: eLife. 2018 Jan 23;7:e31326. doi: 10.7554/eLife.31326 (PMC5780041; doi:10.7554/eLife.31326)
Supplement: Figure 1—source data 1. [file elife-31326-fig1-data1.xlsx]

## Sheet: Sheet1
	TBC DKO	TBC DKO	Fis1 KO	WT	TBC DKO	TBC DKO	TBC DKO
	Val 3hr	Val3hr	Val3hr	Val3hr	Val3h	Val 3hrs	Val 3hrs
		Wortmannin			w/o Parkin	Rab7 DN	Rab7 delC
Rab7 translocation
1	44.6	47.4	53.9	19.5	15.2	16.3	9.1
2	35.6	11.4	60.3	38.1	27.3	22.6	9.9
3	73.9	29	56.3	22.1	16.2	23.2	7.2
4	64.5	32.6	74.2	29.2	12.5	34.2	33.9
5	33.5	35.7	47.2	34.6	35.3	28.7	3.5
6	51.6	28.2	70.8	30.8	25.2	22.6	3.4
7	54	34.9	77.9	47.1	17.4	21.4	9.5
8	39.9	19.8	64.4	34.2	21.6	11.7	1.9
9	59.3	7.2	75.4	28.6	30.9	28	6.8
10	61.1	25.2	75.2	28.8	21.8	7.8	5.8
11	56.4	35.5	58.5	30.5	18	12.6	8.3
12	42.1	20.8	75.6	58	18.8	10.9	7
13	70	34.6	65	45.8	26.3	5.7	6.8
14	41.6	23.5	66	28.3	16.2	3.4	8.2
15	74.6	41.3	53.5	41.7	24.7	12.5	6
16	54.6	54.7	57.8	43.4	30.2	12.8	11.7
17	70.4	41	67.3	65.2	8.1	13.2	15.4
18	56.5	25.8	45.3	39	11.6	21.9	8
19	89.4	45.5	63.4	56.6	16.5	9.4	9
20	55	47.1	64.4	37.2	18	25.2	7.7
21	69.5	17.8	45.6	43.6	32.4	16.5	8.5
22	87.4	69.5	59.5	6.6	7.4	9.8	5.1
23	76.8	21.4	60.8	28.5	50	11.3	9.1
24	79.1	5.9	76.9	13.9	18.2	17.1	19.2
25	71.9	23.5	76.3	23.1	27.4	14.3	6.5
26	89.1	29.9	78.3	53.5	22.5	22.5	8
27	92.7	27.9	53.2	44.7	0.9	27.9	8.7
28	83.3	22.6	62.8	38.5	33.4	14	3.5
29	48.6	8.6	68.3	24.6	21.5	19
30	93.9	59.7	53.5	46.5	12.3	10.4
31	77.5	43.9	54.4	44.2	35.9	20.2
32	47.9	36.1	58.9	27.9	12.3	20.7
33	61.7	52.6	63	56.2	9.6	5.6
34	58.2	25.3	72.4	25.2	26	11.8
35	80.9	50.3	68.6	34.7	15.4	20.9
36	93.2	21.3	67.1	47.5	20.1	30
37	58	11.3	50.9	48.4	15.3	6.9
38	87.2	65.8	28	23.8	7.3	16.3
39	44.2		59.6	18.4	3.2	20.1
40	45.8		43.4	52.2	5.6	14.8
41	44.6		66.2	19.6	13.7	29.4
42	94.2			31	2.6	13
43	50.8			25.6	15.9
44	74.4			32.4	17.9
45	41.5			42.2	7.9
46	60.6			28.6	10.8
47	58.7			21.8	11.3
48	70.8			20.9	11.9
49	46.3			30.4	17.2
50	55.8			19.6	0.8
51	55.1			28.4	3
52	48.4			20.2	22.2
Ave	63.0135	32.4895	61.9537	34.2577	17.7635	17.0619	8.84643
SD	17.0907	15.9414	10.9988	12.6321	10.0323	7.50158	6.01778
