# Supplementary material for: Endosomal Rab cycles regulate Parkin-mediated mitophagy
Source: eLife. 2018 Jan 23;7:e31326. doi: 10.7554/eLife.31326 (PMC5780041; doi:10.7554/eLife.31326)
Supplement: Figure 3—source data 1. [file elife-31326-fig3-data1.xlsx]

## Sheet: Sheet1
170220-microscope-quantification-2
		control siRNA	Rab7A siRNA
		# of autophagosomes	# of autophagosomes
	1	9	8
	2	15	5
	3	16	11
	4	40	8
	5	13	18
	6	13	14
	7	25	9
	8	9	5
	9	20	2
	10	14	6
	11	19	3
	12	34	8
	13	5	8		Table Analyzed	Data 1
	14	20	21
	15	26	6		Column B	Rab7A siRNA
	16	11	0		vs.	vs.
	17	14	30		Column A	control siRNA
	18	18	5
	19	28	5		Unpaired t test
	20	24	7		P value	<0.0001
	21	49	20		P value summary	****
	22	7	28		Significantly different (P < 0.05)?	Yes
	23	12	12		One- or two-tailed P value?	Two-tailed
	24	12	7		t, df	t=8.229 df=130
	25	29	8
	26	42	22		How big is the difference?
	27	27	5		Mean ± SEM of column A	22.01 ± 1.295, n=68
	28	11	12		Mean ± SEM of column B	9.094 ± 0.8515, n=64
	29	9	13		Difference between means	-12.92 ± 1.57
	30	13	25		95% confidence interval	-16.03 to -9.815
	31	6	10		R squared (eta squared)	0.3425
	32	38	8
	33	23	6		F test to compare variances
	34	21	1		F, DFn, Dfd	2.458, 67, 63
	35	22	4		P value	0.0004
	36	35	8		P value summary	***
	37	12	1		Significantly different (P < 0.05)?	Yes
	38	19	7
	39	18	10
	40	17	8
	41	24	5
	42	25	8
	43	23	12
	44	32	8
	45	14	8
	46	15	7
	47	21	8
	48	15	5
	49	33	16
	50	31	6
	51	14	4
	52	16	5
	53	27	0
	54	49	22
	55	12	20
	56	42	4
	57	30	7
	58	9	7
	59	28	19
	60	17	8
	61	26	2
	62	28	4
	63	32	1
	64	44	2
	65	28
	66	37
	67	15
	68	15
