# Supplementary material for: Endosomal Rab cycles regulate Parkin-mediated mitophagy
Source: eLife. 2018 Jan 23;7:e31326. doi: 10.7554/eLife.31326 (PMC5780041; doi:10.7554/eLife.31326)
Supplement: Figure 3—source data 2. [file elife-31326-fig3-data2.xlsx]

## Sheet: Sheet1
		140604IF-Q4-count
		Atg9A recruitment to mitochondria (mCherry-Parkin)
		Offset threshold 90% off
	measure total Atg9A signal (0% threshold)
	measure intersect Atg9A with mCherry-Parkin (90% threshold)
Val3hrs	control siRNA	Rab7 siRNA
1	9.72	4.32
2	27.4	8.92
3	15.1	6.34
4	9.41	10.5
5	22.7	5.99
6	29.5	9.3
7	18.6	8.82
8	18.3	6.68
9	22.7	4.81
10	25.2	7.44
11	18.5	14.5
12	20.4	20.4
13	15.7	0.73
14	8.73	3.49
15	6.58	1.67
16	31.4	0.97
17	9.99	5.22
18	8.34	4.87
19	13.8	9.42
20	17.3	5.45
21	17.5	4.75
22	13.2	9.66
23	14.8	5.18
24	11.75	4.26
25	12.04	7.44
26	16.5	8.4
27	9.82	11.9
28	16.97	7.66
29	13.9	8.75
30	34.3	11.05
31	19.3	10.1
32	13	13.8
33	26.37	12.2
34	23.9	9.28
35	25	13.1
36	29.1	7.99
37	24	16.7
38	23.8	13
39	20.46	12.2
40	13.55	5.97
41	14	11.59
42	38.9
43	17.1
44	13.3
				1, control siRNA
n	44	41		2, Rab7 siRNA
Ave	18.453	8.41024
SD	7.43567	4.1817
				t-test	2.03586e-11
