# Supplementary material for: Endosomal Rab cycles regulate Parkin-mediated mitophagy
Source: eLife. 2018 Jan 23;7:e31326. doi: 10.7554/eLife.31326 (PMC5780041; doi:10.7554/eLife.31326)
Supplement: Figure 3—source data 3. — The ratio of ATG9A on the Golgi apparatus and in the cytosol was quantified. [file elife-31326-fig3-data3.xlsx]

## Sheet: Sheet1
	140604IF-Q-Summary
	long HeLa stably expressing mCherry-Parkin
	treat with control or RAB7A siRNA
	treat with DMSO or Valinomycin 3hrs
	immunostained with Atg9 and GM130 antibodies
	Atg9 localization Golgi/cytosol
	control siRNA	control siRNA	Rab7 siRNA	Rab7 siRNA
	DMSO	Val 3hrs	DMSO	Val 3hrs
1	2.21	2.34	2.18	3.02
2	3.92	0.61	3.55	4.95
3	2.4	1.82	2.43	4.58
4	2.94	1.94	2.02	4.64
5	2.64	1.57	2.24	4.21
6	2.81	1.79	3.99	2.98
7	2.4	0.16	2.43	3.75
8	2.41	2.32	2.71	3.93
9	2.42	2.1	3.04	4.51
10	1.92	0.76	3.22	3.67
11	2.54	1.48	3.46	2.61
12	2.54	2.26	4.85	2.5
13	2.72	1.89	4.67	4.48
14	2.53	1.68	3.99	4.96
15	3.54	2.76	4.21	3.13
16	3.98	2.42	4.06	3.61
17	4.21	1.4	5.13	3.51
18	2.98	2.72	2.95	4.42
19	3.93	2.5	2.01	2.03
20	4.42	2.55	3.99	3.42
21	2.98	1.28	4.65	3.01
22	3.46	2.43	4.85	4.21
23	3.56	1.25	5.56	5
24	3.91	1.98	2.99	2.63
25	4.69	2.42	2.24	3.55
26	3.61	2.33	3.55	4.32
27	3.31	2.11	3.86	3.92
28	3.94	0.99	4.65	4.32
29	2.99	2.36	4.51	4.58
30	3.89	2.59	4.02	4.64
31	4.98	0.94	2.99	2.98
32	5.01	1.56	3.07	2.87
33	3.64	3.36	3.92	4.69
34	3.88	2.03	3.11	4.66
35	4.51	2.41
36		0.56
37		2.52
38		2.62
39		2.23
40		1.68
Ave	3.36629	1.918	3.56176	3.83206
SD	0.833378	0.697939	0.973318	0.822737
					t-test of 1 vs 2	3.09354e-12	p < 0.001
					t-test of 3 vs 4	0.110298	n.s.
