# Supplementary material for: Endosomal Rab cycles regulate Parkin-mediated mitophagy
Source: eLife. 2018 Jan 23;7:e31326. doi: 10.7554/eLife.31326 (PMC5780041; doi:10.7554/eLife.31326)
Supplement: Figure 3—figure supplement 1—source data 1. [file elife-31326-fig3-figsupp1-data1.xlsx]

## Sheet: Sheet1
	160830-autophagy units_Quantification_2
	See 160830-autophagy units_Quantification
	GFP-ULK1 dots near mitochondria				GFP-Atg13 dots near mitochondria					GFP-DFCP1 dots near mitochondria				GFP-WIPI1 dots near mitochondria
siRNA:	control	Rabex5 #7	Rab7 #5		control	Rabex5 #7	Rab7 #5		siRNA:	control	Rabex5 #7	Rab7 #5		control	Rabex5 #7	Rab7 #5
n:	54	53	50		56	54	62		n:	51	54	50		42	50	51
^0-5	16	17	12		19	25	26		^0-15	13	12	9		10	12	13
^6-10	29	30	32		28	24	30		^16-30	23	28	32		31	37	37
^ >11	9	6	6		9	5	6		^ >30	15	14	9		1	1	1
percentage									percentage
n:	100	100	100		100	100	100		n:	100	100	100		100	100	100
^0-5	29.6296	32.0755	24		33.9286	46.2963	41.9355		^0-15	25.4902	22.2222	18		23.8095	24	25.4902
^6-10	53.7037	56.6038	64		50	44.4444	48.3871		^16-30	45.098	51.8519	64		73.8095	74	72.549
^ >11	16.6667	11.3208	12		16.0714	9.25926	9.67742		^ >30	29.4118	25.9259	18		2.38095	2	1.96078
	endo-Atg16 dots near mitochondria
siRNA:	control	Rabex5 #7	Rab7 #5
n:	72	51	55
^0-5	25	15	14
^6-10	37	26	29
^ >11	10	10	12
percentage
n:	100	100	100
^0-5	34.7222	29.4118	25.4545
^6-10	51.3889	50.9804	52.7273
^ >11	13.8889	19.6078	21.8182
