# Supplementary material for: Endosomal Rab cycles regulate Parkin-mediated mitophagy
Source: eLife. 2018 Jan 23;7:e31326. doi: 10.7554/eLife.31326 (PMC5780041; doi:10.7554/eLife.31326)
Supplement: Figure 4—source data 1. [file elife-31326-fig4-data1.xlsx]

## Sheet: Sheet1
140709-quantification	WT	TBCDKO
	Val3hrs	Val3hrs
Atg9 & YFP-LC3 Merge
1	3.48	45.4
2	7.39	25.5
3	5.22	37.6
4	13.9	26.9
5	10.4	20.4
6	12	57.9
7	17.7	28.8
8	5.7	27
9	12.1	35.7
10	9.94	51
11	10.8	18.8
12	16.1	31.5
13	24.8	37
14	18	41.6
15	5.25	67.1
16	15.3	47.3
17	15.4	4.47
18	15.9	33.8
19	25.4	47.3
20	19.4	19.5
21	31	17.9
22	25.6	59.6
23	6.15	43.4
24	3.83	48.2
25	9.68	33.8
26	15	16.7
27	3.88	24.7
28	14.8	35.8
29	9.88	65.3
30	12.4	29.7
31	19	37.9
32	6.02	35
33	7.26	31.9
34	6.43	23.8
35	20.1	34.5
36	12.4	16.2		t-test
37	6.6	33.2		3.36539e-15
38	17.6	52.2		p < 0.001
39	5.41	30.8
40	3.74	19.7
41	5.3	40.9
42	15.8	37
Ave	12.43	35.066
SD	6.85308	13.8057
