# Supplementary material for: Endosomal Rab cycles regulate Parkin-mediated mitophagy
Source: eLife. 2018 Jan 23;7:e31326. doi: 10.7554/eLife.31326 (PMC5780041; doi:10.7554/eLife.31326)
Supplement: Figure 5—source data 1. [file elife-31326-fig5-data1.xlsx]

## Sheet: Sheet1
	140228IF-count		YFP-Parkin SE long HeLa
	siRNA treatment 48hrs
	valinomycin 24hrs
	Number					Percentage
control siRNA (TOMM20)	Normal	Reduced	Trace (none)	Total		Normal	Reduced	Trace (none)	Total
1st	4	8	83	95		4.21053	8.42105	87.3684	100
2nd	5	12	54	71		7.04225	16.9014	76.0563	100
3rd	5	7	49	61		8.19672	11.4754	80.3279	100
Ave	4.66667	9	62	75.6667		6.48317	12.266	81.2509	100
SD						2.05107	4.29509	5.71225	0
Rab7 siRNA (TOMM20)	Normal	Reduced	Trace (none)	Total		Normal	Reduced	Trace (none)	Total
1st	11	15	36	62		17.7419	24.1935	58.0645	100
2nd	6	25	26	57		10.5263	43.8596	45.614	100
3rd	10	23	30	63		15.873	36.5079	47.619	100
Ave	9	21	30.6667	60.6667		14.7138	34.8537	50.4325	100
SD						3.74489	9.93686	6.68509	0
control siRNA (PDH)	Normal	Reduced	Trace (none)	Total		Normal	Reduced	Trace (none)	Total
1st	1	26	54	81		1.23457	32.0988	66.6667	100
2nd	3	19	30	52		5.76923	36.5385	57.6923	100
3rd	1	20	35	56		1.78571	35.7143	62.5	100
Ave	1.66667	21.6667	39.6667	63		2.92984	34.7838	62.2863	100
SD						2.47438	2.36157	4.49099	0
Rab7 siRNA (PDH)	Normal	Reduced	Trace (none)	Total		Normal	Reduced	Trace (none)	Total
1st	11	34	13	58		18.9655	58.6207	22.4138	100
2nd	8	41	13	62		12.9032	66.129	20.9677	100
3rd	15	36	16	67		22.3881	53.7313	23.8806	100
Ave	11.3333	37	14	62.3333		18.0856	59.4937	22.4207	100
SD						4.80325	6.24478	1.45644	0
										1, Nomal
										2, Reduced
										3, Trace (none)
	140228IF-count		YFP-Parkin SE long HeLa
	siRNA treatment 48hrs
	valinomycin 3hrs
Parkin translocation	Number					Percentage
control siRNA	none	Partial	Complete	Total		none	Partial	Complete	Total
1st	0	5	56	61		0	8.19672	91.8033	100
2nd	2	8	47	57		3.50877	14.0351	82.4561	100
3rd	0	6	50	56		0	10.7143	89.2857	100
Ave	0.666667	6.33333	51	58		1.16959	10.982	87.8484	100
SD						2.02579	2.92838	4.8365	0
control siRNA	none	Paartial	Complete	Total		none	Partial	Complete	Total
1st	0	8	61	69		0	11.5942	88.4058	100
2nd	0	8	47	55		0	14.5455	85.4545	100
3rd	1	6	52	59		1.69492	10.1695	88.1356	100
Ave	0.333333	7.33333	53.3333	61		0.564972	12.103	87.332	100
SD						0.97856	2.23192	1.63151	0
	1, control siRNA
	2, Rab7 siRNA
