# Supplementary material for: Endosomal Rab cycles regulate Parkin-mediated mitophagy
Source: eLife. 2018 Jan 23;7:e31326. doi: 10.7554/eLife.31326 (PMC5780041; doi:10.7554/eLife.31326)
Supplement: Figure 5—source data 2. [file elife-31326-fig5-data2.xlsx]

## Sheet: Sheet1
	170210-Quantification
	Cells: long HeLa stably expressing YFP-Parkin treated with control or RAB7A siRNA for 48hrs
	Conditions: val 24hrs IF with mtDNA
			Number			Percentage			Ave		SD
			normal	Trace or none	total	normal	Trace or none	total	normal	Trace or none	normal	Trace or none
	control siRNA	1st	14	109	123	11.3821	88.6179	100
		2nd	16	99	115	13.913	86.087	100
		3rd	19	102	121	15.7025	84.2975	100	13.6659	86.3341	2.17076	2.17076
	Rab7 siRNA	1st	92	33	125	73.6	26.4	100
		2nd	89	23	112	79.4643	20.5357	100
		3rd	89	29	118	75.4237	24.5763	100	76.1627	23.8373	3.00116	3.00116
