# Supplementary material for: Endosomal Rab cycles regulate Parkin-mediated mitophagy
Source: eLife. 2018 Jan 23;7:e31326. doi: 10.7554/eLife.31326 (PMC5780041; doi:10.7554/eLife.31326)
Supplement: Figure 6—source data 1. [file elife-31326-fig6-data1.xlsx]

## Sheet: Sheet1
	160824-microscope-quantification-2
		control siRNA	CCZ1 #11 siRNA	MON1mix siRNA	MON1A #2 siRNA	MON1B #2 siRNA	Rabex5 #7 siRNA
	1	0.594	0.157	0.277	0.531	0.835	0.391
	2	0.568	0.237	0.19	0.57	0.727	0.27
	3	0.564	0.433	0.562	0.569	0.641	0.396
	4	0.658	0.22	0.314	0.642	0.385	0.389
	5	0.72	0.25	0.209	0.729	0.405	0.226
	6	0.434	0.178	0.352	0.495	0.86	0.303
	7	0.36	0.286	0.274	0.589	0.774	0.042
	8	0.313	0.179	0.383	0.65	0.382	0.112
	9	0.511	0.203	0.294	0.614	0.491	0.137
	10	0.578	0.235	0.136	0.567	0.543	0.137
	11	0.673	0.175	0.209	0.506	0.616	0.466
	12	0.479	0.182	0.17	0.72	0.575	0.244
	13	0.547	0.086	0.329	0.479	0.511	0.073
	14	0.515	0.196	0.318	0.396	0.454	0.085
	15	0.609	0.262	0.519	0.548	0.381	0.226
	16	0.418	0.201	0.372	0.595	0.324	0.221
	17	0.466	0.117	0.371	0.475	0.566	0.148
	18	0.387	0.282	0.331	0.625	0.337	0.126
	19	0.551	0.217	0.234	0.576	0.403	0.225
	20	0.529	0.244	0.405	0.334	0.432	0.464
	21	0.799	0.462	0.254	0.528	0.348	0.323
	22	0.776	0.15	0.358	0.409	0.7	0.124
	23	0.598	0.151	0.383	0.438	0.459	0.443
	24	0.601	0.319	0.334	0.218	0.377	0.446
	25	0.589	0.231	0.361	0.621	0.668	0.356
	26	0.594	0.157	0.306	0.299	0.581	0.256
	27	0.568	0.237	0.375	0.592	0.463	0.356
	28	0.564	0.433	0.405	0.406	0.451	0.359
	29	0.658	0.22	0.277	0.644	0.573	0.29
	30	0.72	0.25	0.19	0.539	0.835	0.438
	31	0.434	0.178	0.562	0.531	0.727	0.148
	32	0.36	0.286	0.314	0.57	0.641	0.281
	33	0.313	0.179	0.209	0.569	0.385	0.258
	34	0.511	0.203	0.352	0.642	0.405	0.431
	35	0.578	0.235	0.274	0.729	0.86	0.263
	36	0.673	0.175	0.383	0.495	0.774	0.288
	37	0.479	0.182	0.294	0.589	0.382	0.378
	38	0.547	0.086	0.136	0.65	0.491	0.297
	39	0.515	0.196	0.209	0.614	0.543	0.079
	40	0.609	0.262	0.17	0.567	0.616	0.193
	41	0.418	0.201	0.329	0.506	0.575	0.226
	42	0.466	0.117	0.318	0.72	0.511	0.52
	43	0.387	0.282	0.519	0.479	0.454	0.238
	44	0.551	0.217	0.372	0.396	0.381	0.22
	45	0.529	0.244	0.371	0.548	0.324	0.144
	46	0.799	0.462	0.331	0.595	0.566	0.394
	47	0.776	0.15	0.234	0.475	0.337	0.094
	48	0.598	0.151	0.405	0.625	0.403	0.311
	49	0.601	0.319	0.254	0.576	0.432	0.238
	50	0.589	0.231	0.358	0.334	0.348	0.138
	51			0.383	0.528	0.7	0.115
	52			0.334	0.409	0.459
	53			0.361	0.438	0.377
	54			0.306	0.218	0.668
	55			0.375	0.621	0.581
	56			0.405	0.299	0.463
	57				0.592	0.451
	58				0.406	0.573
	59				0.644
	60				0.539
	Number of families	1
	Number of comparisons per family	5
	Alpha	0.05
	Dunnett's multiple comparisons test	Mean Diff.	95.00% CI of diff.	Significant?	Summary	Adjusted P Value	A-?
	control siRNA vs. CCZ1 #11 siRNA	0.3251	0.2655 to 0.3848	Yes	****	0.0001	B	CCZ1 #11 siRNA
	control siRNA vs. MON1mix siRNA	0.2295	0.1715 to 0.2875	Yes	****	0.0001	C	MON1mix siRNA
	control siRNA vs. MON1A #2 siRNA	0.02253	-0.03452 to 0.07959	No	ns	0.7758	D	MON1A #2 siRNA
	control siRNA vs. MON1B #2 siRNA	0.03179	-0.02571 to 0.0893	No	ns	0.4917	E	MON1B #2 siRNA
	control siRNA vs. Rabex5 #7 siRNA	0.294	0.2346 to 0.3533	Yes	****	0.0001	F	Rabex5 #7 siRNA
	Test details	Mean 1	Mean 2	Mean Diff.	SE of diff.	n1	n2	q	DF
	control siRNA vs. CCZ1 #11 siRNA	0.5527	0.2275	0.3251	0.02362	49	49	13.77	313
	control siRNA vs. MON1mix siRNA	0.5527	0.3231	0.2295	0.02297	49	55	9.993	313
	control siRNA vs. MON1A #2 siRNA	0.5527	0.5301	0.02253	0.0226	49	59	0.9973	313
	control siRNA vs. MON1B #2 siRNA	0.5527	0.5209	0.03179	0.02278	49	57	1.396	313
	control siRNA vs. Rabex5 #7 siRNA	0.5527	0.2587	0.294	0.0235	49	50	12.51	313
