# Supplementary material for: Endosomal Rab cycles regulate Parkin-mediated mitophagy
Source: eLife. 2018 Jan 23;7:e31326. doi: 10.7554/eLife.31326 (PMC5780041; doi:10.7554/eLife.31326)
Supplement: Figure 7—source data 1. [file elife-31326-fig7-data1.xlsx]

## Sheet: Sheet1
	171023-microscope-Quantification-2
	source data: 160122 & 160126 & 160130 & 160130-2 & 171021-1 & 171021-2
	TBC1D15/17 DKO stably expressing mCherry-Parkin and 3HA-Rab5C
	siRNA treatment for 48hrs
	valinomycin treatment for 3hrs
	colocalization efficiency (Rab5C merged with TOMM20 per total Rab5C signal)
		control siRNA	Rabex5#5 siRNA	Rabex5#7 siRNA	CCZ1#11 siRNA	Mon1A#2 + Mon1B#2 siRNA	RAB7A#5 siRNA
	1	0.681	0.317	0.362	0.56	0.7	0.405
	2	0.45	0.317	0.268	0.501	0.737	0.493
	3	0.768	0.194	0.388	0.638	0.783	0.733
	4	0.567	0.316	0.382	0.417	0.772	0.536
	5	0.473	0.395	0.23	0.623	0.707	0.535
	6	0.771	0.26	0.336	0.673	0.596	0.699
	7	0.784	0.353	0.283	0.727	0.6	0.573
	8	0.785	0.319	0.27	0.733	0.658	0.836
	9	0.638	0.539	0.263	0.8	0.729	0.814
	10	0.632	0.316	0.17	0.757	0.486	0.762
	11	0.615	0.35	0.415	0.447	0.55	0.639
	12	0.76	0.416	0.344	0.663	0.656	0.776
	13	0.802	0.283	0.378	0.48	0.712	0.61
	14	0.641	0.136	0.139	0.745	0.525	0.677
	15	0.764	0.313	0.242	0.733	0.594	0.664
	16	0.729	0.254	0.346	0.744	0.606	0.508
	17	0.63	0.262	0.431	0.701	0.786	0.645
	18	0.784	0.177	0.351	0.435	0.858	0.655
	19	0.475	0.301	0.237	0.669	0.807	0.829
	20	0.623	0.289	0.287	0.54	0.676	0.7
	21	0.871	0.426	0.245	0.574	0.48	0.74
	22	0.674	0.257	0.36	0.471	0.527	0.658
	23	0.713	0.326	0.475	0.534	0.702	0.64
	24	0.808	0.315	0.339	0.53	0.683	0.746
	25	0.621	0.335	0.418	0.457	0.521	0.503
	26	0.57	0.305	0.259	0.492	0.574	0.605
	27	0.69	0.263	0.254	0.541	0.753	0.589
	28	0.801	0.426	0.275	0.756	0.794	0.542
	29	0.613	0.322	0.343	0.463	0.743	0.579
	30	0.687	0.398	0.44	0.635	0.423	0.822
	31	0.498	0.296	0.212	0.669	0.608	0.584
	32	0.502	0.424	0.216	0.392	0.491	0.642
	33	0.471	0.381	0.356	0.428	0.568	0.629
	34	0.478	0.3	0.356	0.803	0.492	0.568
	35	0.533	0.493	0.159	0.63	0.605	0.565
	36	0.64	0.162	0.282	0.819	0.66	0.527
	37	0.551	0.291	0.234	0.634	0.654	0.758
	38	0.558	0.169	0.399	0.627	0.829	0.738
	39	0.581	0.517	0.317	0.565	0.728	0.573
	40	0.545	0.277	0.28	0.589	0.73	0.451
	41	0.517	0.316	0.225	0.798	0.602	0.459
	42	0.501	0.366	0.318	0.777	0.644	0.744
	43	0.55	0.324	0.241	0.667	0.676	0.706
	44	0.547	0.283	0.254	0.564	0.597	0.705
	45	0.757	0.335	0.331	0.582	0.549	0.585
	46	0.617	0.463		0.744	0.7	0.642
	47	0.481	0.23		0.544	0.45	0.616
	48	0.73	0.333		0.63	0.823	0.634
	49	0.463	0.463		0.666	0.7	0.893
	50		0.348				0.673
	51						0.558
	52						0.589
	53						0.656
	Ave	0.631429	0.32502	0.304667	0.615653	0.649878	0.64166
	SD	0.115751	0.087191	0.0780082	0.118044	0.108425	0.106403
		control siRNA	Rabex5#5 siRNA	Rabex5#7 siRNA	CCZ1#11 siRNA	Mon1A+B siRNA	RAB7A siRNA
