# Supplementary material for: Endosomal Rab cycles regulate Parkin-mediated mitophagy
Source: eLife. 2018 Jan 23;7:e31326. doi: 10.7554/eLife.31326 (PMC5780041; doi:10.7554/eLife.31326)
Supplement: Figure 8—source data 1. [file elife-31326-fig8-data1.xlsx]

## Sheet: Sheet1
	Rabex5-mito-recruit-Quantification
	1st time at 160115															Rabex-5			none	partial	complete
	2nd time at 160118															WT	DMSO	Ave	100	0	0
	3rd time at 160118																	SD	0	0	0
	HeLa cells transiently expressing mCherry-Parkin and GFP-mouse Rabex5															WT	Val3	Ave	10.3468	61.5113	28.1419
	valinomycin treatment for 3hrs																	SD	0.174841	6.45188	6.2974
	cells having Parkin translocation were candidates.
																Y26A/A58D	DMSO	Ave	100	0	0
	Rabex5	WT						Y26A/A58D										SD	0	0	0
	condition	DMSO			Val3hrs			DMSO			Val3hrs
		1st	2nd	3rd	1st	2nd	3rd	1st	2nd	3rd	1st	2nd	3rd			Y26A/A58D	Val3	Ave	100	0	0
	no recruit	50	50	50	7	7	7	50	50	50	50	50	50					SD	0	0	0
	partial	0	0	0	37	47	41	0	0	0	0	0	0
	complete	0	0	0	23	15	19	0	0	0	0	0	0
	total number	50	50	50	67	69	67	50	50	50	50	50	50
	Rabex5	WT						Y26A/A58D
	condition	DMSO			Val3hrs			DMSO			Val3hrs
		1st	2nd	3rd	1st	2nd	3rd	1st	2nd	3rd	1st	2nd	3rd
	no recruit	100	100	100	10.4478	10.1449	10.4478	100	100	100	100	100	100
	partial	0	0	0	55.2239	68.1159	61.194	0	0	0	0	0	0
	complete	0	0	0	34.3284	21.7391	28.3582	0	0	0	0	0	0
	percentage	100	100	100	100	100	100	100	100	100	100	100	100
																lane1, WT DMSO
																lane2, WT Val3h
																lane3, Y26A/A58D DMSO
																lane4, Y26A/A58D Val3h
