# Supplementary material for: Endosomal Rab cycles regulate Parkin-mediated mitophagy
Source: eLife. 2018 Jan 23;7:e31326. doi: 10.7554/eLife.31326 (PMC5780041; doi:10.7554/eLife.31326)
Supplement: Figure 8—source data 2. [file elife-31326-fig8-data2.xlsx]

## Sheet: Sheet1
160706-quantification			data from 160705-yamano.tif and 160706-yamano.tif
1st (160706-yamano.tif)		PINK1	input	eluted	Boud (%)		3rd (160705-yamano.tif)		PINK1	input	eluted	Boud (%)
mRX5 (WT)	1xUb	no	6952.57	0	0		mRX5 (WT)	1xUb	no	12835.7	0	0
	2xUb		10534.9	3913.79	3.71506			2xUb		17832.5	4350.57	2.43969
	3xUb		10317	19829	19.2197			3xUb		14028.3	19301.1	13.7587
	4xUb		6682.69	23100.5	34.5677			4xUb		11398.3	34562.7	30.3226
mRX5 (Y26A)	1xUb	no	6952.57	0	0		mRX5 (Y26A)	1xUb	no	12835.7	0	0
	2xUb		10534.9	195.021	0.185118			2xUb		17832.5	451.335	0.253097
	3xUb		10317	16341	15.8389			3xUb		14028.3	16032.1	11.4284
	4xUb		6682.69	20269.9	30.332			4xUb		11398.3	29269.1	25.6784
mRX5 (A58D)	1xUb	no	6952.57	0	0		mRX5 (A58D)	1xUb	no	12835.7	0	0
	2xUb		10534.9	0	0			2xUb		17832.5	160.021	0.0897358
	3xUb		10317	8567.62	8.30434			3xUb		14028.3	8464.45	6.03384
	4xUb		6682.69	16456.7	24.6258			4xUb		11398.3	26718.2	23.4405
mRX5 (Y26A/A58D)	1xUb	no	6952.57	0	0		mRX5 (Y26A/A58D)	1xUb	no	12835.7	0	0
	2xUb		10534.9	0	0			2xUb		17832.5	0	0
	3xUb		10317	0	0			3xUb		14028.3	0	0
	4xUb		6682.69	0	0			4xUb		11398.3	0	0
mRX5 (WT)	1xUb	yes	9615.98	0	0		mRX5 (WT)	1xUb	yes	8258.69	0	0
	2xUb		14649.8	11319.8	7.72689			2xUb		11375.7	7676.93	6.74856
	3xUb		16132.3	22090.8	13.6935			3xUb		11668.7	15675.5	13.4338
	4xUb		13789.6	28126.3	20.3968			4xUb		8816.54	19283.6	21.872
mRX5 (Y26A)	1xUb	yes	9615.98	0	0		mRX5 (Y26A)	1xUb	yes	8258.69	0	0
	2xUb		14649.8	7286.98	4.97411			2xUb		11375.7	1894.13	1.66508
	3xUb		16132.3	20810.1	12.8996			3xUb		11668.7	13673.4	11.7181
	4xUb		13789.6	28238.1	20.4779			4xUb		8816.54	17314.4	19.6385
mRX5 (A58D)	1xUb	yes	9615.98	0	0		mRX5 (A58D)	1xUb	yes	8258.69	0	0
	2xUb		14649.8	339.213	0.231547			2xUb		11375.7	0	0
	3xUb		16132.3	13590.8	8.42459			3xUb		11668.7	7645.98	6.55258
	4xUb		13789.6	23952	17.3697			4xUb		8816.54	15876	18.0071
mRX5 (Y26A/A58D)	1xUb	yes	9615.98	0	0		mRX5 (Y26A/A58D)	1xUb	yes	8258.69	0	0
	2xUb		14649.8	0	0			2xUb		11375.7	0	0
	3xUb		16132.3	0	0			3xUb		11668.7	0	0
	4xUb		13789.6	0	0			4xUb		8816.54	0	0
2nd (160706-yamano.tif)		PINK1	input	eluted	Boud (%)
mRX5 (WT)	1xUb	no	13003.6	0	0
	2xUb		17356.3	8328.88	4.79877
	3xUb		12635.7	19870.4	15.7256
	4xUb		10304	31951.3	31.0088
mRX5 (Y26A)	1xUb	no	13003.6	0	0
	2xUb		17356.3	1723.67	0.99311
	3xUb		12635.7	19479.3	15.4161
	4xUb		10304	27929.8	27.1059
mRX5 (A58D)	1xUb	no	13003.6	0	0
	2xUb		17356.3	743.113	0.428153
	3xUb		12635.7	11641.9	9.21347
	4xUb		10304	23236.6	22.5512
mRX5 (Y26A/A58D)	1xUb	no	13003.6	0	0
	2xUb		17356.3	0	0
	3xUb		12635.7	0	0
	4xUb		10304	0	0
mRX5 (WT)	1xUb	yes	8379.64	0	0
	2xUb		11869.3	10265	8.64831
	3xUb		12514.1	17525.5	14.0045
	4xUb		11692.4	22239.5	19.0204
mRX5 (Y26A)	1xUb	yes	8379.64	0	0
	2xUb		11869.3	6736.35	5.67543
	3xUb		12514.1	16593.2	13.2596
	4xUb		11692.4	22093.1	18.8952
mRX5 (A58D)	1xUb	yes	8379.64	0	0
	2xUb		11869.3	844.113	0.711172
	3xUb		12514.1	10467.4	8.36449
	4xUb		11692.4	17074.5	14.6031
mRX5 (Y26A/A58D)	1xUb	yes	8379.64	0	0
	2xUb		11869.3	0	0
	3xUb		12514.1	0	0
	4xUb		11692.4	0	0
