# Supplementary material for: Endosomal Rab cycles regulate Parkin-mediated mitophagy
Source: eLife. 2018 Jan 23;7:e31326. doi: 10.7554/eLife.31326 (PMC5780041; doi:10.7554/eLife.31326)
Supplement: Figure 8—source data 3. [file elife-31326-fig8-data3.xlsx]

## Sheet: Sheet1
	160706-quantification-2
		GST-mouse Rabex5 (1-74aa, WT)
	PINK1	no				yes
		1xUb	2xUb	3xUb	4xUb	1xUb	2xUb	3xUb	4xUb
	1st	0	3.7	19.2	34.6	0	7.7	13.7	20.4
	2nd	0	4.8	15.7	31	0	8.6	14	19
	3rd	0	2.4	13.8	30.3	0	6.7	13.4	21.9
	Ave	0	3.63333	16.2333	31.9667	0	7.66667	13.7	20.4333
	SD	0	1.20139	2.73922	2.30723	0	0.950438	0.3	1.45029
		GST-mouse Rabex5 (1-74aa, Y26A)
	PINK1	no				yes
		1xUb	2xUb	3xUb	4xUb	1xUb	2xUb	3xUb	4xUb
	1st	0	0.2	15.8	30.3	0	5	12.9	20.5
	2nd	0	1	15.4	27.1	0	5.7	13.3	18.9
	3rd	0	0.3	11.4	25.7	0	1.7	11.7	19.6
	Ave	0	0.5	14.2	27.7	0	4.13333	12.6333	19.6667
	SD	0	0.43589	2.43311	2.35797	0	2.1362	0.832666	0.802081
		GST-mouse Rabex5 (1-74aa, A58D)
	PINK1	no				yes
		1xUb	2xUb	3xUb	4xUb	1xUb	2xUb	3xUb	4xUb
	1st	0	0	8.3	24.6	0	0.2	8.4	17.4
	2nd	0	0.4	9.2	22.6	0	0.7	8.4	14.6
	3rd	0	0.1	6	23.4	0	0	6.6	18
	Ave	0	0.166667	7.83333	23.5333	0	0.3	7.8	16.6667
	SD	0	0.208167	1.65025	1.00664	0	0.360555	1.03923	1.81475
		GST-mouse Rabex5 (1-74aa, Y26A/A58D)
	PINK1	no				yes
		1xUb	2xUb	3xUb	4xUb	1xUb	2xUb	3xUb	4xUb
	1st	0	0	0	0	0	0	0	0
	2nd	0	0	0	0	0	0	0	0
	3rd	0	0	0	0	0	0	0	0
	Ave	0	0	0	0	0	0	0	0
	SD	0	0	0	0	0	0	0	0
