# Supplementary material for: Endosomal Rab cycles regulate Parkin-mediated mitophagy
Source: eLife. 2018 Jan 23;7:e31326. doi: 10.7554/eLife.31326 (PMC5780041; doi:10.7554/eLife.31326)
Supplement: Figure 8—figure supplement 1—source data 1. [file elife-31326-fig8-figsupp1-data1.xlsx]

## Sheet: Sheet1
	Rabex5(stable)-mito-recruit-Quantification
	1st time at 160130
	2nd time at 160203
	3rd time at 160203
	HCT116 cells stably expressing mCherry-Parkin and GFP-mouse Rabex5 (pBMN-z)
	valinomycin treatment for 3hrs
	cells having Parkin translocation were candidates.
	Rabex5	WT w/o mCherry-Parkin						WT plus mCherry-Parkin
	condition	DMSO			Val3hrs			DMSO			Val3hrs
		1st	2nd	3rd	1st	2nd	3rd	1st	2nd	3rd	1st	2nd	3rd
	no recruit	50	50	50	50	50	50	50	50	50	6	5	4
	partial	0	0	0	0	0	0	0	0	0	35	45	38
	complete	0	0	0	0	0	0	0	0	0	16	21	19			Cell line	Rabex-5	mCherry-Parkin			none	partial	complete
	total number	50	50	50	50	50	50	50	50	50	57	71	61		lane 1	WT HCT116	WT	No	DMSO	Ave	100	0	0
																				SD	0	0	0
	Rabex5	Y26A/A58D w/o mCherry-Parkin						Y26A/A58D plus mCherry-Parkin
	condition	DMSO			Val3hrs			DMSO			Val3hrs				lane 2	WT HCT116	WT	No	Val3	Ave	100	0	0
		1st	2nd	3rd	1st	2nd	3rd	1st	2nd	3rd	1st	2nd	3rd							SD	0	0	0
	no recruit	50	50	50	50	50	50	50	50	50	50	50	50
	partial	0	0	0	0	0	0	0	0	0	0	0	0		lane 3	WT HCT116	WT	Yes	DMSO	Ave	100	0	0
	complete	0	0	0	0	0	0	0	0	0	0	0	0							SD	0	0	0
	total number	50	50	50	50	50	50	50	50	50	50	50	50
															lane 4	WT HCT116	WT	Yes	Val3	Ave	8.04198	62.3596	29.5984
	TBC1D15/17 DKO cells																			SD	2.16511	0.989966	1.53879
	Rabex5	WT plus mCherry-Parkin
	condition	DMSO			Val3hrs										lane 5	WT HCT116	Y26A/A58D	No	DMSO	Ave	100	0	0
		1st	2nd	3rd	1st	2nd	3rd													SD	0	0	0
	no recruit				2	8	8
	partial				55	34	52								lane 6	WT HCT116	Y26A/A58D	No	Val3	Ave	100	0	0
	complete				16	17	23													SD	0	0	0
	total number				73	59	83
															lane 7	WT HCT116	Y26A/A58D	Yes	DMSO	Ave	100	0	0
	HCT116																			SD	0	0	0
	Rabex5	WT w/o mCherry-Parkin						WT plus mCherry-Parkin
	condition	DMSO			Val3hrs			DMSO			Val3hrs				lane 8	WT HCT116	Y26A/A58D	Yes	Val3	Ave	100	0	0
		1st	2nd	3rd	1st	2nd	3rd	1st	2nd	3rd	1st	2nd	3rd							SD	0	0	0
	no recruit	100	100	100	100	100	100	100	100	100	10.5263	7.04225	6.55738
	partial	0	0	0	0	0	0	0	0	0	61.4035	63.3803	62.2951		lane 9	TBC1D15/17 DKO	WT	Yes	Val3	Ave	8.64587	65.2067	26.1474
	complete	0	0	0	0	0	0	0	0	0	28.0702	29.5775	31.1475							SD	5.47768	9.1301	3.7042
	percentage	100	100	100	100	100	100	100	100	100	100	100	100
	Rabex5	Y26A/A58D w/o mCherry-Parkin						Y26A/A58D plus mCherry-Parkin
	condition	DMSO			Val3hrs			DMSO			Val3hrs
		1st	2nd	3rd	1st	2nd	3rd	1st	2nd	3rd	1st	2nd	3rd
	no recruit	100	100	100	100	100	100	100	100	100	100	100	100
	partial	0	0	0	0	0	0	0	0	0	0	0	0
	complete	0	0	0	0	0	0	0	0	0	0	0	0
	percentage	100	100	100	100	100	100	100	100	100	100	100	100
	TBC1D15/17 DKO cells
	Rabex5	WT plus mCherry-Parkin
	condition	DMSO			Val3hrs
		1st	2nd	3rd	1st	2nd	3rd
	no recruit				2.73973	13.5593	9.63855
	partial				75.3425	57.6271	62.6506
	complete				21.9178	28.8136	27.7108
	percentage				100	100	100
