# Supplementary material for: Endosomal Rab cycles regulate Parkin-mediated mitophagy
Source: eLife. 2018 Jan 23;7:e31326. doi: 10.7554/eLife.31326 (PMC5780041; doi:10.7554/eLife.31326)
Supplement: Figure 8—figure supplement 2—source data 2. [file elife-31326-fig8-figsupp2-data2.xlsx]

## Sheet: Sheet1
	171015-quantification
	long HeLa cells					171015-microscope
	siRNA treatment 48hrs					171019-microscope
	EGFP-mRX5 and mCherry-Parkin transfection 24hrs
	val treatment 3hrs
	control siRNA	none	partial	complete	total		control siRNA	none	partial	complete	total
	1st	37	93	8	138		1st	26.8116	67.3913	5.7971	100
	2nd	47	49	8	104		2nd	45.1923	47.1154	7.69231	100
	3rd	40	52	11	103		3rd	38.835	50.4854	10.6796	100
							Average	36.9463	54.9974	8.05634	100
							SD	9.33477	10.8649	2.46153
	MON1A+B siRNA	none	partial	complete	total		MON1A+B siRNA	none	partial	complete	total
	1st	39	81	12	132		1st	29.5455	61.3636	9.09091	100
	2nd	40	59	12	111		2nd	36.036	53.1532	10.8108	100
	3rd	34	53	13	100		3rd	34	53	13	100
							Average	33.1938	55.8389	10.9672	100
							SD	3.31954	4.78515	1.95923
	CCZ1 siRNA	none	partial	complete	total		CCZ1 siRNA	none	partial	complete	total
	1st	32	72	16	120		1st	26.6667	60	13.3333	100
	2nd	30	62	23	115		2nd	26.087	53.913	20	100
	3rd	34	60	22	116		3rd	29.3103	51.7241	18.9655	100
							Average	27.3547	55.2124	17.433	100
							SD	1.7183	4.28821	3.58785
	RAB7A	none	partial	complete	total		RAB7A	none	partial	complete	total
	1st	42	65	8	115		1st	36.5217	56.5217	6.95652	100
	2nd	40	60	26	126		2nd	31.746	47.619	20.6349	100
	3rd	30	66	18	114		3rd	26.3158	57.8947	15.7895	100
							Average	31.5279	54.0118	14.4603	100
							SD	5.10647	5.57872	6.93539
			1: control siRNA
			2: MON1A+B siRNA
			3: CCZ1 siRNA
			4: RAB7A siRNA
