# Supplementary material for: Endosomal Rab cycles regulate Parkin-mediated mitophagy
Source: eLife. 2018 Jan 23;7:e31326. doi: 10.7554/eLife.31326 (PMC5780041; doi:10.7554/eLife.31326)
Supplement: Figure 8—figure supplement 2—source data 3. [file elife-31326-fig8-figsupp2-data3.xlsx]

## Sheet: Sheet1
	171019-quantification
	HCT116 GFP-mRX5 and mCherry-Parkin SE					171019-microscope
	siRNA treatment 48hrs
	val treatment 3hrs
	IF with anti-TOMM20
	control siRNA	none	partial	complete	total		control siRNA	none	partial	complete	total
	1st	15	72	40	127		1st	11.811	56.6929	31.4961	100
	2nd	16	52	38	106		2nd	15.0943	49.0566	35.8491	100
	3rd	18	62	38	118		3rd	15.2542	52.5424	32.2034	100
							Average	14.0532	52.764	33.1828	100
							SD	1.94343	3.82297	2.33594
	MON1A+B siRNA	none	partial	complete	total		MON1A+B siRNA	none	partial	complete	total
	1st	14	70	38	122		1st	11.4754	57.377	31.1475	100
	2nd	25	68	39	132		2nd	18.9394	51.5152	29.5455	100
	3rd	18	51	42	111		3rd	16.2162	45.9459	37.8378	100
							Average	15.5437	51.6127	32.8436	100
							SD	3.77717	5.71618	4.39868
	CCZ1 siRNA	none	partial	complete	total		CCZ1 siRNA	none	partial	complete	total
	1st	18	51	43	112		1st	16.0714	45.5357	38.3929	100
	2nd	20	52	38	110		2nd	18.1818	47.2727	34.5455	100
	3rd	16	72	49	137		3rd	11.6788	52.5547	35.7664	100
							Average	15.3107	48.4544	36.2349	100
							SD	3.31757	3.65567	1.96602
	RAB7A	none	partial	complete	total		RAB7A	none	partial	complete	total
	1st	22	62	44	128		1st	17.1875	48.4375	34.375	100
	2nd	20	40	51	111		2nd	18.018	36.036	45.9459	100
	3rd	32	66	41	139		3rd	23.0216	47.482	29.4964	100
							Average	19.409	43.9852	36.6058	100
							SD	3.156	6.90072	8.44862
			1: control siRNA
			2: MON1A+B siRNA
			3: CCZ1 siRNA
			4: RAB7A siRNA
