# Supplementary material for: Endosomal Rab cycles regulate Parkin-mediated mitophagy
Source: eLife. 2018 Jan 23;7:e31326. doi: 10.7554/eLife.31326 (PMC5780041; doi:10.7554/eLife.31326)
Supplement: Figure 9—source data 1. [file elife-31326-fig9-data1.xlsx]

## Sheet: Sheet1
	170209-Quantification
	Cells: HCT116 WT or RX5-mAID cells stably expressing OsTIR1 and YFP-Parkin
	Conditions: 500 uM IAA for 16hrs and then added 10 uM valinomycin for 3hrs
			Number				Percentage				Ave			SD
			none	partial	complete	total	none	partial	complete	total	none	partial	complete	none	partial	complete
	WT	1st	2	3	116	121	1.65289	2.47934	95.8678	100
		2nd	3	4	124	131	2.29008	3.05344	94.6565	100
		3rd	5	8	100	113	4.42478	7.07965	88.4956	100	2.78925	4.20414	93.0066	1.4518	2.50675	3.95334
	RX5-mAID	1st	3	5	124	132	2.27273	3.78788	93.9394	100
		2nd	2	9	133	144	1.38889	6.25	92.3611	100
		3rd	5	2	109	116	4.31034	1.72414	93.9655	100	2.65732	3.92067	93.422	1.49822	2.26585	0.918856
