# Supplementary material for: Endosomal Rab cycles regulate Parkin-mediated mitophagy
Source: eLife. 2018 Jan 23;7:e31326. doi: 10.7554/eLife.31326 (PMC5780041; doi:10.7554/eLife.31326)
Supplement: Figure 9—source data 2. [file elife-31326-fig9-data2.xls]

## Sheet: Sheet0
Depth	Name	Statistic	#Cells
	D:\Astrios Experiments\Astrios Data\NINDS\Youle, Richard\Wang, Chuxin\3001-4000\3067_RY_CW_ 2016-06-02_HeLa YFP vs mKeima analysis\001 HCT116 osTIR1-.fcs		50000
>	D:\Astrios Experiments\Astrios Data\NINDS\Youle, Richard\Wang, Chuxin\3001-4000\3067_RY_CW_ 2016-06-02_HeLa YFP vs mKeima analysis\001 HCT116 osTIR1-.fcs/DAPI-	97.6	48814
> >	D:\Astrios Experiments\Astrios Data\NINDS\Youle, Richard\Wang, Chuxin\3001-4000\3067_RY_CW_ 2016-06-02_HeLa YFP vs mKeima analysis\001 HCT116 osTIR1-.fcs/DAPI-/Double+	83.8	40903
> > >	D:\Astrios Experiments\Astrios Data\NINDS\Youle, Richard\Wang, Chuxin\3001-4000\3067_RY_CW_ 2016-06-02_HeLa YFP vs mKeima analysis\001 HCT116 osTIR1-.fcs/DAPI-/Double+/Upper	1.78	728
	D:\Astrios Experiments\Astrios Data\NINDS\Youle, Richard\Wang, Chuxin\3001-4000\3067_RY_CW_ 2016-06-02_HeLa YFP vs mKeima analysis\002 HCT116 osTIR1+OAQ 6h.fcs		50000		WT		Rabex5-mAID
>	D:\Astrios Experiments\Astrios Data\NINDS\Youle, Richard\Wang, Chuxin\3001-4000\3067_RY_CW_ 2016-06-02_HeLa YFP vs mKeima analysis\002 HCT116 osTIR1+OAQ 6h.fcs/DAPI-	97.6	48777		no treatment	IAA	no treatment	IAA
> >	D:\Astrios Experiments\Astrios Data\NINDS\Youle, Richard\Wang, Chuxin\3001-4000\3067_RY_CW_ 2016-06-02_HeLa YFP vs mKeima analysis\002 HCT116 osTIR1+OAQ 6h.fcs/DAPI-/Double+	74.3	36258		1.78	n.a	1.15	n.a	No treatment
> > >	D:\Astrios Experiments\Astrios Data\NINDS\Youle, Richard\Wang, Chuxin\3001-4000\3067_RY_CW_ 2016-06-02_HeLa YFP vs mKeima analysis\002 HCT116 osTIR1+OAQ 6h.fcs/DAPI-/Double+/Upper	49.2	17854
	D:\Astrios Experiments\Astrios Data\NINDS\Youle, Richard\Wang, Chuxin\3001-4000\3067_RY_CW_ 2016-06-02_HeLa YFP vs mKeima analysis\003 HCT116 osTIR1+OAQ 6h+IAA 15h.fcs		50000		49.2	47.9	39.1	37.5	OAQ 6h
>	D:\Astrios Experiments\Astrios Data\NINDS\Youle, Richard\Wang, Chuxin\3001-4000\3067_RY_CW_ 2016-06-02_HeLa YFP vs mKeima analysis\003 HCT116 osTIR1+OAQ 6h+IAA 15h.fcs/DAPI-	97.5	48730
> >	D:\Astrios Experiments\Astrios Data\NINDS\Youle, Richard\Wang, Chuxin\3001-4000\3067_RY_CW_ 2016-06-02_HeLa YFP vs mKeima analysis\003 HCT116 osTIR1+OAQ 6h+IAA 15h.fcs/DAPI-/Double+	75.5	36801
> > >	D:\Astrios Experiments\Astrios Data\NINDS\Youle, Richard\Wang, Chuxin\3001-4000\3067_RY_CW_ 2016-06-02_HeLa YFP vs mKeima analysis\003 HCT116 osTIR1+OAQ 6h+IAA 15h.fcs/DAPI-/Double+/Upper	47.9	17630									No Treatment							No Treatment	OAQ 6h
	D:\Astrios Experiments\Astrios Data\NINDS\Youle, Richard\Wang, Chuxin\3001-4000\3067_RY_CW_ 2016-06-02_HeLa YFP vs mKeima analysis\004 HCT116 osTIR1 Rabex5-.fcs		50000								WT	1.88	1.28	1.78	1.64667	0.321455		WT	0.0165	0.531		0.0032	0.034
>	D:\Astrios Experiments\Astrios Data\NINDS\Youle, Richard\Wang, Chuxin\3001-4000\3067_RY_CW_ 2016-06-02_HeLa YFP vs mKeima analysis\004 HCT116 osTIR1 Rabex5-.fcs/DAPI-	97.1	48558															Rabex5-mAID	0.011	0.359		0.0027	0.026
> >	D:\Astrios Experiments\Astrios Data\NINDS\Youle, Richard\Wang, Chuxin\3001-4000\3067_RY_CW_ 2016-06-02_HeLa YFP vs mKeima analysis\004 HCT116 osTIR1 Rabex5-.fcs/DAPI-/Double+	84.5	41051								Rabex5-mAID	0.75	1.26	1.15	1.05333	0.26839
> > >	D:\Astrios Experiments\Astrios Data\NINDS\Youle, Richard\Wang, Chuxin\3001-4000\3067_RY_CW_ 2016-06-02_HeLa YFP vs mKeima analysis\004 HCT116 osTIR1 Rabex5-.fcs/DAPI-/Double+/Upper	1.15	474
	D:\Astrios Experiments\Astrios Data\NINDS\Youle, Richard\Wang, Chuxin\3001-4000\3067_RY_CW_ 2016-06-02_HeLa YFP vs mKeima analysis\005 HCT116 osTIR1 Rabex5+OAQ 6h.fcs		50000
>	D:\Astrios Experiments\Astrios Data\NINDS\Youle, Richard\Wang, Chuxin\3001-4000\3067_RY_CW_ 2016-06-02_HeLa YFP vs mKeima analysis\005 HCT116 osTIR1 Rabex5+OAQ 6h.fcs/DAPI-	97.3	48666									OAQ 6h + IAA 12hr						t-test of wt and RX5-mAID OAQ 6h
> >	D:\Astrios Experiments\Astrios Data\NINDS\Youle, Richard\Wang, Chuxin\3001-4000\3067_RY_CW_ 2016-06-02_HeLa YFP vs mKeima analysis\005 HCT116 osTIR1 Rabex5+OAQ 6h.fcs/DAPI-/Double+	75.9	36940								WT	54.7	55.4	49.2	53.1	3.39559		0.0140982
> > >	D:\Astrios Experiments\Astrios Data\NINDS\Youle, Richard\Wang, Chuxin\3001-4000\3067_RY_CW_ 2016-06-02_HeLa YFP vs mKeima analysis\005 HCT116 osTIR1 Rabex5+OAQ 6h.fcs/DAPI-/Double+/Upper	39.1	14460
	D:\Astrios Experiments\Astrios Data\NINDS\Youle, Richard\Wang, Chuxin\3001-4000\3067_RY_CW_ 2016-06-02_HeLa YFP vs mKeima analysis\006 HCT116 osTIR1 Rabex5+OAQ 6h+IAA 15h.fcs		50000								Rabex5-mAID	32.9	37.4	37.5	35.9333	2.62742
>	D:\Astrios Experiments\Astrios Data\NINDS\Youle, Richard\Wang, Chuxin\3001-4000\3067_RY_CW_ 2016-06-02_HeLa YFP vs mKeima analysis\006 HCT116 osTIR1 Rabex5+OAQ 6h+IAA 15h.fcs/DAPI-	97.6	48796
> >	D:\Astrios Experiments\Astrios Data\NINDS\Youle, Richard\Wang, Chuxin\3001-4000\3067_RY_CW_ 2016-06-02_HeLa YFP vs mKeima analysis\006 HCT116 osTIR1 Rabex5+OAQ 6h+IAA 15h.fcs/DAPI-/Double+	75.9	37029
> > >	D:\Astrios Experiments\Astrios Data\NINDS\Youle, Richard\Wang, Chuxin\3001-4000\3067_RY_CW_ 2016-06-02_HeLa YFP vs mKeima analysis\006 HCT116 osTIR1 Rabex5+OAQ 6h+IAA 15h.fcs/DAPI-/Double+/Upper	37.5	13903
					WT		Rabex5-mAID
					no treatment	IAA	no treatment	IAA
					1.28	1.14	1.26	0.9	No treatment
					55.4	54	41.4	37.4	OAQ 6h
					WT		Rabex5-mAID
					no treatment	IAA	no treatment	IAA
					1.88	0.85	0.75	0.64	No treatment
					9.91	9.45	2.73	5.01	OAQ 3h
					54.7	53.7	48.4	32.9	oAQ 6h
