# Supplementary material for: Endosomal Rab cycles regulate Parkin-mediated mitophagy
Source: eLife. 2018 Jan 23;7:e31326. doi: 10.7554/eLife.31326 (PMC5780041; doi:10.7554/eLife.31326)
Supplement: Supplementary file 1. — This files contains all raw and analyzed mass spectrometric data and analysis parameters. Proteomic analysis of 2HA-RAB7A (T22N)-associated proteins in TBC1D15/17 DKO HCT116 cells stably expressing mCherry-Parkin after 3 hr of valinomycin treatment using CompPASS. The tab labeled 'Analysis' contains information regarding cell lines used, experimental conditions, descriptions of all worksheets including raw data that contain the complete lists of all proteins identified, WDN-scores, Z-scores, and APSMs, and details of each subsequent analysis performed. [file elife-31326-supp1.xlsx]

## Sheet: Analysis
Spreadsheets containing search output:
RAB7A_C5_1_ALL_ANALYZED.xlsx
RAB7A_C6_1_ALL_ANALYZED.xlsx
RAB7A_V5_1_ALL_ANALYZED.xlsx
RAB7A_V6_1_ALL_ANALYZED.xlsx
Cell line:
HCT116 TBC1D15/TBC1D17 DKO cells stably expressing mCherry-Parkin and 2xHA-Rab7(T22N) mutant
Treatment:
C	control (untreated)
V	valinomycin 3hrs treatment
Lysis and IP conditions:
DTBP-crosslinked
1% digitonin solubilization
HA-agarose IPs eluted with HA peptide
Anaysis:
Proteins passing the defined cut-off in each sheet are listed starting in column AU.
Red text = protein was rescued using this score and included in figure
Worksheets:
Combined
	all data consolidated in 1 sheet
Combined NWD>=0.99
	Define HCIPs with very slightly less stringent NWD scored cut-off of 0.99
	Set cut-off of NWD score >= 0.99 in both replicates
Combined NWD>=1,Z>=10 in 1run
	Define HCIPs with NWD score cut-off of NWD>=1, but now Z score >=10 cut-off to maintain stringency in a different way
	Cut-offs apply to 1 run of the biological replicates
	This allows the proteins listed below to be rescued:
		For control treatment:
			ATP6V1A
			SYNGR2
			VDAC1
			VDAC3
			REEP6
		For 3h valinomycin treatment:
			ACSL5
			CZI1
			TOMM22
			C5orf51
			ARL6IP5
			SYNGR2
			ARL8B
			VDAC1
			REEP6
Combined NWD>=1, Z>=10, APSM>2
	Define HCIPs with NWD score cut-off of NWD>=1, but now Z score >=10 cut-off and APSM >=2 to maintain stringency in a different way
	Cut-offs apply to 1 run of the biological replicates
	This allows the proteins listed below to be rescued:
		For control treatment:
			ATP6V1A
			VDAC1
			VDAC3
		For 3h valinomycin treatment:
			ACSL5
			CZI1
			TOMM22
			C5orf51
			ARL6IP5
			SYNGR2
			ARL8B
			VDAC1
Combined NWD>=1, Z>=5,APSM>=2
	Define HCIPs with NWD score cut-off of NWD>=1, but now Z score >=5 cut-off and APSM >=2 to maintain stringency in a different way
	Cut-offs apply to 1 run of the biological replicates
	This allows the proteins listed below to be rescued:
		For control treatment:
			ATP6V1A
			VDAC1
			VDAC2
			VDAC3
		For 3h valinomycin treatment:
			ACSL5
			CZI1
			TOMM22
			C18orf8
			C5orf51
			ARL6IP5
			SYNGR2
			TOMM40
			ARL8B
			MON1B
			VDAC1
			VDAC3

## Sheet: Combined NWD>=1, Z>=5,APSM>=2
SYMBOL	GENEID	DB_ID	ALIASES	DESCRIPTION	C5_NS-SCORE	C5_NWS-SCORE	C5_ND-SCORE	C5_NWD-SCORE	C5_Z-SCORE	C5_WEIGHT FACTOR	C5_RATIO	C5_AVE. APSM	C5_FOUND IN	C6_NS-SCORE	C6_NWS-SCORE	C6_ND-SCORE	C6_NWD-SCORE	C6_Z-SCORE	C6_WEIGHT FACTOR	C6_RATIO	C6_AVE. APSM	C6_FOUND IN	V5_NS-SCORE	V5_NWS-SCORE	V5_ND-SCORE	V5_NWD-SCORE	V5_Z-SCORE	V5_WEIGHT FACTOR	V5_RATIO	V5_AVE. APSM	V5_FOUND IN	V6_NS-SCORE	V6_NWS-SCORE	V6_ND-SCORE	V6_NWD-SCORE	V6_Z-SCORE	V6_WEIGHT FACTOR	V6_RATIO	V6_AVE. APSM	V6_FOUND IN	UNT_NWD>=1, Z>=5, APSM>=2 in C5 run	UNT_NWD>=1, Z>=5, APSM>=2 in C6 run	Val_NWD>=1, Z>=5, APSM>=2 in V5 run	Val_NWD>=1, Z>=5, APSM>=2 in V6 run
ACSL5	51703	sp|Q9ULC5-3|ACSL5_HUMAN	ACS2|ACS5|FACL5	acyl-CoA synthetase long-chain family member 5	2	1.79	4	3.43	12.84	1	1/167	4	2	1.73	1.54	3.46	2.96	12.96	1	1/167	3	2	0.98	0.87	0.15	0.13	12.38	1	1/167	1	1	1.73	1.54	3.46	2.99	12.96	1	1/167	3	2	ACSL5	ACSL5		ACSL5
MON1A	84315	sp|Q86VX9|MON1A_HUMAN	FLJ97088|MGC13272|SAND1	MON1 homolog A (yeast)	2.24	2.15	3.16	3.15	12.73	1.16	2/167	10	2	1.23	1.09	1.73	1.48	12.42	1	2/167	3	2	0.98	0.87	1.37	1.14	11.65	1	2/167	2	2	1.58	1.41	2.24	1.93	12.72	1	2/167	5	2	MON1A	MON1A	MON1A	MON1A
HV318_HUMAN	HV318_HUMAN	sp|P01779|HV318_HUMAN			1.73	1.55	3.46	2.97	12.96	1	1/167	3	2	2.24	1.99	4.47	3.83	12.74	1	1/167	5	2	2.2	1.94	4.34	3.62	12.74	1	1/167	5	2	1.41	1.26	2.83	2.44	13.27	1	1/167	2	2	HV318_HUMAN	HV318_HUMAN	HV318_HUMAN	HV318_HUMAN
KRT15	3866	sp|P19012|K1C15_HUMAN	CK15|K15|K1CO	keratin 15	1.73	1.55	3.46	2.97	12.96	1	1/167	3	2										2.96	2.6	5.82	4.85	12.79	1	1/167	9	2										KRT15		KRT15
SPG21	51324	sp|Q9NZD8-2|SPG21_HUMAN	ACP33|GL010|MASPARDIN|MAST	spastic paraplegia 21 (autosomal recessive, Mast syndrome)	1.73	1.55	3.46	2.97	12.96	1	1/167	3	2	1.73	1.54	3.46	2.96	12.96	1	1/167	3	2	1.39	1.23	2.74	2.29	13.27	1	1/167	2	2	2.24	1.99	4.47	3.86	12.74	1	1/167	5		SPG21	SPG21	SPG21	SPG21
CCZ1	51622	sp|P86790|CCZ1L_HUMAN	C7orf28A|H_DJ1163J12.2	CCZ1 vacuolar protein trafficking and biogenesis associated homolog (S. cerevisiae)	2	1.79	2.83	2.43	11.49	1	2/167	8	2	2.24	1.99	3.16	2.71	11.95	1	2/167	10	2	0.7	0.61	0.11	0.09	3.03	1	2/167	1	1	2	1.78	2.83	2.44	11.49	1	2/167	8	2	CCZ1	CCZ1		CCZ1
REEP5	7905	sp|Q00765|REEP5_HUMAN	C5orf18|D5S346|DP1|MGC70440|TB2|YOP1	receptor accessory protein 5	1.41	1.26	2.83	2.43	13.27	1	1/167	2	2	1.41	1.26	2.83	2.42	13.27	1	1/167	2	2	0.98	0.87	1.94	1.62	12.38	1	1/167	1	2	1	0.89	2	1.72	12.38	1	1/167	1	2	REEP5	REEP5		REEP5
TOMM22	56993	sp|Q9NS69|TOM22_HUMAN	1C9-2|MST065|MSTP065|TOM22	translocase of outer mitochondrial membrane 22 homolog (yeast)	1.41	1.26	2.83	2.43	13.27	1	1/167	2	2	1.41	1.26	2.83	2.42	13.27	1	1/167	2	2	0.98	0.87	0.15	0.13	12.38	1	1/167	1	1	1.41	1.26	2.83	2.44	13.27	1	1/167	2	2	TOMM22	TOMM22		TOMM22
GDI2	2665	sp|P50395|GDIB_HUMAN	FLJ16452|FLJ37352|RABGDIB	GDP dissociation inhibitor 2	1.41	1.61	1.63	2.28	0.31	1.63	3/167	6	2	1.29	1.47	1.49	2.09	0.24	1.64	3/167	5	2	0.8	0.92	0.91	1.28	0.05	1.68	3/167	2	2	1	1.15	1.15	1.66	0.11	1.67	3/167	3	2
C18orf8	29919	sp|Q96DM3|MIC1_HUMAN	FLJ23453|HsT2591|MIC1	chromosome 18 open reading frame 8	2	1.79	2.31	1.98	11.43	1	3/167	12	2	1.83	1.62	2.11	1.8	11	1	3/167	10	2	0.8	0.71	0.91	0.76	3.98	1	3/167	2	2	1.53	1.36	1.76	1.52	9.75	1	3/167	7	2	C18orf8	C18orf8		C18orf8
RAB7A	7879	sp|P51149|RAB7A_HUMAN	FLJ20819|PRO2706|RAB7	RAB7A, member RAS oncogene family	2.15	2.09	1.92	1.96	12.75	1.19	5/167	23	2	2.41	2.38	2.15	2.27	12.8	1.23	5/167	29	2	2.02	1.92	1.78	1.73	12.71	1.17	5/167	21	2	2.28	2.23	2.04	2.13	12.78	1.21	5/167	26	2	RAB7A	RAB7A	RAB7A	RAB7A
C5orf51	285636	sp|A6NDU8|CE051_HUMAN	-	chromosome 5 open reading frame 51	1.58	1.41	2.24	1.92	12.72	1	2/167	5	2	1.58	1.41	2.24	1.91	12.72	1	2/167	5	2	0.7	0.61	0.11	0.09	9	1	2/167	1	1	1	0.89	1.41	1.22	11.65	1	2/167	2	2	C5orf51	C5orf51		C5orf51
ARL6IP5	10550	sp|O75915|PRAF3_HUMAN	DERP11|GTRAP3-18|JWA|PRAF3|addicsin|hp22|jmx	ADP-ribosylation-like factor 6 interacting protein 5	1	0.89	2	1.72	12.38	1	1/167	1	2	1	0.89	2	1.71	12.38	1	1/167	1	2	0.98	0.87	0.15	0.13	12.38	1	1/167	1	1	1.41	1.26	2.83	2.44	13.27	1	1/167	2	2
IGHV@	3509	sp|P01764|HV303_HUMAN	IGHV	immunoglobulin heavy variable group	1	0.89	2	1.72	12.38	1	1/167	1	2	1	0.89	0.15	0.13	12.38	1	1/167	1	1	0.98	0.87	1.94	1.62	12.38	1	1/167	1	2	1	0.89	0.15	0.13	12.38	1	1/167	1	1
RABAC1	10567	sp|Q9UI14|PRAF1_HUMAN	PRA1|PRAF1|YIP3	Rab acceptor 1 (prenylated)	1	0.89	2	1.72	12.38	1	1/167	1	2																			1	0.89	0.15	0.13	12.38	1	1/167	1	1
SYNGR2	9144	sp|O43760|SNG2_HUMAN	MGC102914	synaptogyrin 2	1	0.89	2	1.72	12.38	1	1/167	1	2	1	0.89	0.15	0.13	12.38	1	1/167	1	1	0.98	0.87	0.15	0.13	12.38	1	1/167	1	1	1.41	1.26	2.83	2.44	13.27	1	1/167	2	2
TOMM40	10452	sp|O96008-2|TOM40_HUMAN	C19orf1|D19S1177E|PER-EC1|PEREC1|TOM40	translocase of outer mitochondrial membrane 40 homolog (yeast)	1	0.89	2	1.72	12.38	1	1/167	1	2	1.41	1.26	2.83	2.42	13.27	1	1/167	2	2										1.41	1.26	0.22	0.19	13.27	1	1/167	2	1		TOMM40		TOMM40
TPD52	7163	sp|P55327-2|TPD52_HUMAN	D52|N8L|PC-1|PrLZ|hD52	tumor protein D52	1	0.89	2	1.72	12.38	1	1/167	1	2										0.98	0.87	0.15	0.13	12.38	1	1/167	1	1
VDAC2	7417	sp|P45880-1|VDAC2_HUMAN	FLJ23841|POR	voltage-dependent anion channel 2	1.23	1.09	1.73	1.49	8.97	1	2/167	3	2	0.71	0.63	1	0.86	4.08	1	2/167	1	2	0.7	0.61	0.97	0.81	4.08	1	2/167	1	2	1	0.89	1.41	1.22	7.04	1	2/167	2	2	VDAC2
ARL8B	55207	sp|Q9NVJ2|ARL8B_HUMAN	ARL10C|FLJ10702|Gie1	ADP-ribosylation factor-like 8B	1	0.89	1.41	1.21	11.65	1	2/167	2	2	1	0.89	1.41	1.21	11.65	1	2/167	2	2	0.98	0.87	1.37	1.14	11.65	1	2/167	2	2	0.71	0.63	0.11	0.09	9	1	2/167	1	1	ARL8B	ARL8B	ARL8B	ARL8B
ATP6V1A	523	sp|P38606|VATA_HUMAN	ATP6A1|ATP6V1A1|HO68|VA68|VPP2|Vma1	ATPase, H+ transporting, lysosomal 70kDa, V1 subunit A	1	0.89	1.41	1.21	11.65	1	2/167	2	2	0.71	0.63	0.11	0.09	9	1	2/167	1	1																			ATP6V1A
ESYT1	23344	sp|Q9BSJ8-2|ESYT1_HUMAN	FAM62A|KIAA0747|MBC2	extended synaptotagmin-like protein 1	1	0.89	1.41	1.21	11.65	1	2/167	2	2	1.23	1.09	1.73	1.48	12.42	1	2/167	3	2	0.98	0.87	1.37	1.14	11.65	1	2/167	2	2	1	0.89	1.41	1.22	11.65	1	2/167	2	2	ESYT1	ESYT1	ESYT1	ESYT1
GDI1	2664	sp|P31150|GDIA_HUMAN	FLJ41411|GDIL|MRX41|MRX48|OPHN2|RABGD1A|RABGDIA|XAP-4	GDP dissociation inhibitor 1	0.75	1.11	0.5	1.19	0.3	2.78	9/167	5	2	0.88	1.3	0.59	1.38	0.45	2.75	9/167	7	2	0.8	1.17	0.53	1.21	0.37	2.76	9/167	6	2	0.94	1.39	0.63	1.48	0.52	2.73	9/167	8	2
MON1B	22879	sp|Q7L1V2|MON1B_HUMAN	HSRG1|SAND2|SRG1	MON1 homolog B (yeast)	1	0.89	1.15	0.99	4.97	1	3/167	3	2	1.15	1.03	1.33	1.14	6.24	1	3/167	4	2	0.57	0.54	0.09	0.08	1.73	1.15	3/167	1	1	1	0.89	1.15	1	4.97	1	3/167	3	2		MON1B		MON1B
ERLIN2	11160	sp|O94905|ERLN2_HUMAN	C8orf2|Erlin-2|MGC87072|NET32|SPFH2	ER lipid raft associated 2	0.71	0.63	1	0.86	9	1	2/167	1	2	1	0.89	1.41	1.21	11.65	1	2/167	2	2	0.7	0.61	0.11	0.09	9	1	2/167	1	1											ERLIN2		ERLIN2
RABGGTA	5875	sp|Q92696|PGTA_HUMAN	PTAR3	Rab geranylgeranyltransferase, alpha subunit	0.71	0.63	1	0.86	9	1	2/167	1	2	0.71	0.63	0.11	0.09	9	1	2/167	1	1
DNAJB2	3300	sp|P25686-2|DNJB2_HUMAN	HSJ1|HSPF3	DnaJ (Hsp40) homolog, subfamily B, member 2	0.82	0.73	0.94	0.81	7.26	1	3/167	2	2	0.58	0.51	0.67	0.57	4.22	1	3/167	1	2	0.57	0.5	0.09	0.07	4.22	1	3/167	1	1	0.58	0.51	0.09	0.08	4.22	1	3/167	1	1
RTN4	57142	sp|Q9NQC3-2|RTN4_HUMAN	ASY|NI220/250|NOGO|NOGO-A|NOGOC|NSP|NSP-CL|Nbla00271|Nbla10545|Nogo-B|Nogo-C|RTN-X|RTN4-A|RTN4-B1|RTN4-B2|RTN4-C	reticulon 4	0.71	0.63	0.71	0.61	9.85	1	4/167	2	2	0.5	0.44	0.5	0.43	6.53	1	4/167	1	2	0.85	0.75	0.84	0.7	10.96	1	4/167	3	2	0.71	0.63	0.71	0.61	9.85	1	4/167	2	2
ERP29	10961	sp|P30040|ERP29_HUMAN	C12orf8|ERp28|ERp31|PDI-DB|PDIA9	endoplasmic reticulum protein 29	0.58	0.52	0.67	0.57	7.54	1	3/167	1	2	0.58	0.51	0.09	0.08	7.54	1	3/167	1	1	0.57	0.5	0.65	0.54	7.54	1	3/167	1	2	0.58	0.51	0.09	0.08	7.54	1	3/167	1	1
ARL8A	127829	sp|Q96BM9|ARL8A_HUMAN	ARL10B|FLJ45195|GIE2	ADP-ribosylation factor-like 8A	0.5	0.45	0.5	0.43	6.53	1	4/167	1	2	0.71	0.63	0.71	0.6	9.85	1	4/167	2	2										0.5	0.44	0.08	0.07	6.53	1	4/167	1	1
KRT19	3880	sp|P08727|K1C19_HUMAN	CK19|K19|K1CS|MGC15366	keratin 19	0.71	0.63	0.45	0.38	1.68	1	10/167	5	2	0.71	0.63	0.45	0.38	1.68	1	10/167	5	2	0.93	0.82	0.58	0.49	3.13	1	10/167	9	2	0.55	0.49	0.35	0.3	0.93	1	10/167	3	2
KRT18	3875	sp|P05783|K1C18_HUMAN	CYK18|K18	keratin 18	0.53	0.48	0.4	0.35	3.45	1	7/167	2	2	0.38	0.34	0.06	0.05	1.69	1	7/167	1	1	0.64	0.57	0.48	0.4	5	1	7/167	3	2	0.65	0.58	0.49	0.43	5	1	7/167	3	2
KIAA1217	56243	sp|Q5T5P2-3|SKT_HUMAN	DKFZp761L0424|MGC31990|SKT	KIAA1217	0.58	0.52	0.39	0.33	5.35	1	9/167	3	2	0.58	0.51	0.39	0.33	5.35	1	9/167	3	2
VCP	7415	sp|P55072|TERA_HUMAN	IBMPFD|MGC131997|MGC148092|MGC8560|TERA|p97	valosin containing protein	0.45	0.74	0.11	0.33	0.79	3.37	64/167	13	2	0.52	0.84	0.13	0.37	1.08	3.35	64/167	17	2	0.46	0.74	0.11	0.32	0.86	3.36	64/167	14	2	0.48	0.79	0.12	0.35	0.94	3.36	64/167	15	2
MYH9	4627	sp|P35579|MYH9_HUMAN	DFNA17|EPSTS|FTNS|MGC104539|MHA|NMHC-II-A|NMMHCA	myosin, heavy chain 9, non-muscle	0.28	0.41	0.11	0.26	0.38	2.63	25/167	2	2	0.45	0.64	0.18	0.39	1.14	2.55	25/167	5	2	0.84	1.12	0.33	0.64	4.23	2.34	25/167	18	2	0.35	0.5	0.14	0.31	0.63	2.61	25/167	3	2
ACSL3	2181	sp|O95573|ACSL3_HUMAN	ACS3|FACL3|PRO2194	acyl-CoA synthetase long-chain family member 3	0.38	0.34	0.29	0.25	2.58	1	7/167	1	2	0.53	0.48	0.4	0.35	5.05	1	7/167	2	2	0.37	0.33	0.06	0.05	2.58	1	7/167	1	1	0.65	0.58	0.1	0.09	6.95	1	7/167	3	1
EZR	7430	sp|P15311|EZRI_HUMAN	CVIL|CVL|DKFZp762H157|FLJ26216|MGC1584|VIL2	ezrin	0.43	0.38	0.26	0.22	3.44	1	11/167	2	2	0.43	0.38	0.26	0.22	3.44	1	11/167	2	2	0.51	0.45	0.31	0.25	5.07	1	11/167	3	2	0.3	0.27	0.18	0.16	1.7	1	11/167	1	2
PDIA3	2923	sp|P30101|PDIA3_HUMAN	ER60|ERp57|ERp60|ERp61|GRP57|GRP58|HsT17083|P58|PI-PLC	protein disulfide isomerase family A, member 3	0.43	0.38	0.26	0.22	4.75	1	11/167	2	2	0.3	0.27	0.18	0.16	2.39	1	11/167	1	2	0.51	0.45	0.31	0.25	6.74	1	11/167	3	2	0.43	0.38	0.07	0.06	4.75	1	11/167	2	1
SPTLC1	10558	sp|O15269|SPTC1_HUMAN	HSAN|HSAN1|HSN1|LBC1|LCB1|MGC14645|SPT1|SPTI	serine palmitoyltransferase, long chain base subunit 1	0.43	0.38	0.26	0.22	4.04	1	11/167	2	2										0.3	0.26	0.05	0.04	2.02	1	11/167	1	1	0.3	0.27	0.05	0.04	2.02	1	11/167	1	1
FLNA	2316	sp|P21333-2|FLNA_HUMAN	ABP-280|ABPX|CVD1|DKFZp434P031|FLN|FLN-A|FLN1|FMD|MNS|NHBP|OPD|OPD1|OPD2|XLVD|XMVD	filamin A, alpha	0.27	0.37	0.1	0.21	0.03	2.37	27/167	2	2	0.33	0.46	0.13	0.26	0.13	2.36	27/167	3	2	0.54	0.72	0.2	0.39	0.61	2.32	27/167	8	2	0.27	0.37	0.1	0.21	0.03	2.37	27/167	2	2
PPIB	5479	sp|P23284|PPIB_HUMAN	CYP-S1|CYPB|MGC14109|MGC2224|OI9|SCYLP	peptidylprolyl isomerase B (cyclophilin B)	0.46	0.41	0.25	0.21	5.31	1	14/167	3	2	0.27	0.24	0.14	0.12	1.76	1	14/167	1	2	0.37	0.33	0.2	0.16	3.6	1	14/167	2	2	0.38	0.34	0.2	0.17	3.6	1	14/167	2	2
S100A8	6279	sp|P05109|S10A8_HUMAN	60B8AG|CAGA|CFAG|CGLA|CP-10|L1Ag|MA387|MIF|MRP8|NIF|P8	S100 calcium binding protein A8	0.35	0.32	0.25	0.21	4.52	1	8/167	1	2										0.85	0.78	0.59	0.54	11.84	1.09	8/167	6	2
STIP1	10963	sp|P31948|STIP1_HUMAN	HOP|IEF-SSP-3521|P60|STI1|STI1L	stress-induced-phosphoprotein 1	0.37	0.33	0.19	0.16	3.23	1	15/167	2	2	0.26	0.23	0.04	0.03	1.52	1	15/167	1	1	0.36	0.32	0.18	0.15	3.23	1	15/167	2	2
SRRM2	23524	sp|Q9UQ35|SRRM2_HUMAN	300-KD|CWF21|Cwc21|DKFZp667L0421|DKFZp686O15166|FLJ21926|FLJ22250|KIAA0324|MGC40295|SRL300|SRm300	serine/arginine repetitive matrix 2	0.27	0.31	0.1	0.15	0.88	1.73	28/167	2	2	0.27	0.31	0.1	0.15	0.88	1.73	28/167	2	2
RPL34	6164	sp|P49207|RL34_HUMAN	L34|MGC111005	ribosomal protein L34	0.29	0.26	0.17	0.14	3.17	1	12/167	1	2	0.41	0.36	0.24	0.2	6	1	12/167	2	2										0.29	0.26	0.17	0.14	3.17	1	12/167	1	2
YWHAB	7529	sp|P31946-2|1433B_HUMAN	GW128|HS1|KCIP-1|YWHAA	tyrosine 3-monooxygenase/tryptophan 5-monooxygenase activation protein, beta polypeptide	0.3	0.3	0.13	0.14	0.43	1.25	22/167	2	2										0.3	0.29	0.12	0.13	0.43	1.25	22/167	2	2
ATL3	25923	sp|Q6DD88|ATLA3_HUMAN	DKFZp564J0863	atlastin GTPase 3	1	0.89	0.15	0.13	12.38	1	1/167	1	1										0.98	0.87	1.94	1.62	12.38	1	1/167	1	2	1	0.89	0.15	0.13	12.38	1	1/167	1	1
BCAP31	10134	sp|P51572|BAP31_HUMAN	6C6-AG|BAP31|CDM|DXS1357E	B-cell receptor-associated protein 31	1	0.89	0.15	0.13	11.65	1	2/167	2	1	1	0.89	1.41	1.21	11.65	1	2/167	2	2	0.7	0.61	0.11	0.09	9	1	2/167	1	1	1	0.89	1.41	1.22	11.65	1	2/167	2	2		BCAP31		BCAP31
BRI3BP	140707	sp|Q8WY22|BRI3B_HUMAN	BNAS1|HCCR-2|HCCRBP-1|KG19	BRI3 binding protein	1	0.89	0.15	0.13	12.38	1	1/167	1	1	1	0.89	2	1.71	12.38	1	1/167	1	2	0.98	0.87	0.15	0.13	12.38	1	1/167	1	1	1	0.89	0.15	0.13	12.38	1	1/167	1	1
CHM	1121	sp|P24386|RAE1_HUMAN	DXS540|FLJ38564|GGTA|HSD-32|MGC102710|REP-1|TCD	choroideremia (Rab escort protein 1)	1	0.89	0.15	0.13	12.38	1	1/167	1	1
COL4A1	1282	sp|P02462-2|CO4A1_HUMAN	arresten	collagen, type IV, alpha 1	1	0.89	0.15	0.13	12.38	1	1/167	1	1
CROCC	9696	sp|Q5TZA2-2|CROCC_HUMAN	KIAA0445|ROLT	ciliary rootlet coiled-coil, rootletin	1	0.89	0.15	0.13	12.38	1	1/167	1	1										0.98	0.87	1.94	1.62	12.38	1	1/167	1	2
CYB5B	80777	sp|O43169|CYB5B_HUMAN	CYB5-M|CYPB5M|DKFZp686M0619|OMB5	cytochrome b5 type B (outer mitochondrial membrane)	1	0.89	0.15	0.13	12.38	1	1/167	1	1										0.98	0.87	0.15	0.13	12.38	1	1/167	1	1
DHRS7	51635	sp|Q9Y394-2|DHRS7_HUMAN	SDR34C1|retDSR4|retSDR4	dehydrogenase/reductase (SDR family) member 7	1	0.89	0.15	0.13	12.38	1	1/167	1	1
ERLIN1	10613	sp|O75477|ERLN1_HUMAN	C10orf69|Erlin-1|KE04|KEO4|SPFH1	ER lipid raft associated 1	1	0.89	0.15	0.13	11.65	1	2/167	2	1	1	0.89	1.41	1.21	11.65	1	2/167	2	2	0.7	0.61	0.11	0.09	9	1	2/167	1	1											ERLIN1		ERLIN1
H1F0	3005	sp|P07305|H10_HUMAN	H10|H1FV|MGC5241	H1 histone family, member 0	0.33	0.3	0.16	0.13	3.68	1	18/167	2	2										0.23	0.2	0.04	0.03	1.73	1	18/167	1	1	0.24	0.21	0.04	0.03	1.73	1	18/167	1	1
LV403_HUMAN	4113	sp|O15479|MAGB2_HUMAN	CT3.2|DAM6|MAGE-XP-2|MGC26438	melanoma antigen family B, 2	1	0.89	0.15	0.13	12.38	1	1/167	1	1										0.98	0.87	0.15	0.13	12.38	1	1/167	1	1
NPC1	4864	sp|O15118|NPC1_HUMAN	FLJ98532|NPC	Niemann-Pick disease, type C1	1	0.89	0.15	0.13	12.38	1	1/167	1	1	1	0.89	0.15	0.13	12.38	1	1/167	1	1
PPP3R1	5534	sp|P63098|CANB1_HUMAN	CALNB1|CNB|CNB1	protein phosphatase 3, regulatory subunit B, alpha	1	0.89	0.15	0.13	12.38	1	1/167	1	1
RAB2A	5862	sp|P61019|RAB2A_HUMAN	RAB2	RAB2A, member RAS oncogene family	1	0.89	0.15	0.13	12.38	1	1/167	1	1
RAB5C	5878	sp|P51148|RAB5C_HUMAN	MGC117217|MGC138857|RAB5CL|RABL	RAB5C, member RAS oncogene family	1	0.89	0.15	0.13	11.65	1	2/167	2	1	0.71	0.63	0.11	0.09	9	1	2/167	1	1	0.7	0.61	0.11	0.09	9	1	2/167	1	1
RAC1	5879	sp|P63000-2|RAC1_HUMAN	MGC111543|TC-25|p21-Rac1	ras-related C3 botulinum toxin substrate 1 (rho family, small GTP binding protein Rac1)	1	0.89	0.15	0.13	12.38	1	1/167	1	1	1	0.89	0.15	0.13	12.38	1	1/167	1	1										1	0.89	0.15	0.13	12.38	1	1/167	1	1
REEP6	92840	sp|Q96HR9|REEP6_HUMAN	C19orf32|DP1L1|FLJ25383|TB2L1	receptor accessory protein 6	1	0.89	0.15	0.13	12.38	1	1/167	1	1	1	0.89	2	1.71	12.38	1	1/167	1	2	0.98	0.87	0.15	0.13	12.38	1	1/167	1	1	1	0.89	2	1.72	12.38	1	1/167	1	2
RP9	6100	sp|Q8TA86|RP9_HUMAN	PAP-1	retinitis pigmentosa 9 (autosomal dominant)	1	0.89	0.15	0.13	12.38	1	1/167	1	1
SHH	6469	tr|C9JC48|C9JC48_HUMAN	HHG1|HLP3|HPE3|MCOPCB5|SMMCI|TPT|TPTPS	sonic hedgehog	1	0.89	0.15	0.13	12.38	1	1/167	1	1
TMEM205	374882	sp|Q6UW68|TM205_HUMAN	MGC110858|MGC3205|UNQ501	transmembrane protein 205	1	0.89	0.15	0.13	12.38	1	1/167	1	1
TOMM20	9804	sp|Q15388|TOM20_HUMAN	KIAA0016|MAS20|MGC117367|MOM19|TOM20	translocase of outer mitochondrial membrane 20 homolog (yeast)	1	0.89	0.15	0.13	12.38	1	1/167	1	1
TPD52L2	7165	sp|O43399-2|TPD54_HUMAN	D54|DKFZp686A1765|hD54	tumor protein D52-like 2	1	0.89	0.15	0.13	12.38	1	1/167	1	1	1	0.89	0.15	0.13	12.38	1	1/167	1	1	0.98	0.87	0.15	0.13	12.38	1	1/167	1	1
AK2	204	sp|P54819-2|KAD2_HUMAN	ADK2|AK 2	adenylate kinase 2	0.35	0.31	0.14	0.12	5.51	1	25/167	3	2	0.28	0.25	0.11	0.1	3.69	1	25/167	2	2	0.2	0.17	0.08	0.06	1.74	1	25/167	1	2	0.45	0.4	0.18	0.15	8	1	25/167	5	2
ZCCHC11	23318	sp|Q5TAX3-2|TUT4_HUMAN	DKFZp779C1943|FLJ42878|PAPD3|TUT4	zinc finger, CCHC domain containing 11	0.26	0.23	0.13	0.11	3.14	1	15/167	1	2																			0.26	0.23	0.04	0.03	3.14	1	15/167	1	1
DNAJB11	51726	sp|Q9UBS4|DJB11_HUMAN	ABBP-2|ABBP2|DJ9|EDJ|ERdj3|ERj3|HEDJ|PRO1080|UNQ537|hDj9	DnaJ (Hsp40) homolog, subfamily B, member 11	0.33	0.3	0.11	0.1	5.89	1	36/167	4	2	0.29	0.26	0.1	0.08	4.53	1	36/167	3	2	0.16	0.14	0.05	0.04	1.3	1	36/167	1	2	0.24	0.21	0.08	0.07	2.97	1	36/167	2	2
HMOX2	3163	sp|P30519|HMOX2_HUMAN	HO-2	heme oxygenase (decycling) 2	0.71	0.63	0.11	0.09	9	1	2/167	1	1										0.7	0.61	0.11	0.09	9	1	2/167	1	1
IGHG2	3501	sp|P01859|IGHG2_HUMAN	DKFZp686I04196	immunoglobulin heavy constant gamma 2 (G2m marker)	0.71	0.63	0.11	0.09	9	1	2/167	1	1	0.71	0.63	1	0.86	9	1	2/167	1	2	2.79	2.74	3.88	4.04	12.82	1.25	2/167	16	2	0.71	0.63	1	0.86	9	1	2/167	1	2			IGHG2
MEA1	4201	sp|Q16626|MEA1_HUMAN	HYS|MEA	male-enhanced antigen 1	0.71	0.63	0.11	0.09	9	1	2/167	1	1										0.7	0.61	0.11	0.09	9	1	2/167	1	1	0.71	0.63	0.11	0.09	9	1	2/167	1	1
PLBD2	196463	sp|Q8NHP8|PLBL2_HUMAN	P76	phospholipase B domain containing 2	0.71	0.63	0.11	0.09	5.76	1	2/167	1	1	0.71	0.63	0.11	0.09	5.76	1	2/167	1	1										0.71	0.63	0.11	0.09	5.76	1	2/167	1	1
RAB11A	8766	sp|P62491|RB11A_HUMAN	MGC1490|YL8	RAB11A, member RAS oncogene family	0.71	0.63	0.11	0.09	9	1	2/167	1	1
RAB9B	51209	sp|Q9NP90|RAB9B_HUMAN	RAB9L|Rab-9L	RAB9B, member RAS oncogene family	0.71	0.63	0.11	0.09	9	1	2/167	1	1
RPN1	6184	sp|P04843|RPN1_HUMAN	DKFZp686B16177|OST1|RBPH1	ribophorin I	0.28	0.26	0.09	0.09	1.9	1.08	37/167	3	2	0.33	0.3	0.11	0.1	2.6	1.08	37/167	4	2	0.28	0.26	0.09	0.08	1.9	1.08	37/167	3	2	0.28	0.26	0.09	0.09	1.9	1.08	37/167	3	2
STT3B	201595	sp|Q8TCJ2|STT3B_HUMAN	FLJ90106|SIMP|STT3-B	STT3, subunit of the oligosaccharyltransferase complex, homolog B (S. cerevisiae)	0.71	0.63	0.11	0.09	9	1	2/167	1	1										0.7	0.61	0.11	0.09	9	1	2/167	1	1	0.71	0.63	0.11	0.09	9	1	2/167	1	1
TF	7018	sp|P02787|TRFE_HUMAN	DKFZp781D0156|PRO1557|PRO2086	transferrin	0.71	0.63	0.11	0.09	9	1	2/167	1	1	1	0.89	1.41	1.21	11.65	1	2/167	2	2	1.56	1.37	2.17	1.81	12.72	1	2/167	5	2	0.71	0.63	0.11	0.09	9	1	2/167	1	1		TF	TF	TF
TFRC	7037	sp|P02786|TFR1_HUMAN	CD71|TFR|TFR1|TRFR	transferrin receptor (p90, CD71)	0.71	0.63	0.11	0.09	5.76	1	2/167	1	1	0.71	0.63	1	0.86	5.76	1	2/167	1	2										0.71	0.63	0.11	0.09	5.76	1	2/167	1	1
VDAC1	7416	sp|P21796|VDAC1_HUMAN	MGC111064|PORIN|VDAC-1	voltage-dependent anion channel 1	0.71	0.63	0.11	0.09	5.76	1	2/167	1	1	1.23	1.09	1.73	1.48	10.61	1	2/167	3	2	0.7	0.61	0.97	0.81	5.76	1	2/167	1	2	1.41	1.26	2	1.72	11.31	1	2/167	4	2		VDAC1		VDAC1
VDAC3	7419	sp|Q9Y277-2|VDAC3_HUMAN	HD-VDAC3	voltage-dependent anion channel 3	0.71	0.63	0.11	0.09	9	1	2/167	1	1	1	0.89	1.41	1.21	11.65	1	2/167	2	2	0.7	0.61	0.97	0.81	9	1	2/167	1	2	0.71	0.63	1	0.86	9	1	2/167	1	2		VDAC3		VDAC3
YWHAG	7532	sp|P61981|1433G_HUMAN	14-3-3GAMMA	tyrosine 3-monooxygenase/tryptophan 5-monooxygenase activation protein, gamma polypeptide	0.24	0.25	0.08	0.09	0.41	1.35	35/167	2	2	0.24	0.25	0.08	0.09	0.41	1.35	35/167	2	2	0.24	0.24	0.08	0.09	0.41	1.35	35/167	2	2	0.29	0.3	0.1	0.11	0.75	1.34	35/167	3	2
ANXA8	328	sp|P27695|APEX1_HUMAN	APE|APE1|APEN|APEX|APX|HAP1|REF1	APEX nuclease (multifunctional DNA repair enzyme) 1	0.58	0.52	0.09	0.08	7.54	1	3/167	1	1										1.39	1.23	2.74	2.29	13.27	1	1/167	2	2												ANXA8
HSPB1	3315	sp|P04792|HSPB1_HUMAN	CMT2F|DKFZp586P1322|HMN2B|HS.76067|HSP27|HSP28|Hsp25|SRP27	heat shock 27kDa protein 1	0.28	0.25	0.09	0.08	2.63	1	38/167	3	2	0.28	0.25	0.09	0.08	2.63	1	38/167	3	2	0.45	0.4	0.14	0.12	6.7	1	38/167	8	2	0.23	0.2	0.07	0.06	1.63	1	38/167	2	2
SCD	6319	sp|O00767|ACOD_HUMAN	FADS5|MSTP008|SCD1|SCDOS	stearoyl-CoA desaturase (delta-9-desaturase)	0.58	0.52	0.09	0.08	7.54	1	3/167	1	1
WRN	7486	sp|Q14191|WRN_HUMAN	DKFZp686C2056|RECQ3|RECQL2|RECQL3	Werner syndrome, RecQ helicase-like	0.58	0.52	0.09	0.08	3.73	1	3/167	1	1
XPNPEP3	63929	sp|Q9NQH7-2|XPP3_HUMAN	APP3|NPHPL1	X-prolyl aminopeptidase (aminopeptidase P) 3, putative	0.58	0.52	0.09	0.08	7.54	1	3/167	1	1
YWHAE	7531	sp|P62258|1433E_HUMAN	14-3-3E|FLJ45465|FLJ53559|KCIP-1|MDCR|MDS	tyrosine 3-monooxygenase/tryptophan 5-monooxygenase activation protein, epsilon polypeptide	0.15	0.22	0.03	0.08	-0.09	2.67	85/167	2	2										0.18	0.27	0.04	0.09	-0.01	2.67	85/167	3	2
ANXA2	302	sp|P07355-2|ANXA2_HUMAN	ANX2|ANX2L4|CAL1H|LIP2|LPC2|LPC2D|P36|PAP-IV	annexin A2	0.27	0.24	0.09	0.07	2.24	1	40/167	3	2	0.22	0.2	0.07	0.06	1.38	1	40/167	2	2	0.47	0.41	0.15	0.12	6.54	1	40/167	9	2	0.22	0.2	0.07	0.06	1.38	1	40/167	2	2
CAMK2D	817	sp|Q13557-10|KCC2D_HUMAN	CAMKD|DKFZp686G23119|DKFZp686I2288|MGC44911	calcium/calmodulin-dependent protein kinase II delta	0.5	0.45	0.08	0.07	6.53	1	4/167	1	1										0.49	0.43	0.08	0.06	6.53	1	4/167	1	1
CANX	821	sp|P27824|CALX_HUMAN	CNX|FLJ26570|IP90|P90	calnexin	0.27	0.24	0.08	0.07	1.92	1	41/167	3	2	0.27	0.24	0.08	0.07	1.92	1	41/167	3	2	0.27	0.23	0.08	0.07	1.92	1	41/167	3	2	0.22	0.2	0.07	0.06	1.16	1	41/167	2	2
COMT	1312	sp|P21964-2|COMT_HUMAN	-	catechol-O-methyltransferase	0.5	0.45	0.08	0.07	6.53	1	4/167	1	1										0.49	0.43	0.08	0.06	6.53	1	4/167	1	1
KRT6B	3854	sp|P04259|K2C6B_HUMAN	CK6B|K6B|KRTL1|PC2	keratin 6B	0.26	0.23	0.08	0.07	-0.17	1	44/167	3	2	0.3	0.27	0.09	0.08	-0.09	1	44/167	4	2	0.74	0.65	0.22	0.18	1.66	1	44/167	25	2	0.26	0.23	0.08	0.07	-0.17	1	44/167	3	2
LMNA	4000	sp|P02545-2|LMNA_HUMAN	CDCD1|CDDC|CMD1A|CMT2B1|EMD2|FPL|FPLD|HGPS|IDC|LDP1|LFP|LGMD1B|LMN1|LMNC|LMNL1|PRO1	lamin A/C	0.41	0.45	0.06	0.07	1.03	1.53	6/167	1	1	0.41	0.45	0.06	0.07	1.03	1.53	6/167	1	1	1.06	1.02	0.86	0.84	6.74	1.18	6/167	7	2
PRKCSH	5589	sp|P14314|GLU2B_HUMAN	AGE-R2|G19P1|PCLD|PLD1	protein kinase C substrate 80K-H	0.5	0.45	0.08	0.07	6.53	1	4/167	1	1										0.49	0.43	0.48	0.4	6.53	1	4/167	1	2
PSMB1	5689	sp|P20618|PSB1_HUMAN	FLJ25321|HC5|KIAA1838|PMSB1|PSC5	proteasome (prosome, macropain) subunit, beta type, 1	0.5	0.45	0.08	0.07	6.53	1	4/167	1	1
RAB1A	5861	sp|P62820-2|RAB1A_HUMAN	DKFZp564B163|RAB1|YPT1	RAB1A, member RAS oncogene family	0.5	0.45	0.08	0.07	6.53	1	4/167	1	1										0.49	0.43	0.48	0.4	6.53	1	4/167	1	2	0.5	0.44	0.5	0.43	6.53	1	4/167	1	2
RRBP1	6238	sp|Q9P2E9-2|RRBP1_HUMAN	DKFZp586A1420|ES/130|ES130|FLJ36146|MGC157720|MGC157721|hES	ribosome binding protein 1 homolog 180kDa (dog)	0.5	0.45	0.08	0.07	3.56	1	4/167	1	1	0.71	0.63	0.71	0.6	6.53	1	4/167	2	2	0.7	0.61	0.69	0.57	6.53	1	4/167	2	2	0.5	0.44	0.08	0.07	3.56	1	4/167	1	1
VAPB	9217	sp|O95292-2|VAPB_HUMAN	ALS8|VAMP-B|VAP-B	VAMP (vesicle-associated membrane protein)-associated protein B and C	0.45	0.47	0.07	0.07	0.28	1.4	5/167	1	1	0.45	0.47	0.07	0.07	0.28	1.4	5/167	1	1
YWHAZ	7534	sp|P63104|1433Z_HUMAN	14-3-3-zeta|KCIP-1|MGC111427|MGC126532|MGC138156|YWHAD	tyrosine 3-monooxygenase/tryptophan 5-monooxygenase activation protein, zeta polypeptide	0.23	0.24	0.06	0.07	0.48	1.43	58/167	3	2	0.19	0.2	0.05	0.06	0.2	1.44	58/167	2	2	0.22	0.24	0.06	0.07	0.48	1.43	58/167	3	2	0.19	0.2	0.05	0.06	0.2	1.44	58/167	2	2
CCT3	7203	sp|P49368|TCPG_HUMAN	CCT-gamma|CCTG|PIG48|TCP-1-gamma|TRIC5	chaperonin containing TCP1, subunit 3 (gamma)	0.21	0.24	0.04	0.06	0.01	1.62	90/167	4	2	0.26	0.29	0.05	0.08	0.22	1.61	90/167	6	2	0.15	0.16	0.03	0.04	-0.21	1.62	90/167	2	2	0.18	0.21	0.04	0.05	-0.1	1.62	90/167	3	2
FLNB	2317	sp|O75369-2|FLNB_HUMAN	ABP-278|ABP-280|AOI|DKFZp686A1668|DKFZp686O033|FH1|FLN1L|LRS1|SCT|TABP|TAP	filamin B, beta	0.32	0.42	0.05	0.06	0.18	2.25	10/167	1	1										0.98	1.21	0.61	1	2.67	1.95	10/167	10	2
IMMT	10989	sp|Q16891-2|IMMT_HUMAN	DKFZp779P1653|HMP|MGC111146|P87|P87/89|P89|PIG52	inner membrane protein, mitochondrial	0.33	0.4	0.05	0.06	0.67	1.79	9/167	1	1
LOC100507703	100507703	sp|P01891|1A68_HUMAN	-	HLA class I histocompatibility antigen, A-69 alpha chain-like	0.45	0.4	0.07	0.06	5.71	1	5/167	1	1																			0.45	0.4	0.07	0.06	5.71	1	5/167	1	1
MIF	4282	sp|P14174|MIF_HUMAN	GIF|GLIF|MMIF	macrophage migration inhibitory factor (glycosylation-inhibiting factor)	0.45	0.4	0.07	0.06	5.71	1	5/167	1	1										0.44	0.39	0.07	0.06	5.71	1	5/167	1	1
PCMT1	5110	sp|P22061-2|PIMT_HUMAN	-	protein-L-isoaspartate (D-aspartate) O-methyltransferase	0.26	0.23	0.07	0.06	5.49	1	59/167	4	2	0.26	0.23	0.07	0.06	5.49	1	59/167	4	2	0.18	0.16	0.05	0.04	2.65	1	59/167	2	2	0.23	0.2	0.06	0.05	4.16	1	59/167	3	2
PDCD6	10016	sp|O75340|PDCD6_HUMAN	ALG-2|FLJ46208|MGC111017|MGC119050|MGC9123|PEF1B	programmed cell death 6	0.19	0.2	0.05	0.06	0.49	1.39	56/167	2	2										0.19	0.19	0.05	0.06	0.49	1.39	56/167	2	2	0.19	0.2	0.05	0.06	0.49	1.39	56/167	2	2
PGRMC1	10857	sp|O00264|PGRC1_HUMAN	HPR6.6|MPR	progesterone receptor membrane component 1	0.19	0.17	0.07	0.06	1.44	1	27/167	1	2	0.19	0.17	0.07	0.06	1.44	1	27/167	1	2	0.27	0.24	0.1	0.08	3.24	1	27/167	2	2	0.19	0.17	0.03	0.03	1.44	1	27/167	1	1
RDH11	51109	sp|Q8TC12|RDH11_HUMAN	ARSDR1|CGI82|FLJ32633|HCBP12|MDT1|PSDR1|RALR1|SCALD|SDR7C1	retinol dehydrogenase 11 (all-trans/9-cis/11-cis)	0.45	0.4	0.07	0.06	5.71	1	5/167	1	1																			0.45	0.4	0.07	0.06	5.71	1	5/167	1	1
SCFD1	23256	sp|Q8WVM8|SCFD1_HUMAN	C14orf163|KIAA0917|RA410|SLY1|STXBP1L2	sec1 family domain containing 1	0.35	0.44	0.05	0.06	0.24	1.91	8/167	1	1	0.5	0.61	0.35	0.57	0.59	1.87	8/167	2	2										0.5	0.61	0.35	0.57	0.59	1.87	8/167	2	2
SPAG9	9043	sp|O60271-2|JIP4_HUMAN	CT89|FLJ13450|FLJ14006|FLJ26141|FLJ34602|HLC-6|HLC4|JIP-4|JIP4|JLP|KIAA0516|MGC117291|MGC14967|MGC74461|PHET|PIG6	sperm associated antigen 9	0.45	0.4	0.07	0.06	5.71	1	5/167	1	1																											2
TIMM8A	1678	sp|O60220|TIM8A_HUMAN	DDP|DDP1|DFN1|MGC12262|MTS|TIM8	translocase of inner mitochondrial membrane 8 homolog A (yeast)	0.45	0.4	0.07	0.06	4.36	1	5/167	1	1
CBX3	11335	sp|Q13185|CBX3_HUMAN	HECH|HP1-GAMMA|HP1Hs-gamma	chromobox homolog 3	0.38	0.34	0.06	0.05	2.94	1	7/167	1	1
CCT2	10576	sp|P78371|TCPB_HUMAN	99D8.1|CCT-beta|CCTB|MGC142074|MGC142076|PRO1633|TCP-1-beta	chaperonin containing TCP1, subunit 2 (beta)	0.13	0.18	0.03	0.05	-0.25	2.19	112/167	2	2	0.21	0.28	0.04	0.07	-0.09	2.18	112/167	5	2	0.13	0.17	0.02	0.04	-0.25	2.19	112/167	2	2
CCT8	10694	sp|P50990|TCPQ_HUMAN	C21orf112|Cctq|D21S246|KIAA0002|PRED71	chaperonin containing TCP1, subunit 8 (theta)	0.23	0.24	0.04	0.05	0	1.37	111/167	6	2	0.21	0.22	0.04	0.05	-0.09	1.37	111/167	5	2	0.13	0.14	0.02	0.02	-0.37	1.37	111/167	2	1	0.13	0.14	0.03	0.03	-0.37	1.37	111/167	2	2
CYB5R3	1727	sp|P00387-2|NB5R3_HUMAN	B5R|DIA1	cytochrome b5 reductase 3	0.41	0.37	0.06	0.05	4.17	1	6/167	1	1										0.4	0.35	0.32	0.27	4.17	1	6/167	1	2	0.82	0.73	0.67	0.57	10.37	1	6/167	4	2
DCD	117159	sp|P81605|DCD_HUMAN	AIDD|DCD-1|DSEP|HCAP|MGC71930|PIF	dermcidin	0.21	0.19	0.06	0.05	2.16	1	45/167	2	2	0.21	0.19	0.06	0.05	2.16	1	45/167	2	2	0.15	0.13	0.02	0.02	0.81	1	45/167	1	1	0.21	0.19	0.06	0.05	2.16	1	45/167	2	2
DDOST	1650	sp|P39656|OST48_HUMAN	AGER1|KIAA0115|MGC2191|OKSWcl45|OST|OST48|WBP1	dolichyl-diphosphooligosaccharide--protein glycosyltransferase	0.35	0.32	0.05	0.05	3.13	1	8/167	1	1	0.35	0.31	0.05	0.05	3.13	1	8/167	1	1	0.49	0.43	0.34	0.29	5.85	1	8/167	2	2	0.35	0.31	0.05	0.05	3.13	1	8/167	1	1
HSP90AA1	3320	sp|P07900-2|HS90A_HUMAN	FLJ31884|HSP86|HSP89A|HSP90A|HSP90N|HSPC1|HSPCA|HSPCAL1|HSPCAL4|HSPN|Hsp89|Hsp90|LAP2	heat shock protein 90kDa alpha (cytosolic), class A member 1	0.24	0.26	0.04	0.05	-0.08	1.43	121/167	7	2	0.26	0.27	0.05	0.06	-0.01	1.43	121/167	8	2	0.2	0.21	0.04	0.04	-0.22	1.43	121/167	5	2	0.22	0.24	0.04	0.05	-0.15	1.43	121/167	6	2
HSPA8	3312	sp|P11142|HSP7C_HUMAN	HSC54|HSC70|HSC71|HSP71|HSP73|HSPA10|LAP1|MGC131511|MGC29929|NIP71	heat shock 70kDa protein 8	0.37	0.33	0.06	0.05	-1.14	1	167/167	23	2	0.35	0.31	0.05	0.05	-1.26	1	167/167	20	2	0.29	0.26	0.04	0.04	-1.46	1	167/167	15	2	0.32	0.28	0.05	0.04	-1.38	1	167/167	17	2
IMPDH2	3615	sp|P12268|IMDH2_HUMAN	IMPD2|IMPDH-II	IMP (inosine 5'-monophosphate) dehydrogenase 2	0.16	0.15	0.05	0.05	0.97	1	37/167	1	2	0.16	0.15	0.03	0.02	0.97	1	37/167	1	1	0.16	0.14	0.02	0.02	0.97	1	37/167	1	1	0.16	0.15	0.03	0.02	0.97	1	37/167	1	1
KRT16	3868	sp|P08779|K1C16_HUMAN	CK16|FNEPPK|K16|K1CP|KRT16A|NEPPK	keratin 16	0.22	0.22	0.04	0.05	-0.27	1.26	106/167	5	2										0.47	0.46	0.09	0.09	0.88	1.24	106/167	24	2
KRT8	3856	sp|P05787|K2C8_HUMAN	CARD2|CK8|CYK8|K2C8|K8|KO	keratin 8	0.3	0.27	0.06	0.05	3.52	1	119/167	11	2	0.26	0.23	0.05	0.04	2.39	1	119/167	8	2	0.24	0.21	0.04	0.04	2.01	1	119/167	7	2	0.27	0.24	0.05	0.04	2.78	1	119/167	9	2
KRT9	3857	sp|P35527|K1C9_HUMAN	CK-9|EPPK|K9	keratin 9	0.33	0.3	0.05	0.05	-0.37	1.05	157/167	17	2	0.29	0.26	0.05	0.04	-0.49	1.05	157/167	13	2	0.31	0.28	0.05	0.04	-0.4	1.05	157/167	16	2	0.32	0.29	0.05	0.05	-0.4	1.05	157/167	16	2
LGALS3BP	3959	sp|Q08380|LG3BP_HUMAN	90K|BTBD17B|MAC-2-BP	lectin, galactoside-binding, soluble, 3 binding protein	0.32	0.31	0.05	0.05	1.14	1.19	150/167	15	2	0.3	0.3	0.05	0.05	1.02	1.19	150/167	14	2	0.24	0.23	0.04	0.04	0.38	1.19	150/167	9	2	0.32	0.31	0.05	0.05	1.14	1.19	150/167	15	2
MRPL49	740	sp|Q13405|RM49_HUMAN	C11orf4|L49mt|MGC10656|NOF|NOF1	mitochondrial ribosomal protein L49	0.38	0.34	0.06	0.05	3.96	1	7/167	1	1										0.37	0.33	0.06	0.05	3.96	1	7/167	1	1
MYL12B	103910	sp|O14950|ML12B_HUMAN	MLC-B|MRLC2	myosin, light chain 12B, regulatory	0.38	0.34	0.06	0.05	3.17	1	7/167	1	1										0.37	0.33	0.28	0.23	3.17	1	7/167	1	2
NPEPPS	9520	sp|P55786|PSA_HUMAN	AAP-S|MP100|PSA	aminopeptidase puromycin sensitive	0.29	0.37	0.04	0.05	0.52	2.05	12/167	1	1										0.28	0.36	0.04	0.05	0.52	2.05	12/167	1	1
PDCD5	9141	sp|O14737|PDCD5_HUMAN	FLJ42784|MGC9294|TFAR19	programmed cell death 5	0.35	0.32	0.05	0.05	1.65	1	8/167	1	1
PDIA4	9601	sp|P13667|PDIA4_HUMAN	ERP70|ERP72|ERp-72	protein disulfide isomerase family A, member 4	0.38	0.34	0.06	0.05	3.96	1	7/167	1	1	0.53	0.48	0.4	0.35	7.22	1	7/167	2	2
PPIA	5478	sp|P62937|PPIA_HUMAN	CYPA|CYPH|MGC117158|MGC12404|MGC23397	peptidylprolyl isomerase A (cyclophilin A)	0.26	0.23	0.05	0.05	2.45	1	91/167	6	2	0.18	0.16	0.04	0.03	0.89	1	91/167	3	2	0.25	0.22	0.05	0.04	2.45	1	91/167	6	2	0.18	0.16	0.04	0.03	0.89	1	91/167	3	2
SEC22B	9554	sp|O75396|SC22B_HUMAN	ERS-24|SEC22L1	SEC22 vesicle trafficking protein homolog B (S. cerevisiae) (gene/pseudogene)	0.41	0.37	0.06	0.05	2.33	1	6/167	1	1	0.41	0.36	0.06	0.05	2.33	1	6/167	1	1	0.57	0.5	0.46	0.38	4.6	1	6/167	2	2	0.58	0.51	0.47	0.41	4.6	1	6/167	2	2
TFG	10342	sp|Q92734|TFG_HUMAN	FLJ36137|TF6|TRKT3	TRK-fused gene	0.39	0.35	0.06	0.05	-0.28	1	159/167	24	2	0.35	0.32	0.06	0.05	-0.46	1	159/167	20	2	0.36	0.32	0.06	0.05	-0.42	1	159/167	21	2	0.41	0.37	0.07	0.06	-0.15	1	159/167	27	2
CCT4	10575	sp|P50991|TCPD_HUMAN	CCT-DELTA|Cctd|MGC126164|MGC126165|SRB	chaperonin containing TCP1, subunit 4 (delta)	0.16	0.17	0.03	0.04	-0.13	1.41	114/167	3	2	0.09	0.1	0.02	0.02	-0.4	1.42	114/167	1	2	0.13	0.14	0.02	0.03	-0.27	1.42	114/167	2	2
CFL1	1072	sp|P23528|COF1_HUMAN	CFL	cofilin 1 (non-muscle)	0.18	0.16	0.04	0.04	0.6	1	65/167	2	2	0.18	0.16	0.04	0.04	0.6	1	65/167	2	2	0.17	0.15	0.04	0.04	0.6	1	65/167	2	2	0.12	0.11	0.02	0.02	0.02	1	65/167	1	1
ENO1	2023	sp|P06733|ENOA_HUMAN	ENO1L1|MPB1|NNE|PPH	enolase 1, (alpha)	0.18	0.18	0.04	0.04	0.15	1.19	90/167	3	2	0.28	0.27	0.06	0.06	1.05	1.18	90/167	7	2	0.29	0.28	0.06	0.06	1.27	1.18	90/167	8	2	0.24	0.23	0.05	0.05	0.6	1.18	90/167	5	2
FN3KRP	79672	sp|Q9HA64|KT3K_HUMAN	FLJ12171|FN3KL	fructosamine 3 kinase related protein	0.28	0.25	0.04	0.04	3.07	1	13/167	1	1																			0.28	0.25	0.04	0.04	3.07	1	13/167	1	1
HNRNPUL1	11100	sp|Q9BUJ2-2|HNRL1_HUMAN	E1B-AP5|E1BAP5|FLJ12944|HNRPUL1	heterogeneous nuclear ribonucleoprotein U-like 1	0.31	0.28	0.05	0.04	-0.21	1	163/167	16	2	0.31	0.28	0.05	0.04	-0.21	1	163/167	16	2	0.17	0.15	0.03	0.02	-1.02	1	163/167	5	2	0.21	0.18	0.03	0.03	-0.87	1	163/167	7	2
HSPA5	3309	sp|P11021|GRP78_HUMAN	BIP|FLJ26106|GRP78|MIF2	heat shock 70kDa protein 5 (glucose-regulated protein, 78kDa)	0.33	0.29	0.05	0.04	-0.52	1	167/167	18	2	0.35	0.32	0.05	0.05	-0.34	1	167/167	21	2	0.32	0.28	0.05	0.04	-0.52	1	167/167	18	2	0.35	0.31	0.05	0.05	-0.4	1	167/167	20	2
HSPA9	3313	sp|P38646|GRP75_HUMAN	CSA|GRP-75|GRP75|HSPA9B|MGC4500|MOT|MOT2|MTHSP75|PBP74	heat shock 70kDa protein 9 (mortalin)	0.29	0.26	0.04	0.04	-0.33	1	167/167	14	2	0.29	0.26	0.04	0.04	-0.33	1	167/167	14	2	0.23	0.2	0.03	0.03	-0.79	1	167/167	9	2	0.33	0.29	0.05	0.04	0.03	1	167/167	18	2
KRT1	3848	sp|P04264|K2C1_HUMAN	CK1|EHK|EHK1|EPPK|K1|KRT1A|NEPPK	keratin 1	0.32	0.28	0.05	0.04	-0.84	1	167/167	17	2	0.36	0.32	0.06	0.05	-0.71	1	167/167	22	2	0.61	0.54	0.09	0.08	0.5	1	167/167	65	2	0.35	0.31	0.05	0.05	-0.76	1	167/167	20	2
KRT10	3858	sp|P13645|K1C10_HUMAN	BCIE|BIE|CK10|EHK|K10|KPP	keratin 10	0.32	0.29	0.05	0.04	-0.66	1	166/167	17	2	0.36	0.32	0.06	0.05	-0.52	1	166/167	21	2	0.51	0.45	0.08	0.06	0.33	1	166/167	44	2	0.26	0.23	0.04	0.03	-0.88	1	166/167	11	2
KRT14	3861	sp|P02533|K1C14_HUMAN	CK14|EBS3|EBS4|K14|NFJ	keratin 14	0.21	0.2	0.03	0.04	-0.32	1.23	140/167	6	2	0.24	0.24	0.04	0.04	-0.2	1.23	140/167	8	2	0.42	0.4	0.07	0.07	0.88	1.22	140/167	25	2	0.21	0.2	0.03	0.04	-0.32	1.23	140/167	6	2
KRT6A	3853	sp|P02538|K2C6A_HUMAN	CK6A|CK6C|CK6D|K6A|K6C|K6D|KRT6C|KRT6D	keratin 6A	0.22	0.19	0.05	0.04	-0.26	1	85/167	4	2										0.56	0.5	0.12	0.1	1.71	1	85/167	28	2
NCL	4691	sp|P19338|NUCL_HUMAN	C23|FLJ45706|FLJ59041	nucleolin	0.28	0.25	0.04	0.04	-0.59	1	163/167	13	2	0.28	0.25	0.04	0.04	-0.59	1	163/167	13	2	0.26	0.22	0.04	0.03	-0.69	1	163/167	11	2	0.31	0.28	0.05	0.04	-0.43	1	163/167	16	2
PCBD1	5092	sp|P61457|PHS_HUMAN	DCOH|PCBD|PCD|PHS	pterin-4 alpha-carbinolamine dehydratase/dimerization cofactor of hepatocyte nuclear factor 1 alpha	0.18	0.16	0.05	0.04	1.63	1	62/167	2	2	0.18	0.16	0.05	0.04	1.63	1	62/167	2	2										0.13	0.11	0.03	0.03	0.53	1	62/167	1	2
PHB	5245	sp|P35232|PHB_HUMAN	PHB1	prohibitin	0.32	0.28	0.05	0.04	2.42	1	10/167	1	1	0.32	0.28	0.05	0.04	2.42	1	10/167	1	1	0.44	0.39	0.27	0.23	4.8	1	10/167	2	2	0.32	0.28	0.05	0.04	2.42	1	10/167	1	1
TBL2	26608	sp|Q9Y4P3|TBL2_HUMAN	DKFZp434N024|MGC134739|WBSCR13|WS-betaTRP	transducin (beta)-like 2	0.3	0.27	0.05	0.04	2.02	1	11/167	1	1	0.3	0.27	0.05	0.04	2.02	1	11/167	1	1										0.3	0.27	0.05	0.04	2.02	1	11/167	1	1
TCP1	6950	sp|P17987|TCPA_HUMAN	CCT-alpha|CCT1|CCTa|D6S230E|TCP-1-alpha	t-complex 1	0.17	0.17	0.03	0.04	-0.25	1.33	109/167	3	2	0.19	0.2	0.04	0.04	-0.15	1.33	109/167	4	2	0.09	0.1	0.01	0.01	-0.45	1.34	109/167	1	1	0.1	0.1	0.01	0.01	-0.45	1.34	109/167	1	1
TMPO	7112	sp|P42166|LAP2A_HUMAN	CMD1T|LAP2|LEMD4|MGC61508|PRO0868|TP	thymopoietin	0.27	0.26	0.04	0.04	1.09	1.2	14/167	1	1
TRIM21	6737	sp|P19474-2|RO52_HUMAN	RNF81|RO52|SSA|SSA1	tripartite motif containing 21	0.21	0.18	0.05	0.04	0.71	1	71/167	3	2	0.29	0.26	0.07	0.06	2.01	1	71/167	6	2	0.2	0.18	0.05	0.04	0.71	1	71/167	3	2	0.21	0.18	0.05	0.04	0.71	1	71/167	3	2
TTN	7273	sp|Q8WZ42-2|TITIN_HUMAN	CMD1G|CMH9|CMPD4|DKFZp451N061|EOMFC|FLJ26020|FLJ26409|FLJ32040|FLJ34413|FLJ39564|FLJ43066|HMERF|LGMD2J|TMD	titin	0.15	0.16	0.03	0.04	0.01	1.4	84/167	2	2	0.22	0.23	0.03	0.03	0.47	1.39	84/167	4	1	0.15	0.16	0.03	0.04	0.01	1.4	84/167	2	2	0.15	0.16	0.02	0.02	0.01	1.4	84/167	2	1
BAG4	9530	sp|O95429|BAG4_HUMAN	BAG-4|DKFZp586O2022|SODD	BCL2-associated athanogene 4	0.16	0.14	0.03	0.03	0.21	1	118/167	3	2	0.13	0.12	0.02	0.02	-0.16	1	118/167	2	2										0.09	0.08	0.02	0.01	-0.54	1	118/167	1	2
C1QBP	708	sp|Q07021|C1QBP_HUMAN	GC1QBP|HABP1|SF2p32|gC1Q-R|gC1qR|p32	complement component 1, q subcomponent binding protein	0.16	0.16	0.03	0.03	-0.14	1.14	150/167	4	2	0.14	0.13	0.02	0.02	-0.3	1.14	150/167	3	2	0.16	0.15	0.03	0.02	-0.14	1.14	150/167	4	2	0.14	0.13	0.02	0.02	-0.3	1.14	150/167	3	2
C9orf174	100499483	sp|Q9P1Z9-2|CI174_HUMAN	BDAG1|DKFZp434I2420|DKFZp686B2031|DKFZp686G1725|FLJ41397|FLJ50036|KIAA1529	chromosome 9 open reading frame 174	0.2	0.18	0.03	0.03	2.36	1	25/167	1	1																			0.2	0.18	0.03	0.03	2.36	1	25/167	1	1
CAPRIN1	4076	sp|Q14444-2|CAPR1_HUMAN	GPIAP1|GPIP137|M11S1|RNG105|p137GPI	cell cycle associated protein 1	0.12	0.18	0.02	0.03	-0.08	2.75	65/167	1	1																			0.12	0.18	0.02	0.03	-0.08	2.75	65/167	1	1
CAPZB	832	sp|P47756-2|CAPZB_HUMAN	CAPB|CAPPB|CAPZ|MGC104401|MGC129749|MGC129750	capping protein (actin filament) muscle Z-line, beta	0.26	0.23	0.04	0.03	1.59	1	15/167	1	1										0.25	0.22	0.04	0.03	1.59	1	15/167	1	1
CLTC	1213	sp|Q00610-2|CLH1_HUMAN	CHC|CHC17|CLH-17|CLTCL2|Hc|KIAA0034	clathrin, heavy chain (Hc)	0.14	0.17	0.02	0.03	-0.34	1.72	147/167	3	2	0.18	0.22	0.03	0.04	-0.21	1.72	147/167	5	2	0.16	0.19	0.03	0.04	-0.27	1.72	147/167	4	2	0.08	0.1	0.01	0.01	-0.47	1.72	147/167	1	1
DNAJC7	7266	sp|Q99615|DNJC7_HUMAN	DJ11|DJC7|TPR2|TTC2	DnaJ (Hsp40) homolog, subfamily C, member 7	0.17	0.18	0.03	0.03	0.3	1.3	33/167	1	1
FASN	2194	sp|P49327|FAS_HUMAN	FAS|MGC14367|MGC15706|OA-519|SDR27X1	fatty acid synthase	0.13	0.15	0.02	0.03	-0.36	1.63	123/167	2	2	0.13	0.15	0.02	0.02	-0.36	1.63	123/167	2	1	0.09	0.1	0.01	0.01	-0.43	1.63	123/167	1	1
FUS	2521	sp|P35637-2|FUS_HUMAN	ALS6|FUS1|HNRNPP2|POMP75|TLS	fused in sarcoma	0.19	0.17	0.03	0.03	-0.9	1	164/167	6	2	0.16	0.14	0.02	0.02	-1.09	1	164/167	4	2	0.19	0.17	0.03	0.02	-0.9	1	164/167	6	2	0.21	0.18	0.03	0.03	-0.8	1	164/167	7	2
GAPDH	2597	sp|P04406|G3P_HUMAN	G3PD|GAPD|MGC88685	glyceraldehyde-3-phosphate dehydrogenase	0.17	0.16	0.03	0.03	0.15	1.15	137/167	4	2	0.15	0.14	0.03	0.02	-0.07	1.15	137/167	3	2	0.21	0.19	0.03	0.03	0.6	1.14	137/167	6	2	0.17	0.16	0.03	0.03	0.15	1.15	137/167	4	2
GSTP1	2950	sp|P09211|GSTP1_HUMAN	DFN7|FAEES3|GST3|GSTP|PI	glutathione S-transferase pi 1	0.19	0.17	0.03	0.03	1.69	1	27/167	1	1										0.27	0.24	0.1	0.08	3.67	1	27/167	2	2
HK1	3098	sp|P19367-2|HXK1_HUMAN	HK1-ta|HK1-tb|HK1-tc|HKI|HXK1	hexokinase 1	0.21	0.19	0.03	0.03	0.76	1	23/167	1	1
HP1BP3	50809	sp|Q5SSJ5-2|HP1B3_HUMAN	HP1-BP74|MGC43701	heterochromatin protein 1, binding protein 3	0.2	0.18	0.03	0.03	1.84	1	24/167	1	1																			0.2	0.18	0.03	0.03	1.84	1	24/167	1	1
HSP90AB1	3326	sp|P08238|HS90B_HUMAN	D6S182|FLJ26984|HSP90-BETA|HSP90B|HSPC2|HSPCB	heat shock protein 90kDa alpha (cytosolic), class B member 1	0.18	0.19	0.03	0.03	-0.39	1.31	152/167	5	2	0.26	0.26	0.04	0.05	-0.06	1.31	152/167	10	2	0.2	0.2	0.03	0.03	-0.32	1.31	152/167	6	2	0.23	0.23	0.04	0.04	-0.19	1.31	152/167	8	2
HSPA1B	3304	sp|P08107|HSP71_HUMAN	FLJ54328|HSP70-1B|HSP70-2|HSPA1A	heat shock 70kDa protein 1B	0.23	0.21	0.04	0.03	-1.67	1	167/167	9	2	0.24	0.22	0.04	0.03	-1.63	1	167/167	10	2	0.24	0.21	0.04	0.03	-1.63	1	167/167	10	2	0.23	0.21	0.04	0.03	-1.67	1	167/167	9	2
HSPA6	3310	sp|P17066|HSP76_HUMAN	-	heat shock 70kDa protein 6 (HSP70B')	0.18	0.16	0.03	0.03	-1.08	1	153/167	5	2	0.18	0.16	0.03	0.03	-1.08	1	153/167	5	2	0.16	0.14	0.03	0.02	-1.24	1	153/167	4	2	0.18	0.16	0.03	0.03	-1.08	1	153/167	5	2
HSPH1	10808	sp|Q92598-2|HS105_HUMAN	DKFZp686M05240|HSP105|HSP105A|HSP105B|KIAA0201|NY-CO-25	heat shock 105kDa/110kDa protein 1	0.14	0.13	0.03	0.03	-0.14	1.1	101/167	2	2										0.1	0.09	0.01	0.01	-0.37	1.1	101/167	1	1	0.1	0.09	0.02	0.01	-0.37	1.1	101/167	1	1
KRT2	3849	sp|P35908|K22E_HUMAN	CK-2e|K2e|KRT2A|KRT2E|KRTE|MGC116967|MGC116968	keratin 2	0.19	0.17	0.03	0.03	-0.85	1	163/167	6	2	0.23	0.21	0.04	0.03	-0.72	1	163/167	9	2	0.37	0.32	0.06	0.05	-0.13	1	163/167	23	2
NME1	4830	sp|P15531-2|NDKA_HUMAN	AWD|GAAD|NB|NBS|NDKA|NDPK-A|NDPKA|NM23|NM23-H1	non-metastatic cells 1, protein (NM23A) expressed in	0.24	0.22	0.04	0.03	2.41	1	17/167	1	1																			0.24	0.22	0.04	0.03	2.41	1	17/167	1	1
P4HB	5034	sp|P07237|PDIA1_HUMAN	DSI|ERBA2L|GIT|P4Hbeta|PDI|PDIA1|PHDB|PO4DB|PO4HB|PROHB	prolyl 4-hydroxylase, beta polypeptide	0.23	0.2	0.04	0.03	1.79	1	39/167	2	1	0.23	0.2	0.07	0.06	1.79	1	39/167	2	2	0.32	0.28	0.1	0.08	3.81	1	39/167	4	2	0.16	0.14	0.05	0.04	0.7	1	39/167	1	2
PIP	5304	sp|P12273|PIP_HUMAN	GCDFP-15|GCDFP15|GPIP4	prolactin-induced protein	0.25	0.22	0.04	0.03	2.54	1	16/167	1	1	0.35	0.31	0.18	0.15	5.11	1	16/167	2	2
PKM2	5315	sp|P14618-2|KPYM_HUMAN	CTHBP|MGC3932|OIP3|PK3|PKM|TCB|THBP1	pyruvate kinase, muscle	0.12	0.14	0.02	0.03	-0.38	1.51	131/167	2	2	0.15	0.17	0.03	0.03	-0.29	1.51	131/167	2	2	0.24	0.26	0.04	0.05	0.16	1.5	131/167	8	2	0.12	0.13	0.02	0.03	-0.38	1.51	131/167	2	2
PSMD4	5710	sp|P55036|PSMD4_HUMAN	AF|AF-1|ASF|MCB1|Rpn10|S5A|pUB-R5	proteasome (prosome, macropain) 26S subunit, non-ATPase, 4	0.22	0.2	0.03	0.03	1.75	1	20/167	1	1
RANBP1	5902	sp|P43487|RANG_HUMAN	HTF9A|MGC88701	RAN binding protein 1	0.2	0.18	0.03	0.03	1.51	1	24/167	1	1																			0.2	0.18	0.03	0.03	1.51	1	24/167	1	1
RPL30	6156	sp|P62888|RL30_HUMAN	L30	ribosomal protein L30	0.17	0.15	0.03	0.03	1.16	1	102/167	3	2	0.1	0.09	0.02	0.01	-0.18	1	102/167	1	1	0.1	0.09	0.02	0.02	-0.18	1	102/167	1	2	0.14	0.12	0.03	0.02	0.5	1	102/167	2	2
RPL5	6125	sp|P46777|RL5_HUMAN	DBA6|L5|MGC117339	ribosomal protein L5	0.17	0.15	0.03	0.03	-0.18	1	135/167	4	2	0.17	0.15	0.03	0.03	-0.18	1	135/167	4	2	0.12	0.11	0.02	0.02	-0.51	1	135/167	2	2	0.19	0.17	0.03	0.03	-0.01	1	135/167	5	2
RPLP0	6175	sp|P05388|RLA0_HUMAN	L10E|LP0|MGC111226|MGC88175|P0|PRLP0|RPP0	ribosomal protein, large, P0	0.19	0.17	0.03	0.03	-0.09	1	160/167	6	2	0.19	0.17	0.03	0.03	-0.09	1	160/167	6	2	0.13	0.12	0.02	0.02	-0.65	1	160/167	3	2	0.16	0.14	0.02	0.02	-0.46	1	160/167	4	2
RPS12	6206	sp|P25398|RS12_HUMAN	S12	ribosomal protein S12	0.2	0.18	0.03	0.03	1.89	1	25/167	1	1
S100A7	6278	sp|P31151|S10A7_HUMAN	PSOR1|S100A7c	S100 calcium binding protein A7	0.21	0.19	0.03	0.03	2.81	1	46/167	2	1	0.21	0.19	0.06	0.05	2.81	1	46/167	2	2	0.44	0.38	0.13	0.11	9.8	1	46/167	9	2
SF3B4	10262	sp|Q15427|SF3B4_HUMAN	Hsh49|MGC10828|SAP49|SF3b49	splicing factor 3b, subunit 4, 49kDa	0.2	0.18	0.03	0.03	2.1	1	24/167	1	1
SKP1	6500	sp|P63208|SKP1_HUMAN	EMC19|MGC34403|OCP-II|OCP2|SKP1A|TCEB1L|p19A	S-phase kinase-associated protein 1	0.15	0.22	0.02	0.03	0.03	2.49	42/167	1	1										0.15	0.21	0.02	0.03	0.03	2.49	42/167	1	1	0.15	0.22	0.02	0.03	0.03	2.49	42/167	1	1
ST13	6767	sp|P50502|F10A1_HUMAN	AAG2|FAM10A1|FAM10A4|FLJ27260|HIP|HOP|HSPABP|HSPABP1|MGC129952|P48|PRO0786|SNC6	suppression of tumorigenicity 13 (colon carcinoma) (Hsp70 interacting protein)	0.21	0.19	0.03	0.03	1.3	1	22/167	1	1										0.3	0.26	0.12	0.1	2.87	1	22/167	2	2	0.21	0.19	0.03	0.03	1.3	1	22/167	1	1
TUBA1B	10376	sp|P68363|TBA1B_HUMAN	K-ALPHA-1	tubulin, alpha 1b	0.2	0.18	0.04	0.03	-0.63	1	126/167	5	2	0.24	0.21	0.04	0.04	-0.46	1	126/167	7	2										0.24	0.21	0.04	0.04	-0.46	1	126/167	7	2
TUBB	203068	sp|P07437|TBB5_HUMAN	M40|MGC117247|MGC16435|OK/SW-cl.56|TUBB1|TUBB5	tubulin, beta	0.22	0.2	0.03	0.03	-1.3	1	167/167	8	2	0.26	0.23	0.04	0.03	-1.17	1	167/167	11	2										0.22	0.19	0.03	0.03	-1.3	1	167/167	8	2
TUBB2C	10383	sp|P68371|TBB2C_HUMAN	TUBB2	tubulin, beta 2C	0.23	0.2	0.04	0.03	-1.08	1	155/167	8	2	0.25	0.23	0.04	0.04	-0.98	1	155/167	10	2	0.24	0.21	0.04	0.03	-1.03	1	155/167	9	2	0.21	0.19	0.03	0.03	-1.13	1	155/167	7	2
ACLY	47	sp|P53396|ACLY_HUMAN	ACL|ATPCL|CLATP	ATP citrate lyase	0.13	0.14	0.02	0.02	-0.2	1.54	62/167	1	1										0.13	0.14	0.02	0.02	-0.2	1.54	62/167	1	1
ACTB	60	sp|P60709|ACTB_HUMAN	PS1TP5BP1	actin, beta	0.12	0.1	0.02	0.02	-0.78	1	149/167	2	2	0.14	0.13	0.02	0.02	-0.54	1	149/167	3	2	0.29	0.26	0.05	0.04	1.88	1	149/167	13	2	0.14	0.13	0.02	0.02	-0.54	1	149/167	3	2
AGL	178	sp|P35573-2|GDE_HUMAN	GDE	amylo-alpha-1, 6-glucosidase, 4-alpha-glucanotransferase	0.11	0.16	0.02	0.02	-0.16	2.4	76/167	1	1	0.11	0.16	0.02	0.02	-0.16	2.4	76/167	1	1	0.11	0.15	0.02	0.02	-0.16	2.4	76/167	1	1	0.16	0.22	0.04	0.08	-0.04	2.4	76/167	2	2
AHCY	191	sp|P23526|SAHH_HUMAN	SAHH	adenosylhomocysteinase	0.09	0.11	0.01	0.02	-0.18	1.65	111/167	1	1	0.09	0.11	0.01	0.02	-0.18	1.65	111/167	1	1	0.09	0.11	0.02	0.02	-0.18	1.65	111/167	1	2	0.13	0.15	0.03	0.04	0.11	1.64	111/167	2	2
ATP1A1	476	sp|P05023-2|AT1A1_HUMAN	MGC3285|MGC51750	ATPase, Na+/K+ transporting, alpha 1 polypeptide	0.11	0.11	0.02	0.02	-0.23	1.16	76/167	1	1
ATP5B	506	sp|P06576|ATPB_HUMAN	ATPMB|ATPSB|MGC5231	ATP synthase, H+ transporting, mitochondrial F1 complex, beta polypeptide	0.12	0.11	0.02	0.02	-0.16	1.14	74/167	1	1										0.16	0.15	0.04	0.04	0.16	1.14	74/167	2	2	0.12	0.11	0.02	0.02	-0.16	1.14	74/167	1	1
BAG2	9532	sp|O95816|BAG2_HUMAN	BAG-2|KIAA0576|MGC149462|dJ417I1.2	BCL2-associated athanogene 2	0.13	0.12	0.02	0.02	0.24	1	56/167	1	1	0.19	0.17	0.05	0.04	0.96	1	56/167	2	2
CCT6A	908	sp|P40227|TCPZ_HUMAN	CCT-zeta|CCT-zeta-1|CCT6|Cctz|HTR3|MGC126214|MGC126215|MoDP-2|TCP-1-zeta|TCP20|TCPZ|TTCP20	chaperonin containing TCP1, subunit 6A (zeta 1)	0.1	0.11	0.02	0.02	-0.36	1.61	100/167	1	1										0.1	0.11	0.01	0.02	-0.36	1.61	100/167	1	1
CCT7	10574	sp|Q99832|TCPH_HUMAN	CCTETA|CCTH|MGC110985|NIP7-1|TCP1ETA	chaperonin containing TCP1, subunit 7 (eta)	0.11	0.13	0.02	0.02	-0.29	1.71	83/167	1	1	0.11	0.13	0.02	0.02	-0.29	1.71	83/167	1	1	0.11	0.12	0.02	0.02	-0.29	1.71	83/167	1	1	0.11	0.13	0.02	0.02	-0.29	1.71	83/167	1	1
CKB	1152	sp|P12277|KCRB_HUMAN	B-CK|CKBB	creatine kinase, brain	0.17	0.15	0.03	0.02	0.36	1	35/167	1	1	0.17	0.15	0.03	0.02	0.36	1	35/167	1	1	0.17	0.15	0.06	0.05	0.36	1	35/167	1	2
DYNC1H1	1778	sp|Q14204|DYHC1_HUMAN	DHC1|DHC1a|DKFZp686P2245|DNCH1|DNCL|DNECL|DYHC|Dnchc1|HL-3|KIAA0325|p22	dynein, cytoplasmic 1, heavy chain 1	0.13	0.14	0.02	0.02	-0.15	1.35	57/167	1	1										0.13	0.13	0.02	0.02	-0.15	1.35	57/167	1	1
EEF1A1	1915	sp|P68104|EF1A1_HUMAN	CCS-3|CCS3|EE1A1|EEF-1|EEF1A|EF-Tu|EF1A|FLJ25721|GRAF-1EF|HNGC:16303|LENG7|MGC102687|MGC131894|MGC16224|PTI1|eEF1A-1	eukaryotic translation elongation factor 1 alpha 1	0.15	0.15	0.02	0.02	-0.55	1.11	167/167	4	2	0.15	0.15	0.02	0.02	-0.55	1.11	167/167	4	2	0.15	0.14	0.02	0.02	-0.55	1.11	167/167	4	2	0.11	0.1	0.02	0.02	-0.73	1.11	167/167	2	2
EEF1B2	1933	sp|P24534|EF1B_HUMAN	EEF1B|EEF1B1|EF1B	eukaryotic translation elongation factor 1 beta 2	0.1	0.09	0.02	0.02	-0.01	1	110/167	1	2	0.13	0.12	0.03	0.02	0.97	1	110/167	2	2	0.13	0.12	0.02	0.02	0.97	1	110/167	2	2	0.1	0.08	0.01	0.01	-0.01	1	110/167	1	1
EEF1D	1936	sp|P29692-2|EF1D_HUMAN	EF-1D|EF1D|FLJ20897|FP1047	eukaryotic translation elongation factor 1 delta (guanine nucleotide exchange protein)	0.16	0.14	0.02	0.02	0.29	1	40/167	1	1	0.22	0.2	0.07	0.06	1	1	40/167	2	2	0.16	0.14	0.02	0.02	0.29	1	40/167	1	1	0.22	0.2	0.07	0.06	1	1	40/167	2	2
EEF1G	1937	sp|P26641|EF1G_HUMAN	EF1G|GIG35	eukaryotic translation elongation factor 1 gamma	0.1	0.1	0.01	0.02	-0.2	1.36	107/167	1	1	0.1	0.1	0.01	0.01	-0.2	1.36	107/167	1	1	0.1	0.1	0.02	0.02	-0.2	1.36	107/167	1	2	0.1	0.1	0.01	0.02	-0.2	1.36	107/167	1	1
EEF2	1938	sp|P13639|EF2_HUMAN	EEF-2|EF2	eukaryotic translation elongation factor 2	0.18	0.16	0.03	0.02	-0.2	1	156/167	5	2	0.2	0.17	0.03	0.03	-0.05	1	156/167	6	2	0.18	0.15	0.03	0.02	-0.2	1	156/167	5	2	0.14	0.12	0.02	0.02	-0.5	1	156/167	3	2
EWSR1	2130	sp|Q01844-2|EWS_HUMAN	EWS|bK984G1.4	Ewing sarcoma breakpoint region 1	0.15	0.13	0.02	0.02	-0.4	1	142/167	3	2	0.15	0.13	0.02	0.02	-0.4	1	142/167	3	2	0.14	0.13	0.02	0.02	-0.4	1	142/167	3	2	0.12	0.11	0.02	0.02	-0.64	1	142/167	2	2
FAU	2197	sp|P62861|RS30_HUMAN	FAU1|FLJ22986|Fub1|Fubi|MNSFbeta|RPS30|S30|asr1	Finkel-Biskis-Reilly murine sarcoma virus (FBR-MuSV) ubiquitously expressed	0.12	0.11	0.03	0.02	0.42	1	71/167	1	2	0.12	0.11	0.02	0.02	0.42	1	71/167	1	1										0.12	0.11	0.03	0.02	0.42	1	71/167	1	2
FLG2	388698	sp|Q5D862|FILA2_HUMAN	IFPS	filaggrin family member 2	0.14	0.12	0.02	0.02	0.5	1	52/167	1	1										0.14	0.12	0.02	0.02	0.5	1	52/167	1	1
GRSF1	2926	sp|Q12849|GRSF1_HUMAN	FLJ13125	G-rich RNA sequence binding factor 1	0.16	0.14	0.02	0.02	0.92	1	39/167	1	1
HIST1H1E	3008	sp|P10412|H14_HUMAN	H1.4|H1E|H1F4|MGC116819|dJ221C16.5	histone cluster 1, H1e	0.14	0.13	0.02	0.02	-0.04	1	144/167	3	2	0.14	0.13	0.02	0.02	-0.04	1	144/167	3	2	0.14	0.13	0.02	0.02	-0.04	1	144/167	3	2	0.12	0.1	0.02	0.02	-0.37	1	144/167	2	1
HIST1H2AB	8335	sp|P04908|H2A1B_HUMAN	H2A/m|H2AFM	histone cluster 1, H2ab	0.13	0.12	0.02	0.02	0.49	1	114/167	2	2	0.09	0.08	0.02	0.01	-0.23	1	114/167	1	2										0.09	0.08	0.02	0.02	-0.23	1	114/167	1	2
HIST1H2BK	85236	sp|O60814|H2B1K_HUMAN	H2B/S|H2BFAiii|H2BFT|MGC131989	histone cluster 1, H2bk	0.15	0.13	0.03	0.02	0.61	1	132/167	3	2	0.12	0.11	0.02	0.02	0.06	1	132/167	2	2	0.19	0.17	0.03	0.03	1.69	1	132/167	5	2	0.12	0.11	0.02	0.02	0.06	1	132/167	2	2
HIST2H4A	8370	sp|P62805|H4_HUMAN	FO108|H4|H4/n|H4F2|H4FN|HIST1H4A|HIST1H4B|HIST1H4C|HIST1H4D|HIST1H4E|HIST1H4F|HIST1H4H|HIST1H4I|HIST1H4J|HIST1H4K|HIST1H4L|HIST2H4|HIST2H4B|HIST4H4	histone cluster 2, H4a	0.12	0.11	0.02	0.02	0.43	1	69/167	1	1	0.17	0.15	0.04	0.04	1.45	1	69/167	2	2	0.21	0.18	0.05	0.04	2.46	1	69/167	3	2	0.12	0.11	0.02	0.02	0.43	1	69/167	1	1
HNRNPA2B1	3181	sp|P22626-2|ROA2_HUMAN	DKFZp779B0244|FLJ22720|HNRNPA2|HNRNPB1|HNRPA2|HNRPA2B1|HNRPB1|RNPA2|SNRPB1	heterogeneous nuclear ribonucleoprotein A2/B1	0.17	0.16	0.03	0.02	-0.72	1	164/167	5	2	0.16	0.14	0.02	0.02	-0.79	1	164/167	4	2	0.17	0.15	0.03	0.02	-0.72	1	164/167	5	2	0.16	0.14	0.02	0.02	-0.79	1	164/167	4	2
HNRNPD	3184	sp|Q14103-2|HNRPD_HUMAN	AUF1|AUF1A|HNRPD|P37|hnRNPD0	heterogeneous nuclear ribonucleoprotein D (AU-rich element RNA binding protein 1, 37kDa)	0.11	0.1	0.02	0.02	-0.81	1	156/167	2	2	0.11	0.1	0.02	0.02	-0.81	1	156/167	2	2	0.16	0.14	0.02	0.02	-0.15	1	156/167	4	2	0.11	0.1	0.02	0.02	-0.81	1	156/167	2	2
HNRNPU	3192	sp|Q00839-2|HNRPU_HUMAN	HNRPU|SAF-A|U21.1|hnRNP U	heterogeneous nuclear ribonucleoprotein U (scaffold attachment factor A)	0.11	0.1	0.02	0.02	-0.76	1	155/167	2	2	0.11	0.1	0.02	0.02	-0.76	1	155/167	2	2	0.11	0.1	0.02	0.01	-0.76	1	155/167	2	2	0.08	0.07	0.01	0.01	-0.87	1	155/167	1	1
HNRPDL	9987	sp|O14979-2|HNRDL_HUMAN	HNRNP|JKTBP|JKTBP2|laAUF1	heterogeneous nuclear ribonucleoprotein D-like	0.15	0.14	0.03	0.02	0.01	1	125/167	3	2	0.13	0.11	0.02	0.02	-0.36	1	125/167	2	2										0.15	0.14	0.03	0.02	0.01	1	125/167	3	2
HSPD1	3329	sp|P10809|CH60_HUMAN	CPN60|GROEL|HLD4|HSP-60|HSP60|HSP65|HuCHA60|SPG13	heat shock 60kDa protein 1 (chaperonin)	0.15	0.14	0.02	0.02	-0.49	1.16	139/167	3	2	0.15	0.14	0.02	0.02	-0.49	1.16	139/167	3	2	0.12	0.11	0.02	0.02	-0.58	1.16	139/167	2	2	0.15	0.14	0.02	0.02	-0.49	1.16	139/167	3	2
HSPE1	3336	sp|P61604|CH10_HUMAN	CPN10|EPF|GROES|HSP10	heat shock 10kDa protein 1 (chaperonin 10)	0.17	0.15	0.03	0.02	0.91	1	35/167	1	1										0.17	0.15	0.03	0.02	0.91	1	35/167	1	1
ILF3	3609	sp|Q12906-2|ILF3_HUMAN	CBTF|DRBF|DRBP76|MMP4|MPHOSPH4|MPP4|NF-AT-90|NF110|NF90|NFAR|NFAR-1|NFAR2|TCP110|TCP80	interleukin enhancer binding factor 3, 90kDa	0.12	0.11	0.02	0.02	-0.49	1.09	137/167	2	2	0.12	0.11	0.02	0.02	-0.49	1.09	137/167	2	1	0.08	0.08	0.01	0.01	-0.63	1.09	137/167	1	1
JUP	3728	sp|P14923|PLAK_HUMAN	ARVD12|CTNNG|DP3|DPIII|PDGB|PKGB	junction plakoglobin	0.13	0.12	0.02	0.02	-0.18	1.04	61/167	1	1										0.38	0.33	0.1	0.08	2.04	1.01	61/167	9	2
KRT5	3852	sp|P13647|K2C5_HUMAN	CK5|DDD|EBS2|K5|KRT5A	keratin 5	0.15	0.14	0.03	0.02	-0.56	1	129/167	3	2	0.15	0.14	0.03	0.02	-0.56	1	129/167	3	2	0.42	0.37	0.07	0.06	1.28	1	129/167	23	2	0.12	0.11	0.02	0.02	-0.65	1	129/167	2	2
LDHA	3939	sp|P00338-2|LDHA_HUMAN	GSD11|LDH1|LDHM	lactate dehydrogenase A	0.14	0.13	0.02	0.02	0.11	1	51/167	1	1	0.2	0.18	0.03	0.03	0.65	1	51/167	2	1	0.28	0.24	0.08	0.06	1.73	1	51/167	4	2
LUC7L2	51631	sp|Q9Y383-2|LC7L2_HUMAN	CGI-74|FLJ10657|LUC7B2|hLuc7B2	LUC7-like 2 (S. cerevisiae)	0.13	0.12	0.02	0.02	0.36	1	56/167	1	1										0.13	0.12	0.02	0.02	0.36	1	56/167	1	1	0.13	0.12	0.02	0.02	0.36	1	56/167	1	1
MDH2	4191	sp|P40926|MDHM_HUMAN	M-MDH|MDH|MGC:3559|MOR1	malate dehydrogenase 2, NAD (mitochondrial)	0.16	0.14	0.02	0.02	0.42	1	39/167	1	1	0.16	0.14	0.05	0.04	0.42	1	39/167	1	2	0.16	0.14	0.05	0.04	0.42	1	39/167	1	2
NPM1	4869	sp|P06748-2|NPM_HUMAN	B23|MGC104254|NPM	nucleophosmin (nucleolar phosphoprotein B23, numatrin)	0.11	0.1	0.02	0.02	-0.66	1	154/167	2	2	0.14	0.12	0.02	0.02	-0.48	1	154/167	3	2	0.11	0.1	0.02	0.01	-0.66	1	154/167	2	2	0.11	0.1	0.02	0.02	-0.66	1	154/167	2	2
PAICS	10606	sp|P22234-2|PUR6_HUMAN	ADE2|ADE2H1|AIRC|DKFZp781N1372|MGC1343|MGC5024|PAIS	phosphoribosylaminoimidazole carboxylase, phosphoribosylaminoimidazole succinocarboxamide synthetase	0.15	0.13	0.02	0.02	0.9	1	47/167	1	1	0.15	0.13	0.02	0.02	0.9	1	47/167	1	1
PCBP2	5094	sp|Q15366|PCBP2_HUMAN	HNRPE2|MGC110998|hnRNP-E2	poly(rC) binding protein 2	0.13	0.11	0.02	0.02	0.17	1	64/167	1	1	0.13	0.11	0.02	0.02	0.17	1	64/167	1	1	0.17	0.15	0.04	0.04	0.86	1	64/167	2	2
PDHA1	5160	sp|P08559|ODPA_HUMAN	PDHA|PDHCE1A|PHE1A	pyruvate dehydrogenase (lipoamide) alpha 1	0.15	0.13	0.02	0.02	0.74	1	44/167	1	1	0.15	0.13	0.02	0.02	0.74	1	44/167	1	1
PPP2CB	5516	sp|P62714|PP2AB_HUMAN	PP2Abeta|PP2CB	protein phosphatase 2, catalytic subunit, beta isozyme	0.13	0.11	0.02	0.02	0.39	1	61/167	1	1
PRDX1	5052	sp|Q06830|PRDX1_HUMAN	MSP23|NKEFA|PAG|PAGA|PAGB|PRX1|PRXI|TDPX2	peroxiredoxin 1	0.18	0.16	0.03	0.02	-0.06	1	159/167	5	2	0.18	0.16	0.03	0.02	-0.06	1	159/167	5	2	0.16	0.14	0.02	0.02	-0.35	1	159/167	4	2	0.18	0.16	0.03	0.02	-0.06	1	159/167	5	2
PWP1	11137	sp|Q13610|PWP1_HUMAN	IEF-SSP-9502	PWP1 homolog (S. cerevisiae)	0.14	0.13	0.02	0.02	0.69	1	49/167	1	1
RCN2	5955	sp|Q14257|RCN2_HUMAN	E6BP|ERC-55|ERC55|TCBP49	reticulocalbin 2, EF-hand calcium binding domain	0.16	0.16	0.02	0.02	0.2	1.39	41/167	1	1	0.16	0.16	0.02	0.02	0.2	1.39	41/167	1	1	0.15	0.16	0.02	0.02	0.2	1.39	41/167	1	1	0.22	0.23	0.07	0.08	0.7	1.37	41/167	2	2
RNMT	8731	sp|O43148-2|MCES_HUMAN	DKFZp686H1252|KIAA0398|MET|RG7MT1|hCMT1c	RNA (guanine-7-) methyltransferase	0.16	0.15	0.03	0.02	0.73	1	37/167	1	1
RPL10A	4736	sp|P62906|RL10A_HUMAN	Csa-19|L10A|NEDD6	ribosomal protein L10a	0.16	0.14	0.02	0.02	0.15	1.01	120/167	3	1	0.09	0.08	0.02	0.01	-0.45	1.01	120/167	1	2										0.09	0.08	0.01	0.01	-0.45	1.01	120/167	1	1
RPL11	6135	sp|P62913-2|RL11_HUMAN	DBA7|GIG34|L11	ribosomal protein L11	0.11	0.1	0.02	0.02	0.11	1	160/167	2	2	0.11	0.1	0.02	0.02	0.11	1	160/167	2	2	0.11	0.1	0.02	0.01	0.11	1	160/167	2	2	0.11	0.1	0.02	0.02	0.11	1	160/167	2	2
RPL12	6136	sp|P30050|RL12_HUMAN	L12	ribosomal protein L12	0.17	0.15	0.03	0.02	0.91	1	147/167	4	2	0.14	0.13	0.02	0.02	0.38	1	147/167	3	2	0.12	0.1	0.02	0.02	-0.16	1	147/167	2	2	0.12	0.1	0.02	0.02	-0.16	1	147/167	2	2
RPL13	6137	sp|P26373|RL13_HUMAN	BBC1|D16S444E|FLJ27453|FLJ27454|L13|MGC117342|MGC71373	ribosomal protein L13	0.12	0.11	0.02	0.02	-0.31	1	140/167	2	2	0.15	0.13	0.02	0.02	0.1	1	140/167	3	2	0.12	0.1	0.02	0.02	-0.31	1	140/167	2	2	0.15	0.13	0.02	0.02	0.1	1	140/167	3	2
RPL14	9045	sp|P50914|RL14_HUMAN	CAG-ISL-7|CTG-B33|L14|MGC88594|RL14|hRL14	ribosomal protein L14	0.11	0.1	0.02	0.02	-0.01	1	154/167	2	2	0.14	0.12	0.02	0.02	0.68	1	154/167	3	2	0.11	0.1	0.02	0.01	-0.01	1	154/167	2	1	0.11	0.1	0.02	0.02	-0.01	1	154/167	2	2
RPL15	6138	sp|P61313|RL15_HUMAN	EC45|FLJ26304|L15|MGC88603|RPL10|RPLY10|RPYL10	ribosomal protein L15	0.11	0.1	0.02	0.02	-0.5	1	153/167	2	2	0.11	0.1	0.02	0.02	-0.5	1	153/167	2	2	0.08	0.07	0.01	0.01	-0.9	1	153/167	1	1	0.08	0.07	0.01	0.01	-0.9	1	153/167	1	1
RPL18	6141	sp|Q07020|RL18_HUMAN	L18	ribosomal protein L18	0.14	0.12	0.02	0.02	-0.2	1	159/167	3	2	0.14	0.12	0.02	0.02	-0.2	1	159/167	3	2	0.08	0.07	0.01	0.01	-1.18	1	159/167	1	2	0.11	0.1	0.02	0.02	-0.69	1	159/167	2	2
RPL19	6143	sp|P84098|RL19_HUMAN	DKFZp779D216|FLJ27452|L19|MGC71997	ribosomal protein L19	0.1	0.09	0.02	0.02	-0.17	1	102/167	1	2	0.1	0.09	0.02	0.01	-0.17	1	102/167	1	1										0.1	0.09	0.02	0.01	-0.17	1	102/167	1	1
RPL23	9349	sp|P62829|RL23_HUMAN	L23|MGC111167|MGC117346|MGC72008|rpL17	ribosomal protein L23	0.12	0.11	0.02	0.02	-0.26	1	141/167	2	2	0.12	0.11	0.02	0.02	-0.26	1	141/167	2	2	0.08	0.07	0.01	0.01	-0.63	1	141/167	1	1	0.12	0.11	0.02	0.02	-0.26	1	141/167	2	2
RPL24	6152	sp|P83731|RL24_HUMAN	L24	ribosomal protein L24	0.12	0.1	0.02	0.02	-0.07	1	149/167	2	2	0.08	0.07	0.01	0.01	-0.7	1	149/167	1	1	0.11	0.1	0.02	0.02	-0.07	1	149/167	2	2	0.12	0.1	0.02	0.02	-0.07	1	149/167	2	1
RPL26	6154	sp|P61254|RL26_HUMAN	L26	ribosomal protein L26	0.13	0.12	0.02	0.02	0.27	1	57/167	1	1	0.13	0.12	0.02	0.02	0.27	1	57/167	1	1										0.19	0.17	0.05	0.04	1.05	1	57/167	2	2
RPL27	6155	sp|P61353|RL27_HUMAN	L27	ribosomal protein L27	0.1	0.09	0.02	0.02	-0.4	1	110/167	1	2	0.1	0.08	0.01	0.01	-0.4	1	110/167	1	1	0.09	0.08	0.01	0.01	-0.4	1	110/167	1	1
RPL27A	6157	sp|P46776|RL27A_HUMAN	FLJ43464|L27A|MGC10850|MGC17878|MGC87238	ribosomal protein L27a	0.14	0.12	0.03	0.02	0.86	1	107/167	2	2	0.14	0.12	0.03	0.02	0.86	1	107/167	2	2	0.13	0.12	0.03	0.02	0.86	1	107/167	2	2	0.17	0.15	0.03	0.03	1.77	1	107/167	3	2
RPL29	6159	sp|P47914|RL29_HUMAN	HIP|HUMRPL29|L29|MGC88589	ribosomal protein L29	0.12	0.1	0.02	0.02	1.34	1	150/167	2	2	0.08	0.07	0.01	0.01	-0.27	1	150/167	1	2	0.08	0.07	0.01	0.01	-0.27	1	150/167	1	2	0.08	0.07	0.01	0.01	-0.27	1	150/167	1	1
RPL3	6122	sp|P39023|RL3_HUMAN	L3|MGC104284|TARBP-B	ribosomal protein L3	0.14	0.13	0.02	0.02	-0.24	1.05	157/167	3	2	0.11	0.1	0.02	0.02	-0.46	1.05	157/167	2	2	0.11	0.1	0.02	0.02	-0.46	1.05	157/167	2	2	0.11	0.1	0.02	0.02	-0.46	1.05	157/167	2	2
RPL32	6161	sp|P62910|RL32_HUMAN	L32	ribosomal protein L32	0.12	0.11	0.03	0.02	0.26	1	72/167	1	2	0.12	0.1	0.02	0.02	0.26	1	72/167	1	1
RPL35A	6165	sp|P18077|RL35A_HUMAN	DBA5|L35A	ribosomal protein L35a	0.13	0.12	0.02	0.02	1.13	1	59/167	1	1
RPL36	25873	sp|Q9Y3U8|RL36_HUMAN	DKFZp566B023|L36	ribosomal protein L36	0.14	0.12	0.03	0.02	0.5	1	109/167	2	2	0.1	0.09	0.02	0.02	-0.19	1	109/167	1	2	0.09	0.08	0.01	0.01	-0.19	1	109/167	1	1	0.1	0.09	0.02	0.02	-0.19	1	109/167	1	2
RPL4	6124	sp|P36578|RL4_HUMAN	L4	ribosomal protein L4	0.18	0.16	0.03	0.02	0.25	1	158/167	5	2	0.21	0.19	0.03	0.03	0.82	1	158/167	7	2	0.14	0.12	0.02	0.02	-0.32	1	158/167	3	2	0.21	0.19	0.03	0.03	0.82	1	158/167	7	2
RPL6	6128	sp|Q02878|RL6_HUMAN	L6|SHUJUN-2|TAXREB107|TXREB1	ribosomal protein L6	0.14	0.12	0.02	0.02	-0.61	1	157/167	3	2	0.16	0.14	0.03	0.02	-0.43	1	157/167	4	2	0.08	0.07	0.01	0.01	-0.97	1	157/167	1	1	0.14	0.12	0.02	0.02	-0.61	1	157/167	3	2
RPL7	6129	sp|P18124|RL7_HUMAN	L7|MGC117326|humL7-1	ribosomal protein L7	0.16	0.15	0.03	0.02	-0.02	1	150/167	4	2	0.12	0.1	0.02	0.02	-0.49	1	150/167	2	2	0.14	0.12	0.02	0.02	-0.26	1	150/167	3	2	0.14	0.13	0.02	0.02	-0.26	1	150/167	3	2
RPL7A	6130	sp|P62424|RL7A_HUMAN	L7A|SURF3|TRUP	ribosomal protein L7a	0.16	0.14	0.03	0.02	-0.24	1	157/167	4	2	0.16	0.14	0.03	0.02	-0.24	1	157/167	4	2	0.08	0.07	0.01	0.01	-0.89	1	157/167	1	1	0.11	0.1	0.02	0.02	-0.67	1	157/167	2	2
RPL8	6132	sp|P62917|RL8_HUMAN	L8	ribosomal protein L8	0.12	0.11	0.02	0.02	0.13	1	142/167	2	2	0.12	0.11	0.02	0.02	0.13	1	142/167	2	2	0.08	0.07	0.01	0.01	-0.56	1	142/167	1	2	0.08	0.08	0.01	0.01	-0.56	1	142/167	1	1
RPLP2	6181	sp|P05387|RLA2_HUMAN	D11S2243E|LP2|MGC71408|P2|RPP2	ribosomal protein, large, P2	0.14	0.12	0.02	0.02	-0.75	1	160/167	3	2	0.11	0.1	0.02	0.02	-1.01	1	160/167	2	2	0.13	0.12	0.02	0.02	-0.75	1	160/167	3	2	0.11	0.1	0.02	0.02	-1.01	1	160/167	2	2
RPS13	6207	sp|P62277|RS13_HUMAN	S13	ribosomal protein S13	0.13	0.12	0.02	0.02	-0.1	1	117/167	2	2	0.13	0.12	0.02	0.02	-0.1	1	117/167	2	2										0.09	0.08	0.02	0.01	-0.5	1	117/167	1	2
RPS14	6208	sp|P62263|RS14_HUMAN	EMTB|S14	ribosomal protein S14	0.12	0.11	0.02	0.02	0.06	1	130/167	2	2	0.12	0.11	0.02	0.02	0.06	1	130/167	2	2	0.09	0.08	0.01	0.01	-0.56	1	130/167	1	1	0.12	0.11	0.02	0.02	0.06	1	130/167	2	2
RPS26	6231	sp|P62854|RS26_HUMAN	DBA10|MGC104292|S26	ribosomal protein S26	0.09	0.08	0.02	0.02	-0.16	1	114/167	1	2	0.09	0.08	0.01	0.01	-0.16	1	114/167	1	1										0.09	0.08	0.02	0.02	-0.16	1	114/167	1	2
RPS27	6232	sp|P42677|RS27_HUMAN	MPS-1|MPS1|S27	ribosomal protein S27	0.1	0.09	0.02	0.02	0.1	1	98/167	1	2	0.1	0.09	0.02	0.01	0.1	1	98/167	1	1	0.1	0.09	0.02	0.02	0.1	1	98/167	1	2	0.1	0.09	0.02	0.02	0.1	1	98/167	1	2
RPS3A	6189	sp|P61247|RS3A_HUMAN	FTE1|MFTL|MGC23240|S3A	ribosomal protein S3A	0.12	0.11	0.02	0.02	-0.28	1.08	134/167	2	2	0.09	0.08	0.01	0.01	-0.52	1.08	134/167	1	1	0.09	0.08	0.01	0.01	-0.52	1.08	134/167	1	1	0.12	0.11	0.02	0.02	-0.28	1.08	134/167	2	2
RPS4X	6191	sp|P62701|RS4X_HUMAN	CCG2|DXS306|FLJ40595|RPS4|S4|SCAR|SCR10	ribosomal protein S4, X-linked	0.11	0.1	0.02	0.02	-0.59	1	155/167	2	2	0.14	0.12	0.02	0.02	-0.32	1	155/167	3	2										0.14	0.12	0.02	0.02	-0.32	1	155/167	3	2
RPS5	6193	sp|P46782|RS5_HUMAN	S5	ribosomal protein S5	0.13	0.11	0.02	0.02	0.34	1	63/167	1	1	0.13	0.11	0.03	0.03	0.34	1	63/167	1	2	0.12	0.11	0.03	0.03	0.34	1	63/167	1	2
RPS6	6194	sp|P62753|RS6_HUMAN	S6	ribosomal protein S6	0.14	0.12	0.03	0.02	0.1	1	109/167	2	2	0.1	0.09	0.01	0.01	-0.36	1	109/167	1	1	0.09	0.08	0.02	0.01	-0.36	1	109/167	1	2	0.14	0.12	0.03	0.02	0.1	1	109/167	2	2
RPS7	6201	sp|P62081|RS7_HUMAN	DBA8|S7	ribosomal protein S7	0.1	0.09	0.02	0.02	-0.41	1	98/167	1	2
RPS8	6202	sp|P62241|RS8_HUMAN	S8	ribosomal protein S8	0.12	0.11	0.02	0.02	-0.31	1	145/167	2	2	0.14	0.13	0.02	0.02	0.06	1	145/167	3	2	0.12	0.1	0.02	0.02	-0.31	1	145/167	2	2	0.08	0.07	0.01	0.01	-0.67	1	145/167	1	2
RPS9	6203	sp|P46781|RS9_HUMAN	S9	ribosomal protein S9	0.14	0.12	0.02	0.02	-0.01	1	107/167	2	1	0.14	0.12	0.03	0.02	-0.01	1	107/167	2	2	0.13	0.12	0.03	0.02	-0.01	1	107/167	2	2	0.1	0.09	0.01	0.01	-0.37	1	107/167	1	1
SEC23B	10483	sp|Q15437|SC23B_HUMAN	CDA-II|CDAII|CDAN2|HEMPAS	Sec23 homolog B (S. cerevisiae)	0.18	0.16	0.03	0.02	0.29	1	31/167	1	1
SNRPD2	6633	sp|P62316|SMD2_HUMAN	SMD2|SNRPD1|Sm-D2	small nuclear ribonucleoprotein D2 polypeptide 16.5kDa	0.13	0.12	0.03	0.02	-0.04	1	110/167	2	2	0.13	0.12	0.02	0.02	-0.04	1	110/167	2	1	0.09	0.08	0.01	0.01	-0.42	1	110/167	1	1
SNRPE	6635	sp|P62304|RUXE_HUMAN	B-raf|SME|Sm-E	small nuclear ribonucleoprotein polypeptide E	0.13	0.11	0.02	0.02	-0.14	1	122/167	2	2										0.09	0.08	0.01	0.01	-0.55	1	122/167	1	1	0.09	0.08	0.01	0.01	-0.55	1	122/167	1	1
STRAP	11171	sp|Q9Y3F4|STRAP_HUMAN	MAWD|PT-WD|UNRIP	serine/threonine kinase receptor associated protein	0.13	0.12	0.02	0.02	0.36	1	58/167	1	1	0.13	0.12	0.02	0.02	0.36	1	58/167	1	1
TIA1	7072	sp|P31483-2|TIA1_HUMAN	TIA-1	TIA1 cytotoxic granule-associated RNA binding protein	0.1	0.09	0.02	0.02	-0.63	1	103/167	1	2																			0.14	0.12	0.02	0.02	-0.31	1	103/167	2	1
TOP1	7150	sp|P11387|TOP1_HUMAN	TOPI	topoisomerase (DNA) I	0.17	0.15	0.03	0.02	0.43	1	34/167	1	1
TRIM28	10155	sp|Q13263-2|TIF1B_HUMAN	FLJ29029|KAP1|RNF96|TF1B|TIF1B	tripartite motif containing 28	0.1	0.09	0.02	0.02	-0.29	1.03	105/167	1	2
TXN	7295	sp|P10599|THIO_HUMAN	DKFZp686B1993|MGC61975|TRX|TRX1	thioredoxin	0.12	0.11	0.02	0.02	0.31	1	133/167	2	2	0.12	0.11	0.02	0.02	0.31	1	133/167	2	2	0.12	0.11	0.02	0.02	0.31	1	133/167	2	2	0.15	0.13	0.03	0.02	0.98	1	133/167	3	2
U2AF2	11338	sp|P26368-2|U2AF2_HUMAN	U2AF65	U2 small nuclear RNA auxiliary factor 2	0.12	0.1	0.02	0.02	-0.01	1	75/167	1	1										0.11	0.1	0.02	0.01	-0.01	1	75/167	1	1	0.12	0.1	0.02	0.02	-0.01	1	75/167	1	1
ATP5A1	498	sp|P25705|ATPA_HUMAN	ATP5A|ATP5AL2|ATPM|MOM2|OMR|ORM|hATP1	ATP synthase, H+ transporting, mitochondrial F1 complex, alpha subunit 1, cardiac muscle	0.09	0.08	0.01	0.01	-0.65	1	132/167	1	1	0.09	0.08	0.02	0.01	-0.65	1	132/167	1	2	0.09	0.08	0.01	0.01	-0.65	1	132/167	1	1	0.09	0.08	0.01	0.01	-0.65	1	132/167	1	1
C14orf166	51637	sp|Q9Y224|CN166_HUMAN	CGI99|CLE|CLE7|LCRP369|RLLM1	chromosome 14 open reading frame 166	0.1	0.09	0.02	0.01	-0.35	1	97/167	1	1	0.1	0.09	0.02	0.01	-0.35	1	97/167	1	1
CAD	790	sp|P27708|PYR1_HUMAN	-	carbamoyl-phosphate synthetase 2, aspartate transcarbamylase, and dihydroorotase	0.08	0.08	0.01	0.01	-0.72	1.09	141/167	1	1	0.08	0.08	0.01	0.01	-0.72	1.09	141/167	1	2	0.08	0.08	0.01	0.01	-0.72	1.09	141/167	1	1	0.08	0.08	0.01	0.01	-0.72	1.09	141/167	1	1
DAZAP1	26528	sp|Q96EP5-2|DAZP1_HUMAN	MGC19907	DAZ associated protein 1	0.09	0.08	0.01	0.01	-0.77	1	139/167	1	1	0.09	0.08	0.01	0.01	-0.77	1	139/167	1	1	0.08	0.07	0.01	0.01	-0.77	1	139/167	1	1	0.09	0.08	0.01	0.01	-0.77	1	139/167	1	2
DDX21	9188	sp|Q9NR30-2|DDX21_HUMAN	DKFZp686F21172|GUA|GURDB|RH-II/GU|RH-II/GuA	DEAD (Asp-Glu-Ala-Asp) box polypeptide 21	0.09	0.08	0.01	0.01	-0.7	1	132/167	1	1	0.12	0.11	0.02	0.02	-0.54	1	132/167	2	2										0.09	0.08	0.01	0.01	-0.7	1	132/167	1	1
DDX5	1655	sp|P17844|DDX5_HUMAN	DKFZp434E109|DKFZp686J01190|G17P1|HLR1|HUMP68|p68	DEAD (Asp-Glu-Ala-Asp) box polypeptide 5	0.08	0.07	0.01	0.01	-1.06	1	151/167	1	1	0.08	0.07	0.01	0.01	-1.06	1	151/167	1	1	0.08	0.07	0.01	0.01	-1.06	1	151/167	1	2	0.08	0.07	0.01	0.01	-1.06	1	151/167	1	1
DHX9	1660	sp|Q08211|DHX9_HUMAN	DDX9|FLJ17406|LKP|NDH2|NDHII|RHA	DEAH (Asp-Glu-Ala-His) box polypeptide 9	0.08	0.07	0.01	0.01	-0.97	1	157/167	1	1	0.11	0.1	0.02	0.02	-0.92	1	157/167	2	2	0.08	0.07	0.01	0.01	-0.97	1	157/167	1	2	0.11	0.1	0.02	0.02	-0.92	1	157/167	2	2
DNAJC10	54431	sp|Q8IXB1-2|DJC10_HUMAN	DKFZp434J1813|ERdj5|JPDI|MGC104194	DnaJ (Hsp40) homolog, subfamily C, member 10	0.09	0.08	0.01	0.01	-0.66	1	124/167	1	1										0.09	0.08	0.02	0.01	-0.66	1	124/167	1	2	0.09	0.08	0.01	0.01	-0.66	1	124/167	1	1
HNRNPA1	3178	sp|P09651-2|ROA1_HUMAN	HNRPA1|HNRPA1L3|MGC102835|hnRNP A1|hnRNP-A1	heterogeneous nuclear ribonucleoprotein A1	0.08	0.07	0.01	0.01	-1.11	1	166/167	1	2	0.13	0.12	0.02	0.02	-0.83	1	166/167	3	2	0.11	0.1	0.02	0.01	-0.97	1	166/167	2	1	0.08	0.07	0.01	0.01	-1.11	1	166/167	1	1
HNRNPAB	3182	sp|Q99729-2|ROAA_HUMAN	ABBP1|FLJ40338|HNRPAB	heterogeneous nuclear ribonucleoprotein A/B	0.08	0.07	0.01	0.01	-0.84	1	153/167	1	1	0.08	0.07	0.01	0.01	-0.84	1	153/167	1	2	0.14	0.12	0.02	0.02	-0.26	1	153/167	3	2	0.11	0.1	0.02	0.02	-0.55	1	153/167	2	2
HNRNPH1	3187	sp|P31943|HNRH1_HUMAN	DKFZp686A15170|HNRPH|HNRPH1|hnRNPH	heterogeneous nuclear ribonucleoprotein H1 (H)	0.11	0.1	0.02	0.01	-1.04	1	164/167	2	2	0.14	0.12	0.02	0.02	-0.94	1	164/167	3	2	0.11	0.1	0.02	0.01	-1.04	1	164/167	2	2	0.16	0.14	0.02	0.02	-0.83	1	164/167	4	2
HNRNPH3	3189	sp|P31942-2|HNRH3_HUMAN	2H9|FLJ34092|HNRPH3	heterogeneous nuclear ribonucleoprotein H3 (2H9)	0.08	0.07	0.01	0.01	-1.17	1	157/167	1	2	0.14	0.12	0.02	0.02	-0.58	1	157/167	3	2	0.11	0.1	0.02	0.01	-0.88	1	157/167	2	2	0.11	0.1	0.02	0.02	-0.88	1	157/167	2	2
HNRNPK	3190	sp|P61978-2|HNRPK_HUMAN	CSBP|FLJ41122|HNRPK|TUNP	heterogeneous nuclear ribonucleoprotein K	0.08	0.07	0.01	0.01	-1.6	1	167/167	1	2	0.11	0.1	0.02	0.01	-1.42	1	167/167	2	2	0.15	0.13	0.02	0.02	-1.07	1	167/167	4	2	0.15	0.14	0.02	0.02	-1.07	1	167/167	4	2
HNRNPR	10236	sp|O43390-2|HNRPR_HUMAN	FLJ25714|HNRPR|hnRNP R|hnRNP-R	heterogeneous nuclear ribonucleoprotein R	0.09	0.08	0.01	0.01	-0.52	1.06	128/167	1	1	0.09	0.08	0.01	0.01	-0.52	1.06	128/167	1	1	0.09	0.08	0.01	0.01	-0.52	1.06	128/167	1	1
KHSRP	8570	sp|Q92945-2|FUBP2_HUMAN	FBP2|FUBP2|KSRP|MGC99676	KH-type splicing regulatory protein	0.09	0.08	0.01	0.01	-0.57	1	137/167	1	1	0.09	0.08	0.01	0.01	-0.57	1	137/167	1	1	0.12	0.1	0.02	0.02	-0.07	1	137/167	2	2	0.09	0.08	0.01	0.01	-0.57	1	137/167	1	1
PABPC1	26986	sp|P11940-2|PABP1_HUMAN	PAB1|PABP|PABP1|PABPC2|PABPL1	poly(A) binding protein, cytoplasmic 1	0.08	0.07	0.01	0.01	-0.97	1	149/167	1	2	0.16	0.15	0.03	0.02	-0.73	1	149/167	4	2	0.11	0.1	0.02	0.02	-0.89	1	149/167	2	2	0.14	0.13	0.02	0.02	-0.81	1	149/167	3	2
RBM14	10432	sp|Q96PK6|RBM14_HUMAN	COAA|DKFZp779J0927|MGC15912|MGC31756|PSP2|SIP|SYTIP1|TMEM137	RNA binding motif protein 14	0.09	0.08	0.02	0.01	-0.54	1	119/167	1	2	0.13	0.12	0.02	0.02	-0.19	1	119/167	2	2										0.09	0.08	0.02	0.01	-0.54	1	119/167	1	2
RPL10	6134	sp|P27635|RL10_HUMAN	DKFZp686J1851|DXS648|DXS648E|FLJ23544|FLJ27072|L10|NOV|QM	ribosomal protein L10	0.08	0.08	0.01	0.01	-0.62	1	142/167	1	2	0.08	0.08	0.01	0.01	-0.62	1	142/167	1	2	0.12	0.1	0.02	0.02	-0.11	1	142/167	2	2	0.08	0.08	0.01	0.01	-0.62	1	142/167	1	1
RPL13A	23521	sp|P40429|RL13A_HUMAN	L13A|TSTA1	ribosomal protein L13a	0.09	0.08	0.01	0.01	-0.26	1	131/167	1	1	0.09	0.08	0.01	0.01	-0.26	1	131/167	1	1
RPL17	6139	sp|P18621|RL17_HUMAN	FLJ18762|FLJ92089|L17|MGC117162|PD-1|RPL23	ribosomal protein L17	0.09	0.08	0.02	0.01	-0.4	1	115/167	1	2
RPL21	6144	sp|P46778|RL21_HUMAN	DKFZp686C06101|FLJ27458|L21|MGC104274|MGC104275|MGC71252	ribosomal protein L21	0.08	0.07	0.01	0.01	-0.73	1	144/167	1	2	0.08	0.07	0.01	0.01	-0.73	1	144/167	1	1	0.08	0.07	0.01	0.01	-0.73	1	144/167	1	1	0.12	0.1	0.02	0.02	-0.36	1	144/167	2	2
RPL23A	6147	sp|P62750|RL23A_HUMAN	FLJ27455|L23A|MDA20	ribosomal protein L23a	0.09	0.08	0.01	0.01	-0.44	1.01	132/167	1	1	0.12	0.11	0.02	0.02	-0.07	1	132/167	2	2	0.12	0.11	0.02	0.02	-0.07	1	132/167	2	2	0.09	0.08	0.01	0.01	-0.44	1.01	132/167	1	1
RPL31	6160	sp|P62899|RL31_HUMAN	L31|MGC88191	ribosomal protein L31	0.08	0.08	0.01	0.01	-0.56	1	142/167	1	1	0.08	0.08	0.01	0.01	-0.56	1	142/167	1	1										0.08	0.08	0.01	0.01	-0.56	1	142/167	1	1
RPL37A	6168	sp|P61513|RL37A_HUMAN	L37A|MGC74786	ribosomal protein L37a	0.11	0.1	0.02	0.01	0.51	1	79/167	1	1
RPL9	6133	sp|P32969|RL9_HUMAN	DKFZp313J1510|FLJ27456|L9|MGC15545|NPC-A-16	ribosomal protein L9	0.09	0.08	0.01	0.01	-0.63	1	126/167	1	1	0.09	0.08	0.01	0.01	-0.63	1	126/167	1	1	0.09	0.08	0.01	0.01	-0.63	1	126/167	1	1	0.09	0.08	0.01	0.01	-0.63	1	126/167	1	1
RPLP1	6176	sp|P05386|RLA1_HUMAN	FLJ27448|LP1|MGC5215|P1|RPP1	ribosomal protein, large, P1	0.08	0.07	0.01	0.01	-0.81	1	158/167	1	2	0.08	0.07	0.01	0.01	-0.81	1	158/167	1	2	0.11	0.1	0.02	0.01	-0.21	1	158/167	2	2	0.08	0.07	0.01	0.01	-0.81	1	158/167	1	1
RPS10	6204	sp|P46783|RS10_HUMAN	DBA9|MGC88819|S10	ribosomal protein S10	0.09	0.08	0.01	0.01	-0.41	1	117/167	1	1	0.09	0.08	0.01	0.01	-0.41	1	117/167	1	1	0.13	0.11	0.02	0.02	-0.04	1	117/167	2	2	0.09	0.08	0.02	0.01	-0.41	1	117/167	1	2
RPS18	6222	sp|P62269|RS18_HUMAN	D6S218E|HKE3|KE-3|KE3|MGC117351|MGC126835|MGC126837|S18	ribosomal protein S18	0.08	0.08	0.01	0.01	-0.74	1	142/167	1	2	0.08	0.08	0.01	0.01	-0.74	1	142/167	1	1	0.12	0.1	0.02	0.02	-0.43	1	142/167	2	2	0.12	0.11	0.02	0.02	-0.43	1	142/167	2	2
RPS2	6187	sp|P15880|RS2_HUMAN	LLREP3|MGC102851|MGC117344|MGC117345|S2	ribosomal protein S2	0.08	0.07	0.01	0.01	-0.8	1	153/167	1	1	0.11	0.1	0.02	0.02	-0.6	1	153/167	2	1	0.14	0.12	0.02	0.02	-0.39	1	153/167	3	2	0.08	0.07	0.01	0.01	-0.8	1	153/167	1	2
RPS20	6224	sp|P60866|RS20_HUMAN	FLJ27451|MGC102930|S20	ribosomal protein S20	0.08	0.07	0.01	0.01	-0.81	1	146/167	1	1
RPS23	6228	sp|P62266|RS23_HUMAN	FLJ35016|S23	ribosomal protein S23	0.09	0.08	0.01	0.01	-0.2	1	129/167	1	1	0.09	0.08	0.02	0.01	-0.2	1	129/167	1	2	0.09	0.08	0.01	0.01	-0.2	1	129/167	1	1	0.09	0.08	0.01	0.01	-0.2	1	129/167	1	1
RPS24	6229	sp|P62847-2|RS24_HUMAN	DBA3|DKFZp686N1586|S24	ribosomal protein S24	0.08	0.07	0.01	0.01	-0.83	1	153/167	1	1	0.08	0.07	0.01	0.01	-0.83	1	153/167	1	2	0.08	0.07	0.01	0.01	-0.83	1	153/167	1	1
RPS25	6230	sp|P62851|RS25_HUMAN	S25	ribosomal protein S25	0.09	0.08	0.01	0.01	-0.5	1	119/167	1	1	0.09	0.08	0.01	0.01	-0.5	1	119/167	1	1	0.09	0.08	0.02	0.01	-0.5	1	119/167	1	2	0.09	0.08	0.01	0.01	-0.5	1	119/167	1	1
RPS28	6234	sp|P62857|RS28_HUMAN	S28	ribosomal protein S28	0.09	0.08	0.02	0.01	-0.58	1	127/167	1	2	0.09	0.08	0.02	0.01	-0.58	1	127/167	1	2	0.09	0.08	0.02	0.01	-0.58	1	127/167	1	2	0.13	0.11	0.02	0.02	0.01	1	127/167	2	2
RPS3	6188	sp|P23396|RS3_HUMAN	FLJ26283|FLJ27450|MGC87870|S3	ribosomal protein S3	0.08	0.07	0.01	0.01	-0.99	1	162/167	1	2	0.08	0.07	0.01	0.01	-0.99	1	162/167	1	1	0.11	0.1	0.02	0.01	-0.85	1	162/167	2	2	0.08	0.07	0.01	0.01	-0.99	1	162/167	1	1
RPSA	3921	sp|P08865|RSSA_HUMAN	37LRP|67LR|LAMBR|LAMR1|LBP|LRP|SA|p40	ribosomal protein SA	0.08	0.07	0.01	0.01	-0.83	1	149/167	1	2	0.12	0.1	0.02	0.02	-0.64	1	149/167	2	2	0.11	0.1	0.02	0.02	-0.64	1	149/167	2	2	0.12	0.1	0.02	0.02	-0.64	1	149/167	2	2
RUVBL2	10856	sp|Q9Y230|RUVB2_HUMAN	ECP51|INO80J|REPTIN|RVB2|TIH2|TIP48|TIP49B	RuvB-like 2 (E. coli)	0.1	0.09	0.02	0.01	-0.36	1	99/167	1	1	0.1	0.09	0.02	0.01	-0.36	1	99/167	1	1
SNRNP70	6625	sp|P08621-2|RU17_HUMAN	RNPU1Z|RPU1|SNRP70|Snp1|U1-70K|U170K|U1AP|U1RNP	small nuclear ribonucleoprotein 70kDa (U1)	0.09	0.08	0.01	0.01	-0.78	1	129/167	1	1	0.09	0.08	0.01	0.01	-0.78	1	129/167	1	1	0.09	0.08	0.01	0.01	-0.78	1	129/167	1	1	0.09	0.08	0.01	0.01	-0.78	1	129/167	1	1
SNRPA	6626	sp|P09012|SNRPA_HUMAN	Mud1|U1-A|U1A	small nuclear ribonucleoprotein polypeptide A	0.11	0.1	0.02	0.01	-0.2	1	80/167	1	1
SNRPB	6628	sp|P14678-2|RSMB_HUMAN	COD|SNRPB1|Sm-B/B'|SmB/B'|SmB/SmB'|snRNP-B	small nuclear ribonucleoprotein polypeptides B and B1	0.09	0.08	0.01	0.01	-0.61	1	127/167	1	1										0.09	0.08	0.02	0.01	-0.61	1	127/167	1	2
SRSF1	6426	sp|Q07955-2|SRSF1_HUMAN	ASF|FLJ53078|MGC5228|SF2|SF2p33|SFRS1|SRp30a	serine/arginine-rich splicing factor 1	0.1	0.09	0.02	0.01	-0.27	1	93/167	1	1																			0.1	0.09	0.02	0.01	-0.27	1	93/167	1	1
SRSF3	6428	sp|P84103|SRSF3_HUMAN	SFRS3|SRp20	serine/arginine-rich splicing factor 3	0.09	0.08	0.02	0.01	-0.44	1	116/167	1	2	0.09	0.08	0.01	0.01	-0.44	1	116/167	1	1	0.09	0.08	0.02	0.01	-0.44	1	116/167	1	2	0.09	0.08	0.01	0.01	-0.44	1	116/167	1	1
TRAP1	10131	sp|Q12931|TRAP1_HUMAN	HSP75|HSP90L	TNF receptor-associated protein 1	0.08	0.08	0.01	0.01	-0.22	1	141/167	1	2	0.08	0.08	0.01	0.01	-0.22	1	141/167	1	1	0.08	0.07	0.01	0.01	-0.22	1	141/167	1	2	0.08	0.08	0.01	0.01	-0.22	1	141/167	1	1
TUFM	7284	sp|P49411|EFTU_HUMAN	COXPD4|EF-TuMT|EFTU|P43	Tu translation elongation factor, mitochondrial	0.09	0.08	0.01	0.01	-0.5	1	119/167	1	1	0.09	0.08	0.02	0.01	-0.5	1	119/167	1	2										0.09	0.08	0.02	0.01	-0.5	1	119/167	1	2
UBB	7314	sp|P0CG47|UBB_HUMAN	FLJ25987|MGC8385|RPS27A|UBA52|UBC	ubiquitin B	0.08	0.08	0.01	0.01	-0.48	1.3	153/167	1	2	0.08	0.08	0.01	0.01	-0.48	1.3	153/167	1	1	0.11	0.11	0.02	0.02	-0.23	1.3	153/167	2	2	0.11	0.12	0.02	0.02	-0.23	1.3	153/167	2	2
YBX1	4904	sp|P67809|YBOX1_HUMAN	BP-8|CSDA2|CSDB|DBPB|MDR-NF1|MGC104858|MGC110976|MGC117250|NSEP-1|NSEP1|YB-1|YB1	Y box binding protein 1	0.09	0.08	0.01	0.01	-0.88	1	134/167	1	1	0.15	0.13	0.03	0.02	-0.3	1	134/167	3	2	0.12	0.11	0.02	0.02	-0.59	1	134/167	2	1	0.12	0.11	0.02	0.02	-0.59	1	134/167	2	2
A2M																							1.71	1.5	3.36	2.8	12.96	1	1/167	3	2												A2M
A2ML1																							0.7	0.61	0.11	0.09	9	1	2/167	1	1
ABCA12														0.19	0.17	0.03	0.02	0.46	1	29/167	1	1	0.98	0.87	0.15	0.13	12.38	1	1/167	1	1
ACTC1																							0.36	0.32	0.09	0.07	2.23	1	67/167	9	2
ACTN1																							1.21	1.06	1.68	1.4	10.61	1	2/167	3	2												ACTN1
ACTN4																							0.67	0.62	0.34	0.32	11.45	1.11	15/167	7	2
ACTR1A														0.14	0.13	0.02	0.02	0.56	1	48/167	1	1	0.14	0.13	0.02	0.02	0.56	1	48/167	1	1
ACTR2																							0.34	0.3	0.16	0.13	2.39	1	17/167	2	2
ACTR3																							0.26	0.23	0.04	0.03	1.93	1	14/167	1	1
ADCY1																							0.98	0.87	0.15	0.13	12.38	1	1/167	1	1
AGPAT5														1	0.89	0.15	0.13	12.38	1	1/167	1	1										1	0.89	0.15	0.13	12.38	1	1/167	1	1
AHNAK														0.45	0.4	0.07	0.06	5.71	1	5/167	1	1	2.89	3.59	2.54	4.24	12.83	2	5/167	43	2												AHNAK
AHNAK2																							0.23	0.2	0.1	0.09	2.78	1	19/167	1	2	0.23	0.2	0.04	0.03	2.78	1	19/167	1	1
AIM1																							0.98	0.87	0.15	0.13	12.38	1	1/167	1	1
AIMP1																							0.28	0.25	0.04	0.04	2.37	1	12/167	1	1	0.29	0.26	0.04	0.04	2.37	1	12/167	1	1
AKAP12														1	0.89	2	1.71	12.38	1	1/167	1	2										1	0.89	0.15	0.13	12.38	1	1/167	1	1
ALB														0.27	0.24	0.04	0.04	2.18	1	27/167	2	1	0.83	0.9	0.31	0.4	11.28	1.52	27/167	19	2	0.19	0.17	0.03	0.03	0.94	1	27/167	1	1
ALDH3A2														0.28	0.25	0.15	0.13	1.37	1	13/167	1	2	0.27	0.24	0.04	0.03	1.37	1	13/167	1	1	0.28	0.25	0.04	0.04	1.37	1	13/167	1	1
ALDH9A1																							0.23	0.2	0.03	0.03	0.81	1	19/167	1	1
ALDOA																							0.29	0.26	0.1	0.08	2.56	1	34/167	3	2	0.17	0.15	0.03	0.02	0.62	1	34/167	1	1
ANXA1														0.41	0.36	0.06	0.05	4.17	1	6/167	1	1	1.14	1.1	0.91	0.91	12.18	1.2	6/167	8	2
ANXA4																							0.44	0.39	0.07	0.06	4.36	1	5/167	1	1
ANXA5																							0.4	0.35	0.06	0.05	3.28	1	6/167	1	1
ANXA7																							0.44	0.39	0.27	0.23	7.15	1	10/167	2	2
APCS																							0.98	0.87	0.15	0.13	12.38	1	1/167	1	1
AP2A1														0.41	0.36	0.06	0.05	2.16	1	6/167	1	1
AP2B1																																0.21	0.19	0.03	0.03	1.25	1	23/167	1	1
APOA1																							2.2	1.94	4.34	3.62	12.74	1	1/167	5	2												APOA1
APOD																							0.7	0.61	0.11	0.09	5.76	1	2/167	1	1
ARHGDIA																							0.44	0.39	0.07	0.06	5.71	1	5/167	1	1
ARL6IP4																																1	0.89	0.15	0.13	12.38	1	1/167	1	1
ARPC3																							0.44	0.39	0.39	0.32	5.71	1	5/167	1	2
ASPH														0.35	0.31	0.05	0.05	4.52	1	8/167	1	1
ATL2																																1	0.89	2	1.72	12.38	1	1/167	1	2
ATP2A2																																0.19	0.17	0.03	0.02	0.64	1	29/167	1	1
ATP5C1														0.15	0.13	0.02	0.02	0.74	1	44/167	1	1	0.15	0.13	0.02	0.02	0.74	1	44/167	1	1	0.15	0.13	0.02	0.02	0.74	1	44/167	1	1
AZGP1																							0.33	0.29	0.05	0.04	3	1	9/167	1	1
ATP6V1B1														0.71	0.63	0.11	0.09	9	1	2/167	1	1
BSG																							0.18	0.16	0.03	0.02	1.17	1	29/167	1	1
C15orf48																							0.98	0.87	0.15	0.13	12.38	1	1/167	1	1
C19orf45																							0.98	0.87	0.15	0.13	12.38	1	1/167	1	1
C1orf35														0.41	0.36	0.06	0.05	5.05	1	6/167	1	1
C3																							2.79	2.45	5.49	4.57	12.82	1	1/167	8	2												C3
C4A																							0.98	0.87	0.15	0.13	12.38	1	1/167	1	1
C4BPA																							0.98	0.87	0.15	0.13	12.38	1	1/167	1	1
CA2																							0.28	0.25	0.16	0.13	2.43	1	12/167	1	2
CALM3																							0.44	0.53	0.22	0.35	1.24	1.86	15/167	3	2
CALML3																							0.98	0.87	0.87	0.72	8.17	1	5/167	5	2
CALML5																							0.62	0.55	0.32	0.26	9.42	1	15/167	6	2
CALR																							0.33	0.29	0.22	0.18	4.13	1	9/167	1	2
CALU																																0.5	0.44	0.08	0.07	6.53	1	4/167	1	1
CAPG																							0.98	0.87	0.15	0.13	12.38	1	1/167	1	1
CAPN1																							0.49	0.43	0.48	0.4	4.85	1	4/167	1	2
CAPZA1																							0.28	0.25	0.04	0.04	1.69	1	12/167	1	1
CASP14														0.24	0.22	0.04	0.03	1.01	1	17/167	1	1	0.34	0.3	0.05	0.04	2.22	1	17/167	2	1
CAT																							0.44	0.39	0.07	0.06	3.84	1	5/167	1	1
CBR1																							0.21	0.19	0.03	0.03	0.2	1	21/167	1	1
CBX1														0.33	0.3	0.05	0.04	3.62	1	9/167	1	1
CCDC47																																0.27	0.24	0.14	0.12	1.51	1	14/167	1	2
CCT5														0.09	0.12	0.02	0.03	-0.3	2.16	118/167	1	2	0.09	0.12	0.01	0.02	-0.3	2.16	118/167	1	1
CDC5L														0.17	0.18	0.03	0.03	0.45	1.37	34/167	1	1
CDC42																							0.57	0.5	0.09	0.07	7.54	1	3/167	1	1
CDSN																							0.23	0.2	0.03	0.03	2.05	1	19/167	1	1
CFB																							0.98	0.87	0.15	0.13	12.38	1	1/167	1	1
CFH																							1.71	1.5	3.36	2.8	12.96	1	1/167	3	2												CFH
CHCHD3																							0.7	0.61	0.11	0.09	9	1	2/167	1	1
CHP														0.58	0.51	0.09	0.08	7.54	1	3/167	1	1										0.58	0.51	0.67	0.57	7.54	1	3/167	1	2
CISD2																																1	0.89	0.15	0.13	12.38	1	1/167	1	1
CKAP4																							0.28	0.25	0.16	0.13	1.47	1	12/167	1	2
CKMT1A																							0.23	0.2	0.03	0.03	2.59	1	19/167	1	1
CLIC1																							0.24	0.21	0.04	0.03	1.27	1	17/167	1	1
CLIP1																							0.98	0.87	1.94	1.62	12.38	1	1/167	1	2
CMPK1																							0.49	0.43	0.08	0.06	6.53	1	4/167	1	1
COMMD3																																1	0.89	0.15	0.13	12.38	1	1/167	1	1
COPA														0.17	0.16	0.03	0.02	0.33	1.02	33/167	1	1	0.17	0.15	0.03	0.02	0.33	1.02	33/167	1	1	0.17	0.16	0.03	0.02	0.33	1.02	33/167	1	1
COPB2																																0.23	0.2	0.04	0.03	0.96	1	19/167	1	1
COPE														0.33	0.3	0.05	0.04	2.56	1	9/167	1	1
COX4I1																							0.49	0.43	0.48	0.4	6.53	1	4/167	1	2
COX5A																							0.7	0.61	0.11	0.09	9	1	2/167	1	1
COX7A2																							0.7	0.61	0.11	0.09	9	1	2/167	1	1
CPA4																							0.4	0.35	0.06	0.05	5.05	1	6/167	1	1
CPNE3																							0.19	0.16	0.03	0.02	1.15	1	28/167	1	1
CPOX																							0.7	0.61	0.11	0.09	9	1	2/167	1	1
CRABP2																							0.7	0.61	0.11	0.09	9	1	2/167	1	1
CSDA														0.16	0.14	0.04	0.03	-0.11	1	76/167	2	2	0.16	0.14	0.04	0.03	-0.11	1	76/167	2	2
CSTA														0.26	0.23	0.04	0.03	2.47	1	15/167	1	1	0.44	0.39	0.22	0.19	6.86	1	15/167	3	2
CSTB																							0.2	0.18	0.06	0.05	2.66	1	48/167	2	2	0.14	0.13	0.02	0.02	1.07	1	48/167	1	1
CTLA4																							0.98	0.87	0.15	0.13	12.38	1	1/167	1	1
CTNNA1																							0.98	0.87	1.37	1.14	11.65	1	2/167	2	2												CTNNA1
CTNNB1																							0.7	0.61	0.97	0.81	9	1	2/167	1	2
CTNNBIP1																							0.98	0.87	0.15	0.13	12.38	1	1/167	1	1
CTSD																							0.22	0.19	0.03	0.03	2.21	1	20/167	1	1
CTTN														0.29	0.26	0.04	0.04	3.58	1	12/167	1	1	0.28	0.25	0.04	0.04	3.58	1	12/167	1	1
CYCS																							0.4	0.35	0.06	0.05	5.05	1	6/167	1	1
CYP51A1																							0.98	0.87	0.15	0.13	12.38	1	1/167	1	1
DARS														0.18	0.17	0.03	0.02	0.6	1.09	31/167	1	1
DBNL																							0.3	0.26	0.18	0.15	3.32	1	11/167	1	2
DDX1																																0.09	0.08	0.01	0.01	-0.67	1	136/167	1	1
DDX3X																							0.13	0.12	0.02	0.02	-1.05	1	165/167	3	2	0.11	0.1	0.02	0.01	-1.14	1	165/167	2	2
DDX41														0.39	0.35	0.06	0.05	5.79	1	13/167	2	1
DHX15																																0.09	0.08	0.01	0.01	-0.72	1	139/167	1	1
DLAT														0.27	0.24	0.04	0.04	2.57	1	14/167	1	1	0.26	0.23	0.04	0.03	2.57	1	14/167	1	1
DLST														0.41	0.4	0.06	0.06	1.42	1.2	6/167	1	1
DNAJA1														0.1	0.09	0.02	0.01	-0.41	1	104/167	1	1
DNAJA2														0.12	0.1	0.02	0.02	-0.08	1	75/167	1	1
DNAJB1																							0.44	0.39	0.27	0.23	4.55	1	10/167	2	2
DNAJB6																							0.23	0.2	0.04	0.03	1.57	1	18/167	1	1
DNAJC1																																1	0.89	0.15	0.13	12.38	1	1/167	1	1
DPM1														0.21	0.19	0.03	0.03	1.45	1	22/167	1	1
DSC2																							0.98	0.87	0.15	0.13	12.38	1	1/167	1	1
DSC3																							0.44	0.39	0.27	0.23	5.49	1	10/167	2	2
DSG1																							0.46	0.44	0.13	0.13	2.27	1.19	46/167	10	2
DSG3																							0.98	0.87	0.15	0.13	12.38	1	1/167	1	1
DSP																							0.76	0.85	0.16	0.22	5.78	1.61	88/167	53	2
DYNLL1																							0.33	0.32	0.05	0.05	1.02	1.21	9/167	1	1
EIF3D														0.2	0.3	0.03	0.04	0	2.79	25/167	1	1
EFHD2																							0.7	0.61	0.11	0.09	9	1	2/167	1	1
EIF3A																							0.17	0.28	0.03	0.04	-0.09	3.56	35/167	1	1
EIF3C																							0.19	0.28	0.07	0.17	-0.07	2.94	28/167	1	2
EIF4A1														0.11	0.12	0.02	0.02	-0.28	1.67	87/167	1	1	0.11	0.12	0.02	0.02	-0.28	1.67	87/167	1	1	0.11	0.12	0.02	0.02	-0.28	1.67	87/167	1	1
EIF4G1																							0.42	0.56	0.25	0.48	0.2	2.33	11/167	2	2
EIF5A																							0.1	0.09	0.02	0.02	-0.11	1	91/167	1	2
EIF5B																							0.33	0.29	0.05	0.04	2.51	1	9/167	1	1
EML4																							0.4	0.35	0.06	0.05	5.05	1	6/167	1	1
EPPK1																							1.02	1.09	0.5	0.62	10.79	1.49	16/167	17	2
EPRS														0.15	0.14	0.02	0.02	0.09	1.07	45/167	1	1
EPS8L1																							0.98	0.87	1.94	1.62	12.38	1	1/167	1	2
ERH																							0.49	0.43	0.08	0.06	6.53	1	4/167	1	1
ESYT2														0.38	0.34	0.06	0.05	2.21	1	7/167	1	1										0.53	0.48	0.4	0.35	4.36	1	7/167	2	2
EVPL																							2.79	2.45	5.49	4.57	12.82	1	1/167	8	2												EVPL
EXOSC4														0.35	0.31	0.05	0.05	4.52	1	8/167	1	1
FABP5																							0.7	0.61	0.97	0.81	9	1	2/167	1	2
FAF2														0.3	0.27	0.05	0.04	1.75	1	11/167	1	1
FAM3C														1	0.89	2	1.71	12.38	1	1/167	1	2
FAM83H																							0.44	0.39	0.07	0.06	5.71	1	5/167	1	1
FBXL3														1	0.89	0.15	0.13	12.38	1	1/167	1	1
FGA																							2.2	1.94	4.34	3.62	12.74	1	1/167	5	2												FGA
FGB																							1.97	1.73	2.74	2.29	12.41	1	2/167	8	2												FGB
FGG																							1.97	1.82	2.74	2.52	12.82	1.1	2/167	8	2												FGG
FKBP1A																																0.45	0.4	0.07	0.06	5.71	1	5/167	1	1
FKBP3																							0.57	0.5	0.09	0.07	7.54	1	3/167	1	1
FN1																							0.98	0.87	0.15	0.13	12.38	1	1/167	1	1
G3BP1																							0.15	0.18	0.04	0.07	0.06	2.03	46/167	1	2
GANAB														0.22	0.2	0.03	0.03	0.69	1.1	21/167	1	1	0.21	0.2	0.03	0.03	0.69	1.1	21/167	1	1	0.22	0.2	0.03	0.03	0.69	1.1	21/167	1	1
GBP2																							0.57	0.5	0.09	0.07	7.54	1	3/167	1	1
GGCT																							0.57	0.5	0.09	0.07	5.16	1	3/167	1	1
GLG1														1	0.89	0.15	0.13	12.38	1	1/167	1	1										1	0.89	0.15	0.13	12.38	1	1/167	1	1
GLUL																							0.98	0.87	1.12	0.93	11.42	1	3/167	3	2
GPI																							0.19	0.17	0.07	0.06	1.24	1	27/167	1	2
GSDMA																							0.49	0.43	0.48	0.4	6.53	1	4/167	1	2
GSN																							0.76	0.67	0.67	0.56	10.57	1	5/167	3	2
H2AFX																							1.39	1.23	2.74	2.29	13.27	1	1/167	2	2												H2AFX
H2AFY																							0.7	0.61	0.11	0.09	9	1	2/167	1	1
HAL																							0.57	0.5	0.09	0.07	7.54	1	3/167	1	1
HBB																							0.98	0.87	1.94	1.62	12.38	1	1/167	1	2
HIP1R																							0.7	0.61	0.11	0.09	9	1	2/167	1	1
HIST1H1B																							0.98	0.87	1.94	1.62	12.38	1	1/167	1	2
HIST1H2AG																							0.88	0.77	0.78	0.65	4.04	1	5/167	4	2
HIST1H2BJ																							1.14	1	1.29	1.08	5.75	1	3/167	4	2												HIST1H2BJ
HLA-C														0.71	0.63	0.11	0.09	2.46	1	2/167	1	1
HLA-B																							0.21	0.18	0.09	0.07	1.66	1	22/167	1	2
HMOX1																							0.98	0.87	1.94	1.62	12.38	1	1/167	1	2
HNRNPA3														0.12	0.11	0.02	0.02	-0.53	1	140/167	2	1	0.08	0.07	0.01	0.01	-0.77	1	140/167	1	2	0.12	0.11	0.02	0.02	-0.53	1	140/167	2	2
HNRNPC																							0.08	0.07	0.01	0.01	-0.64	1	142/167	1	1
HNRNPF																							0.08	0.07	0.01	0.01	-1.33	1	157/167	1	1
HNRNPH2																							0.13	0.11	0.02	0.02	-0.81	1	124/167	2	2
HNRNPL														0.13	0.11	0.02	0.02	-0.24	1	125/167	2	2	0.09	0.08	0.01	0.01	-0.55	1	125/167	1	1	0.09	0.08	0.01	0.01	-0.55	1	125/167	1	1
HNRNPM														0.12	0.11	0.02	0.02	-0.51	1	142/167	2	2	0.08	0.07	0.01	0.01	-0.69	1	142/167	1	2
HNRNPUL2																							0.2	0.17	0.03	0.02	1.36	1	25/167	1	1
HRG																							0.98	0.87	0.15	0.13	12.38	1	1/167	1	1
HSD17B12														0.35	0.35	0.25	0.26	1.61	1.21	8/167	1	2	0.35	0.34	0.05	0.05	1.61	1.21	8/167	1	1	0.35	0.35	0.05	0.05	1.61	1.21	8/167	1	1
HSD17B4																							0.18	0.16	0.03	0.02	0.49	1	30/167	1	1
HSP90B1														0.14	0.24	0.04	0.13	-0.08	3.93	52/167	1	2	0.14	0.24	0.02	0.03	-0.08	3.93	52/167	1	1	0.2	0.35	0.05	0.18	-0.02	3.92	52/167	2	2
HSPA1L																							0.19	0.17	0.03	0.02	-1.48	1	163/167	6	2
HSPA4														0.18	0.17	0.03	0.03	-0.14	1.13	117/167	4	2	0.18	0.17	0.03	0.03	-0.14	1.13	117/167	4	2	0.13	0.12	0.02	0.02	-0.4	1.14	117/167	2	1
HV305_HUMAN																							0.98	0.87	0.15	0.13	12.38	1	1/167	1	1
HV310_HUMAN																							0.98	0.87	1.94	1.62	12.38	1	1/167	1	2
HV320_HUMAN																							0.98	0.87	1.94	1.62	12.38	1	1/167	1	2
HYOU1																							0.7	0.61	0.11	0.09	9	1	2/167	1	1
IDE																							0.7	0.61	0.11	0.09	9	1	2/167	1	1
IGF2BP3														0.14	0.13	0.02	0.02	0.15	1	50/167	1	1										0.14	0.13	0.02	0.02	0.15	1	50/167	1	1
IGHA1																							1.27	1.3	1.02	1.15	12.38	1.35	6/167	10	2												IGHA1
IGHG1																							1.66	1.67	1.24	1.34	12.06	1.3	7/167	20	2												IGHG1
IGHG3																							3.69	3.24	7.26	6.05	12.89	1	1/167	14	2												IGHG3
IGHG4																							3.12	2.74	6.13	5.11	12.91	1	1/167	10	2												IGHG4
IGHM																							0.98	0.87	1.94	1.62	12.38	1	1/167	1	2
IGKC																							1.45	1.57	1.17	1.48	12.51	1.52	6/167	13	2												IGKC
IGLC2																							2.41	2.12	4.75	3.96	12.96	1	1/167	6	2												IGLC2
IGLL5																							1.97	1.73	3.88	3.23	12.84	1	1/167	4	2												IGLL5
IL18																							0.98	0.87	0.15	0.13	12.38	1	1/167	1	1
IL1F6_HUMAN																							0.98	0.87	0.15	0.13	12.38	1	1/167	1	1
IL1RN																							0.7	0.61	0.11	0.09	9	1	2/167	1	1
ILF2														0.08	0.07	0.01	0.01	-0.76	1	144/167	1	1
IQGAP1																							0.7	0.61	0.69	0.57	8.17	1	4/167	2	2
IVL																							1.61	1.56	1.83	1.84	12.6	1.21	3/167	8	2												IVL
KDSR														1	0.89	0.15	0.13	12.38	1	1/167	1	1
KIF5B																							0.47	0.42	0.26	0.22	3.75	1	13/167	3	2
KLK13																							0.98	0.87	0.15	0.13	12.38	1	1/167	1	1
KPNB1														0.1	0.09	0.02	0.01	-0.28	1	103/167	1	1
KPRP																							1.39	1.23	2.74	2.29	13.27	1	1/167	2	2												KPRP
KRT13																																0.43	0.39	0.22	0.19	0.84	1	16/167	3	2
KRT17																							0.73	0.65	0.28	0.23	1.38	1	27/167	15	2
KRT24														0.32	0.28	0.05	0.04	0.95	1	10/167	1	1	0.31	0.27	0.19	0.16	0.95	1	10/167	1	2
KRT74																							0.98	0.87	1.37	1.14	4.67	1	2/167	2	2
KRT78																							0.28	0.24	0.09	0.07	2.24	1	38/167	3	2
KRT80																							0.37	0.33	0.2	0.16	0.96	1	14/167	2	2
KRTDAP																							0.98	0.87	0.15	0.13	12.38	1	1/167	1	1
KV104_HUMAN																							0.98	0.87	1.94	1.62	12.38	1	1/167	1	2
KV122_HUMAN																							0.98	0.87	0.15	0.13	12.38	1	1/167	1	1
KV201_HUMAN																							0.28	0.25	0.04	0.04	3.58	1	12/167	1	1
KV302_HUMAN																							0.98	0.87	0.15	0.13	12.38	1	1/167	1	1
KV309_HUMAN																							0.98	0.87	0.15	0.13	12.38	1	1/167	1	1
KV402_HUMAN																							0.25	0.22	0.09	0.07	3.89	1	31/167	2	2
LAD1																							1.39	1.23	2.74	2.29	13.27	1	1/167	2	2												LAD1
LAMP2														0.71	0.63	0.11	0.09	9	1	2/167	1	1
LARS																							0.21	0.2	0.03	0.03	0.2	1.13	22/167	1	1
LCN2																							0.98	0.87	0.15	0.13	12.38	1	1/167	1	1
LDHB																																0.13	0.12	0.02	0.02	0.01	1	57/167	1	1
LGALS3																							0.7	0.61	0.11	0.09	9	1	2/167	1	1
LGALS7B																							0.57	0.5	0.26	0.22	6.1	1	18/167	6	2
LMO7																							0.98	0.87	0.15	0.13	12.38	1	1/167	1	1
LPCAT1																																0.24	0.21	0.04	0.03	2.29	1	18/167	1	1
LRPPRC														0.17	0.17	0.03	0.03	-0.01	1.27	33/167	1	1
LRRC59														0.5	0.44	0.08	0.07	6.23	1	8/167	2	1	0.35	0.31	0.05	0.04	3.36	1	8/167	1	1	0.5	0.44	0.35	0.3	6.23	1	8/167	2	2
LTF																							0.98	0.87	1.37	1.14	11.65	1	2/167	2	2												LTF
LV301_HUMAN																							0.98	0.87	0.15	0.13	12.38	1	1/167	1	1
LV302_HUMAN																							0.98	0.87	1.94	1.62	12.38	1	1/167	1	2
LY6D																							0.98	0.87	0.15	0.13	12.38	1	1/167	1	1
LYPD3																							0.98	0.87	0.15	0.13	12.38	1	1/167	1	1
LYZ																							0.21	0.18	0.03	0.03	1.84	1	23/167	1	1
MACF1																							0.49	0.43	0.48	0.4	6.53	1	4/167	1	2
MAGEB2																																1	0.89	0.15	0.13	12.38	1	1/167	1	1
MAGT1																																1	0.89	0.15	0.13	12.38	1	1/167	1	1
MAP4																							0.7	0.61	0.11	0.09	3.03	1	2/167	1	1
MARCKS																							1.39	1.23	2.74	2.29	13.27	1	1/167	2	2												MARCKS
MARCKSL1														0.71	0.63	0.11	0.09	9	1	2/167	1	1
MBOAT7																																1	0.89	0.15	0.13	12.38	1	1/167	1	1
MTDH														0.5	0.44	0.08	0.07	3.2	1	4/167	1	1										0.5	0.44	0.08	0.07	3.2	1	4/167	1	1
MT2A																							0.98	0.87	1.94	1.62	12.38	1	1/167	1	2
MVP														1	0.89	0.15	0.13	12.38	1	1/167	1	1	0.98	0.87	0.15	0.13	12.38	1	1/167	1	1
MXRA7																																1	0.89	0.15	0.13	12.38	1	1/167	1	1
MYH14																							0.88	0.77	0.78	0.65	7.71	1	5/167	4	2
MYL6														0.33	0.3	0.05	0.04	1.65	1	9/167	1	1	0.57	0.5	0.37	0.31	4.97	1	9/167	3	2
MYOF																																1	0.89	0.15	0.13	12.38	1	1/167	1	1
NACA																																0.17	0.15	0.03	0.02	0.87	1	35/167	1	1
NAIF1																							0.7	0.61	0.11	0.09	9	1	2/167	1	1
NARS																							0.26	0.23	0.14	0.12	0.92	1	14/167	1	2
NAT10														0.19	0.17	0.03	0.02	1.09	1	29/167	1	1
NDUFB5																							0.37	0.38	0.06	0.05	1.44	1.33	7/167	1	1
NEDD8																							0.26	0.23	0.04	0.03	2	1	14/167	1	1
NFKB1																							0.1	0.09	0.01	0.01	0.29	1	100/167	1	1	0.1	0.09	0.02	0.01	0.29	1	100/167	1	1
NKAP														0.5	0.44	0.08	0.07	6.53	1	4/167	1	1
NME2P1														0.22	0.2	0.03	0.03	2.35	1	20/167	1	1
NONO																																0.14	0.13	0.02	0.02	0.23	1.05	102/167	2	1
NUDT1																																0.16	0.14	0.03	0.02	1.15	1	38/167	1	1
NUMA1																							0.98	0.87	0.15	0.13	12.38	1	1/167	1	1
OAS3																							0.98	0.87	0.15	0.13	12.38	1	1/167	1	1
OSBPL3																																1	0.89	0.15	0.13	12.38	1	1/167	1	1
OSBPL8														0.58	0.51	0.67	0.57	5.16	1	3/167	1	2	0.57	0.5	0.09	0.07	5.16	1	3/167	1	1	0.58	0.51	0.09	0.08	5.16	1	3/167	1	1
PAFAH1B3														1	0.89	0.15	0.13	12.38	1	1/167	1	1
PARK2																																1	0.89	0.15	0.13	12.38	1	1/167	1	1
PCBP1																																0.11	0.09	0.02	0.01	-0.01	1	91/167	1	1
PDCD6IP														0.24	0.22	0.04	0.03	1.58	1	17/167	1	1										0.24	0.22	0.04	0.03	1.58	1	17/167	1	1
PDIA6														0.1	0.09	0.01	0.01	-0.28	1	109/167	1	1	0.09	0.08	0.01	0.01	-0.28	1	109/167	1	1	0.1	0.09	0.01	0.01	-0.28	1	109/167	1	1
PEBP1																							0.31	0.27	0.05	0.04	3.44	1	10/167	1	1
PEF1																							0.14	0.13	0.02	0.02	0.65	1	48/167	1	1
PFDN6																							0.4	0.35	0.32	0.27	2.11	1	6/167	1	2	0.41	0.36	0.06	0.05	2.11	1	6/167	1	1
PFN1														0.15	0.14	0.04	0.04	-0.1	1.2	47/167	1	2	0.25	0.24	0.07	0.07	0.41	1.19	47/167	3	2	0.15	0.14	0.02	0.02	-0.1	1.2	47/167	1	1
PFN2														0.17	0.15	0.03	0.02	1.54	1	34/167	1	1
PGAM1																							0.46	0.41	0.3	0.25	4.13	1	9/167	2	2
PGK1																							0.42	0.37	0.15	0.13	0.79	1	28/167	5	2
PGRMC2														1	0.89	0.15	0.13	12.38	1	1/167	1	1	1.39	1.23	2.74	2.29	13.27	1	1/167	2	2												PGRMC2
PHB2														0.32	0.28	0.05	0.04	3.44	1	10/167	1	1										0.45	0.4	0.07	0.06	6.43	1	10/167	2	1
PHF20																							0.49	0.43	0.08	0.06	6.53	1	4/167	1	1
PHGDH																							0.1	0.09	0.02	0.02	-0.36	1	93/167	1	2
PKP1																							0.95	0.9	0.48	0.47	11	1.17	15/167	14	2
PKP3																							0.98	0.87	1.12	0.93	11.42	1	3/167	3	2
PLA2G4E																							0.98	0.87	0.15	0.13	12.38	1	1/167	1	1
PLEC																							0.98	0.95	0.58	0.58	10.72	1.19	11/167	11	2
PLG																							1.71	1.5	3.36	2.8	12.96	1	1/167	3	2												PLG
PLIN3																							0.98	0.87	0.15	0.13	12.38	1	1/167	1	1	1	0.89	2	1.72	12.38	1	1/167	1	2
PLOD1																																0.1	0.09	0.02	0.01	-0.44	1	102/167	1	1
PLS3																							0.57	0.5	0.65	0.54	7.54	1	3/167	1	2
PNP																							0.44	0.39	0.07	0.06	5.71	1	5/167	1	1
POR																																1	0.89	0.15	0.13	12.38	1	1/167	1	1
POF1B																							0.98	0.87	0.97	0.81	10.97	1	4/167	4	2
PPA1														0.29	0.26	0.17	0.14	3.17	1	12/167	1	2
PPL																							3.94	3.46	7.76	6.47	12.82	1	1/167	16	2												PPL
PRAF2														0.71	0.63	0.11	0.09	9	1	2/167	1	1
PRDX2																							0.13	0.12	0.03	0.02	0.11	1	109/167	2	2
PRDX3																							0.1	0.09	0.01	0.01	0.02	1	104/167	1	1	0.1	0.09	0.02	0.01	0.02	1	104/167	1	1
PRDX6																							0.17	0.15	0.03	0.02	1.49	1	34/167	1	1
PRKDC														0.11	0.14	0.02	0.04	-0.29	1.94	81/167	1	2	0.11	0.13	0.02	0.04	-0.29	1.94	81/167	1	2
PRMT5														0.14	0.13	0.02	0.02	0.42	1	48/167	1	1
PSMA1																							0.7	0.61	0.11	0.09	9	1	2/167	1	1
PSMD1																							0.23	0.2	0.03	0.03	1.81	1	19/167	1	1
PSME1																							0.98	0.87	1.94	1.62	12.38	1	1/167	1	2
PTPN1																																1	0.89	0.15	0.13	12.38	1	1/167	1	1
PTPRS																							0.98	0.87	0.15	0.13	12.38	1	1/167	1	1
PUF60																																0.14	0.13	0.02	0.02	0.64	1	48/167	1	1
QARS																																0.19	0.17	0.03	0.03	1.03	1	27/167	1	1
QDPR																																0.28	0.25	0.04	0.04	2.76	1	13/167	1	1
RAB10																							0.98	0.87	1.94	1.62	12.38	1	1/167	1	2	1	0.89	0.15	0.13	12.38	1	1/167	1	1
RAB14																							0.98	0.87	0.15	0.13	12.38	1	1/167	1	1	1	0.89	0.15	0.13	12.38	1	1/167	1	1
RAB21																							0.57	0.5	0.65	0.54	7.54	1	3/167	1	2
RAB5B																							0.7	0.61	0.11	0.09	9	1	2/167	1	1
RALA																							0.98	0.87	0.15	0.13	12.38	1	1/167	1	1
RAN														0.17	0.15	0.03	0.02	1.55	1	35/167	1	1
RAP1GDS1																																1	0.89	0.15	0.13	12.38	1	1/167	1	1
RBBP4																							0.11	0.1	0.02	0.01	0.77	1	74/167	1	1
RBM39																							0.13	0.12	0.02	0.02	0.69	1	56/167	1	1
RCN1														0.5	0.44	0.35	0.3	7.8	1	8/167	2	2	0.35	0.31	0.05	0.04	4.52	1	8/167	1	1	0.35	0.31	0.05	0.05	4.52	1	8/167	1	1
RHOA																							0.7	0.61	0.11	0.09	5.76	1	2/167	1	1
RNH1																							0.35	0.31	0.17	0.14	4.04	1	16/167	2	2
RPL18A														0.11	0.1	0.02	0.02	0.02	1	82/167	1	2										0.11	0.1	0.02	0.01	0.02	1	82/167	1	1
RPL36A														0.45	0.4	0.07	0.06	4.36	1	5/167	1	1
RPL38																																0.09	0.08	0.01	0.01	-0.52	1	132/167	1	1
RPN2														0.29	0.26	0.04	0.04	1.65	1	12/167	1	1
RPS11														0.18	0.16	0.03	0.02	1.93	1	30/167	1	1										0.18	0.16	0.03	0.02	1.93	1	30/167	1	1
RPS15																							0.1	0.08	0.01	0.01	-0.37	1.01	106/167	1	1
RPS15A																							0.08	0.07	0.01	0.01	-0.54	1	144/167	1	1
RPS16														0.08	0.07	0.01	0.01	-0.68	1.02	153/167	1	1
RPS17														0.1	0.09	0.02	0.01	-0.28	1	98/167	1	1	0.1	0.09	0.02	0.01	-0.28	1	98/167	1	1
RPS19																																0.11	0.1	0.02	0.02	-0.4	1	88/167	1	2
RPS4Y1																							0.57	0.5	0.65	0.54	5.16	1	3/167	1	2
RSL1D1																																0.12	0.1	0.02	0.02	-0.07	1	75/167	1	1
S100A11																							0.3	0.26	0.12	0.1	4.51	1	22/167	2	2
S100A14																							0.98	0.87	1.37	1.14	11.65	1	2/167	2	2												S100A14
S100A7A																							2.41	2.12	4.75	3.96	12.96	1	1/167	6	2												S100A7A
S100A9																							0.41	0.36	0.13	0.1	6.41	1	41/167	7	2
SBSN																							0.49	0.43	0.22	0.18	8.8	1	20/167	5	2
SDR9C7																							0.98	0.87	0.15	0.13	12.38	1	1/167	1	1
SEC11A																							0.98	0.87	0.15	0.13	12.38	1	1/167	1	1
SEC23A														0.09	0.08	0.01	0.01	-0.33	1	115/167	1	1	0.13	0.11	0.02	0.02	0.27	1	115/167	2	2	0.09	0.08	0.01	0.01	-0.33	1	115/167	1	1
SEC24C														0.16	0.14	0.02	0.02	1.24	1	39/167	1	1
SEC31A																							0.21	0.19	0.03	0.03	2.02	1	21/167	1	1
SERBP1																							0.11	0.1	0.02	0.01	0.01	1	81/167	1	1	0.11	0.1	0.02	0.01	0.01	1	81/167	1	1
SERPINA1																							0.98	0.87	0.15	0.13	12.38	1	1/167	1	1
SERPINA3																							0.98	0.87	0.15	0.13	12.38	1	1/167	1	1
SERPINB1																							0.98	0.87	0.15	0.13	12.38	1	1/167	1	1
SERPINB13																							0.7	0.61	0.11	0.09	9	1	2/167	1	1
SERPINB2																							0.98	0.87	0.15	0.13	12.38	1	1/167	1	1
SERPINB3																							0.83	0.79	0.44	0.43	11.04	1.17	14/167	10	2
SERPINB4																							1.89	1.91	2.14	2.38	12.7	1.33	3/167	11	2												SERPINB4
SERPINB5																							0.88	0.77	0.78	0.65	10.68	1	5/167	4	2
SERPINC1																							0.98	0.87	0.15	0.13	12.38	1	1/167	1	1
SF3B3														0.1	0.09	0.02	0.01	-0.29	1	106/167	1	1
SFPQ																																0.18	0.16	0.05	0.04	1.14	1	62/167	2	2
SFN																							1.04	0.92	0.73	0.61	7.73	1	8/167	9	2
SH3BGRL3																							0.98	0.87	1.94	1.62	12.38	1	1/167	1	2
SH3GL1																							0.49	0.43	0.08	0.06	6.53	1	4/167	1	1
SHMT2														0.15	0.22	0.02	0.03	-0.09	2.8	44/167	1	1
SLC3A2														0.25	0.23	0.09	0.08	1.32	1.11	32/167	2	2
SLC25A3																							0.11	0.11	0.02	0.02	-0.11	1.34	85/167	1	1
SLC25A5																							0.08	0.07	0.01	0.01	-0.7	1	135/167	1	2
SLC27A4																							0.7	0.67	0.11	0.1	0.99	1.2	2/167	1	1
SLIT2																							0.7	0.61	0.11	0.09	9	1	2/167	1	1
SNRPA1																							0.12	0.1	0.02	0.01	0.09	1	72/167	1	1	0.12	0.1	0.02	0.02	0.09	1	72/167	1	1
SNRPC														0.09	0.08	0.01	0.01	-0.45	1	131/167	1	1
SOD1																							0.26	0.23	0.04	0.03	2.43	1	14/167	1	1
SORD																							0.3	0.26	0.05	0.04	2.09	1	11/167	1	1
SPRR1A																							1.71	1.5	3.36	2.8	12.96	1	1/167	3	2												SPRR1A
SPRR1B																							1.71	1.5	3.36	2.8	12.96	1	1/167	3	2												SPRR1B
SPRR2D																							2.2	1.94	4.34	3.62	12.74	1	1/167	5	2												SPRR2D
SPRR2E																							2.2	1.94	4.34	3.62	12.74	1	1/167	5	2												SPRR2E
SPRR2G																							1.97	1.73	3.88	3.23	12.84	1	1/167	4	2												SPRR2G
SPTAN1																							0.15	0.13	0.02	0.02	0.83	1	43/167	1	1
SPTBN1														0.22	0.19	0.03	0.03	1.89	1	21/167	1	1
SPTBN2																							0.98	0.87	1.37	1.14	11.65	1	2/167	2	2												SPTBN2
SRP9																							0.57	0.5	0.09	0.07	7.54	1	3/167	1	1
SRPRB																																0.29	0.26	0.04	0.04	2.2	1	12/167	1	1
SRSF2																							0.12	0.11	0.02	0.02	0.37	1	68/167	1	1
SSR4														0.12	0.11	0.02	0.02	0.23	1	71/167	1	1										0.12	0.11	0.02	0.02	0.23	1	71/167	1	1
STAT3																							0.7	0.61	0.11	0.09	9	1	2/167	1	1
STX18														0.45	0.4	0.07	0.06	5.71	1	5/167	1	1
STX7														0.71	0.65	1	0.91	1.73	1.06	2/167	1	2
SUB1																							0.7	0.61	0.11	0.09	9	1	2/167	1	1	0.71	0.63	0.11	0.09	9	1	2/167	1	1
SULT2B1																							0.98	0.87	0.15	0.13	12.38	1	1/167	1	1
SURF4																							0.57	0.5	0.09	0.07	7.54	1	3/167	1	1
TAF15														0.16	0.14	0.03	0.03	-0.22	1	116/167	3	2										0.19	0.17	0.03	0.03	0.08	1	116/167	4	2
TAGLN2																							0.34	0.3	0.16	0.13	3.41	1	17/167	2	2
TARDBP																							0.15	0.13	0.02	0.02	0.78	1	46/167	1	1
TCEB1																																0.21	0.19	0.03	0.03	1.33	1	23/167	1	1
TECR																																0.16	0.14	0.02	0.02	0.82	1	40/167	1	1
TGM1																							0.37	0.33	0.06	0.05	4.8	1	7/167	1	1
TGM3																							0.42	0.37	0.18	0.15	4.71	1	22/167	4	2
THOC4																							0.1	0.09	0.02	0.01	-0.18	1	93/167	1	1	0.1	0.09	0.02	0.01	-0.18	1	93/167	1	1
TIAL1														0.13	0.12	0.02	0.02	-0.47	1	119/167	2	1	0.13	0.11	0.02	0.02	-0.47	1	119/167	2	1	0.13	0.12	0.02	0.02	-0.47	1	119/167	2	2
TIMM13																							0.18	0.16	0.03	0.02	1.55	1	30/167	1	1
TKT																							0.3	0.26	0.05	0.04	1.17	1	11/167	1	1
TMED9														1	0.89	0.15	0.13	12.38	1	1/167	1	1
TMED10																							0.44	0.39	0.07	0.06	5.71	1	5/167	1	1	0.45	0.4	0.07	0.06	5.71	1	5/167	1	1
TMEM109																							0.57	0.5	0.09	0.07	7.54	1	3/167	1	1	0.58	0.51	0.09	0.08	7.54	1	3/167	1	1
TMEM123																							0.98	0.87	0.15	0.13	12.38	1	1/167	1	1
TMEM33														0.22	0.2	0.1	0.09	2.67	1	20/167	1	2	0.31	0.27	0.14	0.11	5.34	1	20/167	2	2	0.22	0.2	0.1	0.09	2.67	1	20/167	1	2
TMEM40																							0.98	0.87	0.15	0.13	12.38	1	1/167	1	1
TNRC6B														0.1	0.09	0.02	0.01	-0.55	1	104/167	1	1
TOM1																							0.98	0.87	0.15	0.13	12.38	1	1/167	1	1
TOMM6														1	0.89	2	1.71	12.38	1	1/167	1	2	0.98	0.87	0.15	0.13	12.38	1	1/167	1	1	1	0.89	0.15	0.13	12.38	1	1/167	1	1
TOMM70A														0.71	0.63	0.11	0.09	9	1	2/167	1	1
TOR1AIP1																							0.98	0.87	0.15	0.13	12.38	1	1/167	1	1
TPI1																							0.31	0.27	0.09	0.07	3.3	1	50/167	5	2
TPM3																							0.8	0.71	0.91	0.76	7.26	1	3/167	2	2
TPM3L_HUMAN														0.45	0.4	0.07	0.06	5.71	1	5/167	1	1
TPPP3																							0.7	0.61	0.11	0.09	9	1	2/167	1	1
TRABD														0.58	0.51	0.09	0.08	2.91	1	3/167	1	1
TREX2																							0.98	0.87	1.37	1.14	11.65	1	2/167	2	2												TREX2
TRIM25																							0.49	0.43	0.08	0.06	6.53	1	4/167	1	1
TRIM29																							1.97	1.73	3.88	3.23	12.84	1	1/167	4	2												TRIM29
TSTA3																							0.98	0.87	0.15	0.13	12.38	1	1/167	1	1
TTC35														0.71	0.63	0.11	0.09	9	1	2/167	1	1										0.71	0.63	0.11	0.09	9	1	2/167	1	1
TTR																							0.98	0.87	0.15	0.13	12.38	1	1/167	1	1
TUBA1A														0.34	0.3	0.09	0.07	-0.23	1	62/167	7	2	0.25	0.22	0.06	0.05	-0.41	1	62/167	4	2	0.31	0.28	0.08	0.07	-0.29	1	62/167	6	2
TUBA4A																							1.21	1.19	1.68	1.75	0.71	1.25	2/167	3	2
TUBA4B														0.11	0.1	0.03	0.02	-0.29	1	76/167	1	2	0.11	0.1	0.02	0.01	-0.29	1	76/167	1	1
TUBB2A																							0.31	0.27	0.07	0.06	-0.4	1	72/167	7	2
TUBB3																							1.17	1.02	1.03	0.86	1.1	1	5/167	7	2
TXNDC5																							0.44	0.39	0.07	0.06	5.71	1	5/167	1	1
TYMP																							1.97	1.73	3.88	3.23	12.84	1	1/167	4	2												TYMP
UBA1																							0.17	0.15	0.03	0.02	0.57	1	34/167	1	1
UGGT1														0.14	0.18	0.02	0.03	-0.07	2.18	54/167	1	1
VAMP7														0.82	0.73	0.94	0.81	8.57	1	3/167	2	2	0.57	0.5	0.09	0.07	5.16	1	3/167	1	1	0.58	0.51	0.09	0.08	5.16	1	3/167	1	1
VAPA																							0.8	0.71	0.91	0.76	0.7	1	3/167	2	2	0.58	0.51	0.09	0.08	0.3	1	3/167	1	1
VAT1																							0.49	0.43	0.48	0.4	4.85	1	4/167	1	2
VBP1														0.3	0.27	0.05	0.04	1.56	1	11/167	1	1
VIM																							0.12	0.11	0.02	0.02	-0.39	1	129/167	2	2
VPS26A														0.35	0.31	0.05	0.05	2.82	1	8/167	1	1	0.35	0.31	0.05	0.04	2.82	1	8/167	1	1	0.35	0.31	0.05	0.05	2.82	1	8/167	1	1
VPS35																																0.24	0.21	0.04	0.03	1.03	1	18/167	1	1
VPS4B																							0.4	0.35	0.06	0.05	4.17	1	6/167	1	1
XRCC5																																0.12	0.12	0.02	0.02	-0.25	1.2	70/167	1	1
XRCC6														0.12	0.12	0.02	0.02	-0.22	1.28	74/167	1	1	0.11	0.11	0.02	0.02	-0.22	1.28	74/167	1	1
YARS																							0.98	0.87	0.15	0.13	12.38	1	1/167	1	1
YIPF6																																1	0.89	0.15	0.13	12.38	1	1/167	1	1
YWHAH																																0.39	0.35	0.22	0.19	0.53	1	13/167	2	2
YWHAQ														0.17	0.18	0.04	0.05	0.3	1.37	67/167	2	2	0.17	0.17	0.04	0.05	0.3	1.37	67/167	2	2	0.17	0.18	0.04	0.05	0.3	1.37	67/167	2	2
ZNF185																							0.7	0.61	0.11	0.09	9	1	2/167	1	1
ZNF3																							0.98	0.87	0.15	0.13	12.38	1	1/167	1	1
ZYX																							0.4	0.35	0.06	0.05	3.65	1	6/167	1	1

## Sheet: Combined NWD>=1,Z>=10, APSM>2
SYMBOL	GENEID	DB_ID	ALIASES	DESCRIPTION	C5_NS-SCORE	C5_NWS-SCORE	C5_ND-SCORE	C5_NWD-SCORE	C5_Z-SCORE	C5_WEIGHT FACTOR	C5_RATIO	C5_AVE. APSM	C5_FOUND IN	C6_NS-SCORE	C6_NWS-SCORE	C6_ND-SCORE	C6_NWD-SCORE	C6_Z-SCORE	C6_WEIGHT FACTOR	C6_RATIO	C6_AVE. APSM	C6_FOUND IN	V5_NS-SCORE	V5_NWS-SCORE	V5_ND-SCORE	V5_NWD-SCORE	V5_Z-SCORE	V5_WEIGHT FACTOR	V5_RATIO	V5_AVE. APSM	V5_FOUND IN	V6_NS-SCORE	V6_NWS-SCORE	V6_ND-SCORE	V6_NWD-SCORE	V6_Z-SCORE	V6_WEIGHT FACTOR	V6_RATIO	V6_AVE. APSM	V6_FOUND IN	UNT_NWD>1, Z>=10, APSM >= 2 in C5	UNT_NWD>1, Z>=10, APSM >= 2 in C6 run	Val_NWD>1, Z>=10, APSM >= 2 in V5 run	Val_NWD>1, Z>=10, APSM >= 2 in V6 run
ACSL5	51703	sp|Q9ULC5-3|ACSL5_HUMAN	ACS2|ACS5|FACL5	acyl-CoA synthetase long-chain family member 5	2	1.79	4	3.43	12.84	1	1/167	4	2	1.73	1.54	3.46	2.96	12.96	1	1/167	3	2	0.98	0.87	0.15	0.13	12.38	1	1/167	1	1	1.73	1.54	3.46	2.99	12.96	1	1/167	3	2	ACSL5	ACSL5		ACSL5
MON1A	84315	sp|Q86VX9|MON1A_HUMAN	FLJ97088|MGC13272|SAND1	MON1 homolog A (yeast)	2.24	2.15	3.16	3.15	12.73	1.16	2/167	10	2	1.23	1.09	1.73	1.48	12.42	1	2/167	3	2	0.98	0.87	1.37	1.14	11.65	1	2/167	2	2	1.58	1.41	2.24	1.93	12.72	1	2/167	5	2	MON1A	MON1A	MON1A	MON1A
HV318_HUMAN	HV318_HUMAN	sp|P01779|HV318_HUMAN			1.73	1.55	3.46	2.97	12.96	1	1/167	3	2	2.24	1.99	4.47	3.83	12.74	1	1/167	5	2	2.2	1.94	4.34	3.62	12.74	1	1/167	5	2	1.41	1.26	2.83	2.44	13.27	1	1/167	2	2	HV318_HUMAN	HV318_HUMAN	HV318_HUMAN	HV318_HUMAN
KRT15	3866	sp|P19012|K1C15_HUMAN	CK15|K15|K1CO	keratin 15	1.73	1.55	3.46	2.97	12.96	1	1/167	3	2										2.96	2.6	5.82	4.85	12.79	1	1/167	9	2										KRT15		KRT15
SPG21	51324	sp|Q9NZD8-2|SPG21_HUMAN	ACP33|GL010|MASPARDIN|MAST	spastic paraplegia 21 (autosomal recessive, Mast syndrome)	1.73	1.55	3.46	2.97	12.96	1	1/167	3	2	1.73	1.54	3.46	2.96	12.96	1	1/167	3	2	1.39	1.23	2.74	2.29	13.27	1	1/167	2	2	2.24	1.99	4.47	3.86	12.74	1	1/167	5		SPG21	SPG21	SPG21	SPG21
CCZ1	51622	sp|P86790|CCZ1L_HUMAN	C7orf28A|H_DJ1163J12.2	CCZ1 vacuolar protein trafficking and biogenesis associated homolog (S. cerevisiae)	2	1.79	2.83	2.43	11.49	1	2/167	8	2	2.24	1.99	3.16	2.71	11.95	1	2/167	10	2	0.7	0.61	0.11	0.09	3.03	1	2/167	1	1	2	1.78	2.83	2.44	11.49	1	2/167	8	2	CCZ1	CCZ1		CCZ1
REEP5	7905	sp|Q00765|REEP5_HUMAN	C5orf18|D5S346|DP1|MGC70440|TB2|YOP1	receptor accessory protein 5	1.41	1.26	2.83	2.43	13.27	1	1/167	2	2	1.41	1.26	2.83	2.42	13.27	1	1/167	2	2	0.98	0.87	1.94	1.62	12.38	1	1/167	1	2	1	0.89	2	1.72	12.38	1	1/167	1	2	REEP5	REEP5
TOMM22	56993	sp|Q9NS69|TOM22_HUMAN	1C9-2|MST065|MSTP065|TOM22	translocase of outer mitochondrial membrane 22 homolog (yeast)	1.41	1.26	2.83	2.43	13.27	1	1/167	2	2	1.41	1.26	2.83	2.42	13.27	1	1/167	2	2	0.98	0.87	0.15	0.13	12.38	1	1/167	1	1	1.41	1.26	2.83	2.44	13.27	1	1/167	2	2	TOMM22	TOMM22		TOMM22
GDI2	2665	sp|P50395|GDIB_HUMAN	FLJ16452|FLJ37352|RABGDIB	GDP dissociation inhibitor 2	1.41	1.61	1.63	2.28	0.31	1.63	3/167	6	2	1.29	1.47	1.49	2.09	0.24	1.64	3/167	5	2	0.8	0.92	0.91	1.28	0.05	1.68	3/167	2	2	1	1.15	1.15	1.66	0.11	1.67	3/167	3	2
C18orf8	29919	sp|Q96DM3|MIC1_HUMAN	FLJ23453|HsT2591|MIC1	chromosome 18 open reading frame 8	2	1.79	2.31	1.98	11.43	1	3/167	12	2	1.83	1.62	2.11	1.8	11	1	3/167	10	2	0.8	0.71	0.91	0.76	3.98	1	3/167	2	2	1.53	1.36	1.76	1.52	9.75	1	3/167	7	2	C18orf8	C18orf8
RAB7A	7879	sp|P51149|RAB7A_HUMAN	FLJ20819|PRO2706|RAB7	RAB7A, member RAS oncogene family	2.15	2.09	1.92	1.96	12.75	1.19	5/167	23	2	2.41	2.38	2.15	2.27	12.8	1.23	5/167	29	2	2.02	1.92	1.78	1.73	12.71	1.17	5/167	21	2	2.28	2.23	2.04	2.13	12.78	1.21	5/167	26	2	RAB7A	RAB7A	RAB7A	RAB7A
C5orf51	285636	sp|A6NDU8|CE051_HUMAN	-	chromosome 5 open reading frame 51	1.58	1.41	2.24	1.92	12.72	1	2/167	5	2	1.58	1.41	2.24	1.91	12.72	1	2/167	5	2	0.7	0.61	0.11	0.09	9	1	2/167	1	1	1	0.89	1.41	1.22	11.65	1	2/167	2	2	C5orf51	C5orf51		C5orf51
ARL6IP5	10550	sp|O75915|PRAF3_HUMAN	DERP11|GTRAP3-18|JWA|PRAF3|addicsin|hp22|jmx	ADP-ribosylation-like factor 6 interacting protein 5	1	0.89	2	1.72	12.38	1	1/167	1	2	1	0.89	2	1.71	12.38	1	1/167	1	2	0.98	0.87	0.15	0.13	12.38	1	1/167	1	1	1.41	1.26	2.83	2.44	13.27	1	1/167	2	2				ARL6IP5
IGHV@	3509	sp|P01764|HV303_HUMAN	IGHV	immunoglobulin heavy variable group	1	0.89	2	1.72	12.38	1	1/167	1	2	1	0.89	0.15	0.13	12.38	1	1/167	1	1	0.98	0.87	1.94	1.62	12.38	1	1/167	1	2	1	0.89	0.15	0.13	12.38	1	1/167	1	1
RABAC1	10567	sp|Q9UI14|PRAF1_HUMAN	PRA1|PRAF1|YIP3	Rab acceptor 1 (prenylated)	1	0.89	2	1.72	12.38	1	1/167	1	2																			1	0.89	0.15	0.13	12.38	1	1/167	1	1
SYNGR2	9144	sp|O43760|SNG2_HUMAN	MGC102914	synaptogyrin 2	1	0.89	2	1.72	12.38	1	1/167	1	2	1	0.89	0.15	0.13	12.38	1	1/167	1	1	0.98	0.87	0.15	0.13	12.38	1	1/167	1	1	1.41	1.26	2.83	2.44	13.27	1	1/167	2	2				SYNGR2
TOMM40	10452	sp|O96008-2|TOM40_HUMAN	C19orf1|D19S1177E|PER-EC1|PEREC1|TOM40	translocase of outer mitochondrial membrane 40 homolog (yeast)	1	0.89	2	1.72	12.38	1	1/167	1	2	1.41	1.26	2.83	2.42	13.27	1	1/167	2	2										1.41	1.26	0.22	0.19	13.27	1	1/167	2	1		TOMM40
TPD52	7163	sp|P55327-2|TPD52_HUMAN	D52|N8L|PC-1|PrLZ|hD52	tumor protein D52	1	0.89	2	1.72	12.38	1	1/167	1	2										0.98	0.87	0.15	0.13	12.38	1	1/167	1	1
VDAC2	7417	sp|P45880-1|VDAC2_HUMAN	FLJ23841|POR	voltage-dependent anion channel 2	1.23	1.09	1.73	1.49	8.97	1	2/167	3	2	0.71	0.63	1	0.86	4.08	1	2/167	1	2	0.7	0.61	0.97	0.81	4.08	1	2/167	1	2	1	0.89	1.41	1.22	7.04	1	2/167	2	2
ARL8B	55207	sp|Q9NVJ2|ARL8B_HUMAN	ARL10C|FLJ10702|Gie1	ADP-ribosylation factor-like 8B	1	0.89	1.41	1.21	11.65	1	2/167	2	2	1	0.89	1.41	1.21	11.65	1	2/167	2	2	0.98	0.87	1.37	1.14	11.65	1	2/167	2	2	0.71	0.63	0.11	0.09	9	1	2/167	1	1	ARL8B	ARL8B	ARL8B
ATP6V1A	523	sp|P38606|VATA_HUMAN	ATP6A1|ATP6V1A1|HO68|VA68|VPP2|Vma1	ATPase, H+ transporting, lysosomal 70kDa, V1 subunit A	1	0.89	1.41	1.21	11.65	1	2/167	2	2	0.71	0.63	0.11	0.09	9	1	2/167	1	1																			ATP6V1A
ESYT1	23344	sp|Q9BSJ8-2|ESYT1_HUMAN	FAM62A|KIAA0747|MBC2	extended synaptotagmin-like protein 1	1	0.89	1.41	1.21	11.65	1	2/167	2	2	1.23	1.09	1.73	1.48	12.42	1	2/167	3	2	0.98	0.87	1.37	1.14	11.65	1	2/167	2	2	1	0.89	1.41	1.22	11.65	1	2/167	2	2	ESYT1	ESYT1	ESYT1	ESYT1
GDI1	2664	sp|P31150|GDIA_HUMAN	FLJ41411|GDIL|MRX41|MRX48|OPHN2|RABGD1A|RABGDIA|XAP-4	GDP dissociation inhibitor 1	0.75	1.11	0.5	1.19	0.3	2.78	9/167	5	2	0.88	1.3	0.59	1.38	0.45	2.75	9/167	7	2	0.8	1.17	0.53	1.21	0.37	2.76	9/167	6	2	0.94	1.39	0.63	1.48	0.52	2.73	9/167	8	2
MON1B	22879	sp|Q7L1V2|MON1B_HUMAN	HSRG1|SAND2|SRG1	MON1 homolog B (yeast)	1	0.89	1.15	0.99	4.97	1	3/167	3	2	1.15	1.03	1.33	1.14	6.24	1	3/167	4	2	0.57	0.54	0.09	0.08	1.73	1.15	3/167	1	1	1	0.89	1.15	1	4.97	1	3/167	3	2
ERLIN2	11160	sp|O94905|ERLN2_HUMAN	C8orf2|Erlin-2|MGC87072|NET32|SPFH2	ER lipid raft associated 2	0.71	0.63	1	0.86	9	1	2/167	1	2	1	0.89	1.41	1.21	11.65	1	2/167	2	2	0.7	0.61	0.11	0.09	9	1	2/167	1	1											ERLIN2
RABGGTA	5875	sp|Q92696|PGTA_HUMAN	PTAR3	Rab geranylgeranyltransferase, alpha subunit	0.71	0.63	1	0.86	9	1	2/167	1	2	0.71	0.63	0.11	0.09	9	1	2/167	1	1
DNAJB2	3300	sp|P25686-2|DNJB2_HUMAN	HSJ1|HSPF3	DnaJ (Hsp40) homolog, subfamily B, member 2	0.82	0.73	0.94	0.81	7.26	1	3/167	2	2	0.58	0.51	0.67	0.57	4.22	1	3/167	1	2	0.57	0.5	0.09	0.07	4.22	1	3/167	1	1	0.58	0.51	0.09	0.08	4.22	1	3/167	1	1
RTN4	57142	sp|Q9NQC3-2|RTN4_HUMAN	ASY|NI220/250|NOGO|NOGO-A|NOGOC|NSP|NSP-CL|Nbla00271|Nbla10545|Nogo-B|Nogo-C|RTN-X|RTN4-A|RTN4-B1|RTN4-B2|RTN4-C	reticulon 4	0.71	0.63	0.71	0.61	9.85	1	4/167	2	2	0.5	0.44	0.5	0.43	6.53	1	4/167	1	2	0.85	0.75	0.84	0.7	10.96	1	4/167	3	2	0.71	0.63	0.71	0.61	9.85	1	4/167	2	2
ERP29	10961	sp|P30040|ERP29_HUMAN	C12orf8|ERp28|ERp31|PDI-DB|PDIA9	endoplasmic reticulum protein 29	0.58	0.52	0.67	0.57	7.54	1	3/167	1	2	0.58	0.51	0.09	0.08	7.54	1	3/167	1	1	0.57	0.5	0.65	0.54	7.54	1	3/167	1	2	0.58	0.51	0.09	0.08	7.54	1	3/167	1	1
ARL8A	127829	sp|Q96BM9|ARL8A_HUMAN	ARL10B|FLJ45195|GIE2	ADP-ribosylation factor-like 8A	0.5	0.45	0.5	0.43	6.53	1	4/167	1	2	0.71	0.63	0.71	0.6	9.85	1	4/167	2	2										0.5	0.44	0.08	0.07	6.53	1	4/167	1	1
KRT19	3880	sp|P08727|K1C19_HUMAN	CK19|K19|K1CS|MGC15366	keratin 19	0.71	0.63	0.45	0.38	1.68	1	10/167	5	2	0.71	0.63	0.45	0.38	1.68	1	10/167	5	2	0.93	0.82	0.58	0.49	3.13	1	10/167	9	2	0.55	0.49	0.35	0.3	0.93	1	10/167	3	2
KRT18	3875	sp|P05783|K1C18_HUMAN	CYK18|K18	keratin 18	0.53	0.48	0.4	0.35	3.45	1	7/167	2	2	0.38	0.34	0.06	0.05	1.69	1	7/167	1	1	0.64	0.57	0.48	0.4	5	1	7/167	3	2	0.65	0.58	0.49	0.43	5	1	7/167	3	2
KIAA1217	56243	sp|Q5T5P2-3|SKT_HUMAN	DKFZp761L0424|MGC31990|SKT	KIAA1217	0.58	0.52	0.39	0.33	5.35	1	9/167	3	2	0.58	0.51	0.39	0.33	5.35	1	9/167	3	2
VCP	7415	sp|P55072|TERA_HUMAN	IBMPFD|MGC131997|MGC148092|MGC8560|TERA|p97	valosin containing protein	0.45	0.74	0.11	0.33	0.79	3.37	64/167	13	2	0.52	0.84	0.13	0.37	1.08	3.35	64/167	17	2	0.46	0.74	0.11	0.32	0.86	3.36	64/167	14	2	0.48	0.79	0.12	0.35	0.94	3.36	64/167	15	2
MYH9	4627	sp|P35579|MYH9_HUMAN	DFNA17|EPSTS|FTNS|MGC104539|MHA|NMHC-II-A|NMMHCA	myosin, heavy chain 9, non-muscle	0.28	0.41	0.11	0.26	0.38	2.63	25/167	2	2	0.45	0.64	0.18	0.39	1.14	2.55	25/167	5	2	0.84	1.12	0.33	0.64	4.23	2.34	25/167	18	2	0.35	0.5	0.14	0.31	0.63	2.61	25/167	3	2
ACSL3	2181	sp|O95573|ACSL3_HUMAN	ACS3|FACL3|PRO2194	acyl-CoA synthetase long-chain family member 3	0.38	0.34	0.29	0.25	2.58	1	7/167	1	2	0.53	0.48	0.4	0.35	5.05	1	7/167	2	2	0.37	0.33	0.06	0.05	2.58	1	7/167	1	1	0.65	0.58	0.1	0.09	6.95	1	7/167	3	1
EZR	7430	sp|P15311|EZRI_HUMAN	CVIL|CVL|DKFZp762H157|FLJ26216|MGC1584|VIL2	ezrin	0.43	0.38	0.26	0.22	3.44	1	11/167	2	2	0.43	0.38	0.26	0.22	3.44	1	11/167	2	2	0.51	0.45	0.31	0.25	5.07	1	11/167	3	2	0.3	0.27	0.18	0.16	1.7	1	11/167	1	2
PDIA3	2923	sp|P30101|PDIA3_HUMAN	ER60|ERp57|ERp60|ERp61|GRP57|GRP58|HsT17083|P58|PI-PLC	protein disulfide isomerase family A, member 3	0.43	0.38	0.26	0.22	4.75	1	11/167	2	2	0.3	0.27	0.18	0.16	2.39	1	11/167	1	2	0.51	0.45	0.31	0.25	6.74	1	11/167	3	2	0.43	0.38	0.07	0.06	4.75	1	11/167	2	1
SPTLC1	10558	sp|O15269|SPTC1_HUMAN	HSAN|HSAN1|HSN1|LBC1|LCB1|MGC14645|SPT1|SPTI	serine palmitoyltransferase, long chain base subunit 1	0.43	0.38	0.26	0.22	4.04	1	11/167	2	2										0.3	0.26	0.05	0.04	2.02	1	11/167	1	1	0.3	0.27	0.05	0.04	2.02	1	11/167	1	1
FLNA	2316	sp|P21333-2|FLNA_HUMAN	ABP-280|ABPX|CVD1|DKFZp434P031|FLN|FLN-A|FLN1|FMD|MNS|NHBP|OPD|OPD1|OPD2|XLVD|XMVD	filamin A, alpha	0.27	0.37	0.1	0.21	0.03	2.37	27/167	2	2	0.33	0.46	0.13	0.26	0.13	2.36	27/167	3	2	0.54	0.72	0.2	0.39	0.61	2.32	27/167	8	2	0.27	0.37	0.1	0.21	0.03	2.37	27/167	2	2
PPIB	5479	sp|P23284|PPIB_HUMAN	CYP-S1|CYPB|MGC14109|MGC2224|OI9|SCYLP	peptidylprolyl isomerase B (cyclophilin B)	0.46	0.41	0.25	0.21	5.31	1	14/167	3	2	0.27	0.24	0.14	0.12	1.76	1	14/167	1	2	0.37	0.33	0.2	0.16	3.6	1	14/167	2	2	0.38	0.34	0.2	0.17	3.6	1	14/167	2	2
S100A8	6279	sp|P05109|S10A8_HUMAN	60B8AG|CAGA|CFAG|CGLA|CP-10|L1Ag|MA387|MIF|MRP8|NIF|P8	S100 calcium binding protein A8	0.35	0.32	0.25	0.21	4.52	1	8/167	1	2										0.85	0.78	0.59	0.54	11.84	1.09	8/167	6	2
STIP1	10963	sp|P31948|STIP1_HUMAN	HOP|IEF-SSP-3521|P60|STI1|STI1L	stress-induced-phosphoprotein 1	0.37	0.33	0.19	0.16	3.23	1	15/167	2	2	0.26	0.23	0.04	0.03	1.52	1	15/167	1	1	0.36	0.32	0.18	0.15	3.23	1	15/167	2	2
SRRM2	23524	sp|Q9UQ35|SRRM2_HUMAN	300-KD|CWF21|Cwc21|DKFZp667L0421|DKFZp686O15166|FLJ21926|FLJ22250|KIAA0324|MGC40295|SRL300|SRm300	serine/arginine repetitive matrix 2	0.27	0.31	0.1	0.15	0.88	1.73	28/167	2	2	0.27	0.31	0.1	0.15	0.88	1.73	28/167	2	2
RPL34	6164	sp|P49207|RL34_HUMAN	L34|MGC111005	ribosomal protein L34	0.29	0.26	0.17	0.14	3.17	1	12/167	1	2	0.41	0.36	0.24	0.2	6	1	12/167	2	2										0.29	0.26	0.17	0.14	3.17	1	12/167	1	2
YWHAB	7529	sp|P31946-2|1433B_HUMAN	GW128|HS1|KCIP-1|YWHAA	tyrosine 3-monooxygenase/tryptophan 5-monooxygenase activation protein, beta polypeptide	0.3	0.3	0.13	0.14	0.43	1.25	22/167	2	2										0.3	0.29	0.12	0.13	0.43	1.25	22/167	2	2
ATL3	25923	sp|Q6DD88|ATLA3_HUMAN	DKFZp564J0863	atlastin GTPase 3	1	0.89	0.15	0.13	12.38	1	1/167	1	1										0.98	0.87	1.94	1.62	12.38	1	1/167	1	2	1	0.89	0.15	0.13	12.38	1	1/167	1	1
BCAP31	10134	sp|P51572|BAP31_HUMAN	6C6-AG|BAP31|CDM|DXS1357E	B-cell receptor-associated protein 31	1	0.89	0.15	0.13	11.65	1	2/167	2	1	1	0.89	1.41	1.21	11.65	1	2/167	2	2	0.7	0.61	0.11	0.09	9	1	2/167	1	1	1	0.89	1.41	1.22	11.65	1	2/167	2	2		BCAP31		BCAP31
BRI3BP	140707	sp|Q8WY22|BRI3B_HUMAN	BNAS1|HCCR-2|HCCRBP-1|KG19	BRI3 binding protein	1	0.89	0.15	0.13	12.38	1	1/167	1	1	1	0.89	2	1.71	12.38	1	1/167	1	2	0.98	0.87	0.15	0.13	12.38	1	1/167	1	1	1	0.89	0.15	0.13	12.38	1	1/167	1	1
CHM	1121	sp|P24386|RAE1_HUMAN	DXS540|FLJ38564|GGTA|HSD-32|MGC102710|REP-1|TCD	choroideremia (Rab escort protein 1)	1	0.89	0.15	0.13	12.38	1	1/167	1	1
COL4A1	1282	sp|P02462-2|CO4A1_HUMAN	arresten	collagen, type IV, alpha 1	1	0.89	0.15	0.13	12.38	1	1/167	1	1
CROCC	9696	sp|Q5TZA2-2|CROCC_HUMAN	KIAA0445|ROLT	ciliary rootlet coiled-coil, rootletin	1	0.89	0.15	0.13	12.38	1	1/167	1	1										0.98	0.87	1.94	1.62	12.38	1	1/167	1	2
CYB5B	80777	sp|O43169|CYB5B_HUMAN	CYB5-M|CYPB5M|DKFZp686M0619|OMB5	cytochrome b5 type B (outer mitochondrial membrane)	1	0.89	0.15	0.13	12.38	1	1/167	1	1										0.98	0.87	0.15	0.13	12.38	1	1/167	1	1
DHRS7	51635	sp|Q9Y394-2|DHRS7_HUMAN	SDR34C1|retDSR4|retSDR4	dehydrogenase/reductase (SDR family) member 7	1	0.89	0.15	0.13	12.38	1	1/167	1	1
ERLIN1	10613	sp|O75477|ERLN1_HUMAN	C10orf69|Erlin-1|KE04|KEO4|SPFH1	ER lipid raft associated 1	1	0.89	0.15	0.13	11.65	1	2/167	2	1	1	0.89	1.41	1.21	11.65	1	2/167	2	2	0.7	0.61	0.11	0.09	9	1	2/167	1	1											ERLIN1
H1F0	3005	sp|P07305|H10_HUMAN	H10|H1FV|MGC5241	H1 histone family, member 0	0.33	0.3	0.16	0.13	3.68	1	18/167	2	2										0.23	0.2	0.04	0.03	1.73	1	18/167	1	1	0.24	0.21	0.04	0.03	1.73	1	18/167	1	1
LV403_HUMAN	4113	sp|O15479|MAGB2_HUMAN	CT3.2|DAM6|MAGE-XP-2|MGC26438	melanoma antigen family B, 2	1	0.89	0.15	0.13	12.38	1	1/167	1	1										0.98	0.87	0.15	0.13	12.38	1	1/167	1	1
NPC1	4864	sp|O15118|NPC1_HUMAN	FLJ98532|NPC	Niemann-Pick disease, type C1	1	0.89	0.15	0.13	12.38	1	1/167	1	1	1	0.89	0.15	0.13	12.38	1	1/167	1	1
PPP3R1	5534	sp|P63098|CANB1_HUMAN	CALNB1|CNB|CNB1	protein phosphatase 3, regulatory subunit B, alpha	1	0.89	0.15	0.13	12.38	1	1/167	1	1
RAB2A	5862	sp|P61019|RAB2A_HUMAN	RAB2	RAB2A, member RAS oncogene family	1	0.89	0.15	0.13	12.38	1	1/167	1	1
RAB5C	5878	sp|P51148|RAB5C_HUMAN	MGC117217|MGC138857|RAB5CL|RABL	RAB5C, member RAS oncogene family	1	0.89	0.15	0.13	11.65	1	2/167	2	1	0.71	0.63	0.11	0.09	9	1	2/167	1	1	0.7	0.61	0.11	0.09	9	1	2/167	1	1
RAC1	5879	sp|P63000-2|RAC1_HUMAN	MGC111543|TC-25|p21-Rac1	ras-related C3 botulinum toxin substrate 1 (rho family, small GTP binding protein Rac1)	1	0.89	0.15	0.13	12.38	1	1/167	1	1	1	0.89	0.15	0.13	12.38	1	1/167	1	1										1	0.89	0.15	0.13	12.38	1	1/167	1	1
REEP6	92840	sp|Q96HR9|REEP6_HUMAN	C19orf32|DP1L1|FLJ25383|TB2L1	receptor accessory protein 6	1	0.89	0.15	0.13	12.38	1	1/167	1	1	1	0.89	2	1.71	12.38	1	1/167	1	2	0.98	0.87	0.15	0.13	12.38	1	1/167	1	1	1	0.89	2	1.72	12.38	1	1/167	1	2
RP9	6100	sp|Q8TA86|RP9_HUMAN	PAP-1	retinitis pigmentosa 9 (autosomal dominant)	1	0.89	0.15	0.13	12.38	1	1/167	1	1
SHH	6469	tr|C9JC48|C9JC48_HUMAN	HHG1|HLP3|HPE3|MCOPCB5|SMMCI|TPT|TPTPS	sonic hedgehog	1	0.89	0.15	0.13	12.38	1	1/167	1	1
TMEM205	374882	sp|Q6UW68|TM205_HUMAN	MGC110858|MGC3205|UNQ501	transmembrane protein 205	1	0.89	0.15	0.13	12.38	1	1/167	1	1
TOMM20	9804	sp|Q15388|TOM20_HUMAN	KIAA0016|MAS20|MGC117367|MOM19|TOM20	translocase of outer mitochondrial membrane 20 homolog (yeast)	1	0.89	0.15	0.13	12.38	1	1/167	1	1
TPD52L2	7165	sp|O43399-2|TPD54_HUMAN	D54|DKFZp686A1765|hD54	tumor protein D52-like 2	1	0.89	0.15	0.13	12.38	1	1/167	1	1	1	0.89	0.15	0.13	12.38	1	1/167	1	1	0.98	0.87	0.15	0.13	12.38	1	1/167	1	1
AK2	204	sp|P54819-2|KAD2_HUMAN	ADK2|AK 2	adenylate kinase 2	0.35	0.31	0.14	0.12	5.51	1	25/167	3	2	0.28	0.25	0.11	0.1	3.69	1	25/167	2	2	0.2	0.17	0.08	0.06	1.74	1	25/167	1	2	0.45	0.4	0.18	0.15	8	1	25/167	5	2
ZCCHC11	23318	sp|Q5TAX3-2|TUT4_HUMAN	DKFZp779C1943|FLJ42878|PAPD3|TUT4	zinc finger, CCHC domain containing 11	0.26	0.23	0.13	0.11	3.14	1	15/167	1	2																			0.26	0.23	0.04	0.03	3.14	1	15/167	1	1
DNAJB11	51726	sp|Q9UBS4|DJB11_HUMAN	ABBP-2|ABBP2|DJ9|EDJ|ERdj3|ERj3|HEDJ|PRO1080|UNQ537|hDj9	DnaJ (Hsp40) homolog, subfamily B, member 11	0.33	0.3	0.11	0.1	5.89	1	36/167	4	2	0.29	0.26	0.1	0.08	4.53	1	36/167	3	2	0.16	0.14	0.05	0.04	1.3	1	36/167	1	2	0.24	0.21	0.08	0.07	2.97	1	36/167	2	2
HMOX2	3163	sp|P30519|HMOX2_HUMAN	HO-2	heme oxygenase (decycling) 2	0.71	0.63	0.11	0.09	9	1	2/167	1	1										0.7	0.61	0.11	0.09	9	1	2/167	1	1
IGHG2	3501	sp|P01859|IGHG2_HUMAN	DKFZp686I04196	immunoglobulin heavy constant gamma 2 (G2m marker)	0.71	0.63	0.11	0.09	9	1	2/167	1	1	0.71	0.63	1	0.86	9	1	2/167	1	2	2.79	2.74	3.88	4.04	12.82	1.25	2/167	16	2	0.71	0.63	1	0.86	9	1	2/167	1	2			IGHG2
MEA1	4201	sp|Q16626|MEA1_HUMAN	HYS|MEA	male-enhanced antigen 1	0.71	0.63	0.11	0.09	9	1	2/167	1	1										0.7	0.61	0.11	0.09	9	1	2/167	1	1	0.71	0.63	0.11	0.09	9	1	2/167	1	1
PLBD2	196463	sp|Q8NHP8|PLBL2_HUMAN	P76	phospholipase B domain containing 2	0.71	0.63	0.11	0.09	5.76	1	2/167	1	1	0.71	0.63	0.11	0.09	5.76	1	2/167	1	1										0.71	0.63	0.11	0.09	5.76	1	2/167	1	1
RAB11A	8766	sp|P62491|RB11A_HUMAN	MGC1490|YL8	RAB11A, member RAS oncogene family	0.71	0.63	0.11	0.09	9	1	2/167	1	1
RAB9B	51209	sp|Q9NP90|RAB9B_HUMAN	RAB9L|Rab-9L	RAB9B, member RAS oncogene family	0.71	0.63	0.11	0.09	9	1	2/167	1	1
RPN1	6184	sp|P04843|RPN1_HUMAN	DKFZp686B16177|OST1|RBPH1	ribophorin I	0.28	0.26	0.09	0.09	1.9	1.08	37/167	3	2	0.33	0.3	0.11	0.1	2.6	1.08	37/167	4	2	0.28	0.26	0.09	0.08	1.9	1.08	37/167	3	2	0.28	0.26	0.09	0.09	1.9	1.08	37/167	3	2
STT3B	201595	sp|Q8TCJ2|STT3B_HUMAN	FLJ90106|SIMP|STT3-B	STT3, subunit of the oligosaccharyltransferase complex, homolog B (S. cerevisiae)	0.71	0.63	0.11	0.09	9	1	2/167	1	1										0.7	0.61	0.11	0.09	9	1	2/167	1	1	0.71	0.63	0.11	0.09	9	1	2/167	1	1
TF	7018	sp|P02787|TRFE_HUMAN	DKFZp781D0156|PRO1557|PRO2086	transferrin	0.71	0.63	0.11	0.09	9	1	2/167	1	1	1	0.89	1.41	1.21	11.65	1	2/167	2	2	1.56	1.37	2.17	1.81	12.72	1	2/167	5	2	0.71	0.63	0.11	0.09	9	1	2/167	1	1		TF	TF
TFRC	7037	sp|P02786|TFR1_HUMAN	CD71|TFR|TFR1|TRFR	transferrin receptor (p90, CD71)	0.71	0.63	0.11	0.09	5.76	1	2/167	1	1	0.71	0.63	1	0.86	5.76	1	2/167	1	2										0.71	0.63	0.11	0.09	5.76	1	2/167	1	1
VDAC1	7416	sp|P21796|VDAC1_HUMAN	MGC111064|PORIN|VDAC-1	voltage-dependent anion channel 1	0.71	0.63	0.11	0.09	5.76	1	2/167	1	1	1.23	1.09	1.73	1.48	10.61	1	2/167	3	2	0.7	0.61	0.97	0.81	5.76	1	2/167	1	2	1.41	1.26	2	1.72	11.31	1	2/167	4	2		VDAC1		VDAC1
VDAC3	7419	sp|Q9Y277-2|VDAC3_HUMAN	HD-VDAC3	voltage-dependent anion channel 3	0.71	0.63	0.11	0.09	9	1	2/167	1	1	1	0.89	1.41	1.21	11.65	1	2/167	2	2	0.7	0.61	0.97	0.81	9	1	2/167	1	2	0.71	0.63	1	0.86	9	1	2/167	1	2		VDAC3
YWHAG	7532	sp|P61981|1433G_HUMAN	14-3-3GAMMA	tyrosine 3-monooxygenase/tryptophan 5-monooxygenase activation protein, gamma polypeptide	0.24	0.25	0.08	0.09	0.41	1.35	35/167	2	2	0.24	0.25	0.08	0.09	0.41	1.35	35/167	2	2	0.24	0.24	0.08	0.09	0.41	1.35	35/167	2	2	0.29	0.3	0.1	0.11	0.75	1.34	35/167	3	2
ANXA8	328	sp|P27695|APEX1_HUMAN	APE|APE1|APEN|APEX|APX|HAP1|REF1	APEX nuclease (multifunctional DNA repair enzyme) 1	0.58	0.52	0.09	0.08	7.54	1	3/167	1	1										1.39	1.23	2.74	2.29	13.27	1	1/167	2	2												ANXA8
HSPB1	3315	sp|P04792|HSPB1_HUMAN	CMT2F|DKFZp586P1322|HMN2B|HS.76067|HSP27|HSP28|Hsp25|SRP27	heat shock 27kDa protein 1	0.28	0.25	0.09	0.08	2.63	1	38/167	3	2	0.28	0.25	0.09	0.08	2.63	1	38/167	3	2	0.45	0.4	0.14	0.12	6.7	1	38/167	8	2	0.23	0.2	0.07	0.06	1.63	1	38/167	2	2
SCD	6319	sp|O00767|ACOD_HUMAN	FADS5|MSTP008|SCD1|SCDOS	stearoyl-CoA desaturase (delta-9-desaturase)	0.58	0.52	0.09	0.08	7.54	1	3/167	1	1
WRN	7486	sp|Q14191|WRN_HUMAN	DKFZp686C2056|RECQ3|RECQL2|RECQL3	Werner syndrome, RecQ helicase-like	0.58	0.52	0.09	0.08	3.73	1	3/167	1	1
XPNPEP3	63929	sp|Q9NQH7-2|XPP3_HUMAN	APP3|NPHPL1	X-prolyl aminopeptidase (aminopeptidase P) 3, putative	0.58	0.52	0.09	0.08	7.54	1	3/167	1	1
YWHAE	7531	sp|P62258|1433E_HUMAN	14-3-3E|FLJ45465|FLJ53559|KCIP-1|MDCR|MDS	tyrosine 3-monooxygenase/tryptophan 5-monooxygenase activation protein, epsilon polypeptide	0.15	0.22	0.03	0.08	-0.09	2.67	85/167	2	2										0.18	0.27	0.04	0.09	-0.01	2.67	85/167	3	2
ANXA2	302	sp|P07355-2|ANXA2_HUMAN	ANX2|ANX2L4|CAL1H|LIP2|LPC2|LPC2D|P36|PAP-IV	annexin A2	0.27	0.24	0.09	0.07	2.24	1	40/167	3	2	0.22	0.2	0.07	0.06	1.38	1	40/167	2	2	0.47	0.41	0.15	0.12	6.54	1	40/167	9	2	0.22	0.2	0.07	0.06	1.38	1	40/167	2	2
CAMK2D	817	sp|Q13557-10|KCC2D_HUMAN	CAMKD|DKFZp686G23119|DKFZp686I2288|MGC44911	calcium/calmodulin-dependent protein kinase II delta	0.5	0.45	0.08	0.07	6.53	1	4/167	1	1										0.49	0.43	0.08	0.06	6.53	1	4/167	1	1
CANX	821	sp|P27824|CALX_HUMAN	CNX|FLJ26570|IP90|P90	calnexin	0.27	0.24	0.08	0.07	1.92	1	41/167	3	2	0.27	0.24	0.08	0.07	1.92	1	41/167	3	2	0.27	0.23	0.08	0.07	1.92	1	41/167	3	2	0.22	0.2	0.07	0.06	1.16	1	41/167	2	2
COMT	1312	sp|P21964-2|COMT_HUMAN	-	catechol-O-methyltransferase	0.5	0.45	0.08	0.07	6.53	1	4/167	1	1										0.49	0.43	0.08	0.06	6.53	1	4/167	1	1
KRT6B	3854	sp|P04259|K2C6B_HUMAN	CK6B|K6B|KRTL1|PC2	keratin 6B	0.26	0.23	0.08	0.07	-0.17	1	44/167	3	2	0.3	0.27	0.09	0.08	-0.09	1	44/167	4	2	0.74	0.65	0.22	0.18	1.66	1	44/167	25	2	0.26	0.23	0.08	0.07	-0.17	1	44/167	3	2
LMNA	4000	sp|P02545-2|LMNA_HUMAN	CDCD1|CDDC|CMD1A|CMT2B1|EMD2|FPL|FPLD|HGPS|IDC|LDP1|LFP|LGMD1B|LMN1|LMNC|LMNL1|PRO1	lamin A/C	0.41	0.45	0.06	0.07	1.03	1.53	6/167	1	1	0.41	0.45	0.06	0.07	1.03	1.53	6/167	1	1	1.06	1.02	0.86	0.84	6.74	1.18	6/167	7	2
PRKCSH	5589	sp|P14314|GLU2B_HUMAN	AGE-R2|G19P1|PCLD|PLD1	protein kinase C substrate 80K-H	0.5	0.45	0.08	0.07	6.53	1	4/167	1	1										0.49	0.43	0.48	0.4	6.53	1	4/167	1	2
PSMB1	5689	sp|P20618|PSB1_HUMAN	FLJ25321|HC5|KIAA1838|PMSB1|PSC5	proteasome (prosome, macropain) subunit, beta type, 1	0.5	0.45	0.08	0.07	6.53	1	4/167	1	1
RAB1A	5861	sp|P62820-2|RAB1A_HUMAN	DKFZp564B163|RAB1|YPT1	RAB1A, member RAS oncogene family	0.5	0.45	0.08	0.07	6.53	1	4/167	1	1										0.49	0.43	0.48	0.4	6.53	1	4/167	1	2	0.5	0.44	0.5	0.43	6.53	1	4/167	1	2
RRBP1	6238	sp|Q9P2E9-2|RRBP1_HUMAN	DKFZp586A1420|ES/130|ES130|FLJ36146|MGC157720|MGC157721|hES	ribosome binding protein 1 homolog 180kDa (dog)	0.5	0.45	0.08	0.07	3.56	1	4/167	1	1	0.71	0.63	0.71	0.6	6.53	1	4/167	2	2	0.7	0.61	0.69	0.57	6.53	1	4/167	2	2	0.5	0.44	0.08	0.07	3.56	1	4/167	1	1
VAPB	9217	sp|O95292-2|VAPB_HUMAN	ALS8|VAMP-B|VAP-B	VAMP (vesicle-associated membrane protein)-associated protein B and C	0.45	0.47	0.07	0.07	0.28	1.4	5/167	1	1	0.45	0.47	0.07	0.07	0.28	1.4	5/167	1	1
YWHAZ	7534	sp|P63104|1433Z_HUMAN	14-3-3-zeta|KCIP-1|MGC111427|MGC126532|MGC138156|YWHAD	tyrosine 3-monooxygenase/tryptophan 5-monooxygenase activation protein, zeta polypeptide	0.23	0.24	0.06	0.07	0.48	1.43	58/167	3	2	0.19	0.2	0.05	0.06	0.2	1.44	58/167	2	2	0.22	0.24	0.06	0.07	0.48	1.43	58/167	3	2	0.19	0.2	0.05	0.06	0.2	1.44	58/167	2	2
CCT3	7203	sp|P49368|TCPG_HUMAN	CCT-gamma|CCTG|PIG48|TCP-1-gamma|TRIC5	chaperonin containing TCP1, subunit 3 (gamma)	0.21	0.24	0.04	0.06	0.01	1.62	90/167	4	2	0.26	0.29	0.05	0.08	0.22	1.61	90/167	6	2	0.15	0.16	0.03	0.04	-0.21	1.62	90/167	2	2	0.18	0.21	0.04	0.05	-0.1	1.62	90/167	3	2
FLNB	2317	sp|O75369-2|FLNB_HUMAN	ABP-278|ABP-280|AOI|DKFZp686A1668|DKFZp686O033|FH1|FLN1L|LRS1|SCT|TABP|TAP	filamin B, beta	0.32	0.42	0.05	0.06	0.18	2.25	10/167	1	1										0.98	1.21	0.61	1	2.67	1.95	10/167	10	2
IMMT	10989	sp|Q16891-2|IMMT_HUMAN	DKFZp779P1653|HMP|MGC111146|P87|P87/89|P89|PIG52	inner membrane protein, mitochondrial	0.33	0.4	0.05	0.06	0.67	1.79	9/167	1	1
LOC100507703	100507703	sp|P01891|1A68_HUMAN	-	HLA class I histocompatibility antigen, A-69 alpha chain-like	0.45	0.4	0.07	0.06	5.71	1	5/167	1	1																			0.45	0.4	0.07	0.06	5.71	1	5/167	1	1
MIF	4282	sp|P14174|MIF_HUMAN	GIF|GLIF|MMIF	macrophage migration inhibitory factor (glycosylation-inhibiting factor)	0.45	0.4	0.07	0.06	5.71	1	5/167	1	1										0.44	0.39	0.07	0.06	5.71	1	5/167	1	1
PCMT1	5110	sp|P22061-2|PIMT_HUMAN	-	protein-L-isoaspartate (D-aspartate) O-methyltransferase	0.26	0.23	0.07	0.06	5.49	1	59/167	4	2	0.26	0.23	0.07	0.06	5.49	1	59/167	4	2	0.18	0.16	0.05	0.04	2.65	1	59/167	2	2	0.23	0.2	0.06	0.05	4.16	1	59/167	3	2
PDCD6	10016	sp|O75340|PDCD6_HUMAN	ALG-2|FLJ46208|MGC111017|MGC119050|MGC9123|PEF1B	programmed cell death 6	0.19	0.2	0.05	0.06	0.49	1.39	56/167	2	2										0.19	0.19	0.05	0.06	0.49	1.39	56/167	2	2	0.19	0.2	0.05	0.06	0.49	1.39	56/167	2	2
PGRMC1	10857	sp|O00264|PGRC1_HUMAN	HPR6.6|MPR	progesterone receptor membrane component 1	0.19	0.17	0.07	0.06	1.44	1	27/167	1	2	0.19	0.17	0.07	0.06	1.44	1	27/167	1	2	0.27	0.24	0.1	0.08	3.24	1	27/167	2	2	0.19	0.17	0.03	0.03	1.44	1	27/167	1	1
RDH11	51109	sp|Q8TC12|RDH11_HUMAN	ARSDR1|CGI82|FLJ32633|HCBP12|MDT1|PSDR1|RALR1|SCALD|SDR7C1	retinol dehydrogenase 11 (all-trans/9-cis/11-cis)	0.45	0.4	0.07	0.06	5.71	1	5/167	1	1																			0.45	0.4	0.07	0.06	5.71	1	5/167	1	1
SCFD1	23256	sp|Q8WVM8|SCFD1_HUMAN	C14orf163|KIAA0917|RA410|SLY1|STXBP1L2	sec1 family domain containing 1	0.35	0.44	0.05	0.06	0.24	1.91	8/167	1	1	0.5	0.61	0.35	0.57	0.59	1.87	8/167	2	2										0.5	0.61	0.35	0.57	0.59	1.87	8/167	2	2
SPAG9	9043	sp|O60271-2|JIP4_HUMAN	CT89|FLJ13450|FLJ14006|FLJ26141|FLJ34602|HLC-6|HLC4|JIP-4|JIP4|JLP|KIAA0516|MGC117291|MGC14967|MGC74461|PHET|PIG6	sperm associated antigen 9	0.45	0.4	0.07	0.06	5.71	1	5/167	1	1																											2
TIMM8A	1678	sp|O60220|TIM8A_HUMAN	DDP|DDP1|DFN1|MGC12262|MTS|TIM8	translocase of inner mitochondrial membrane 8 homolog A (yeast)	0.45	0.4	0.07	0.06	4.36	1	5/167	1	1
CBX3	11335	sp|Q13185|CBX3_HUMAN	HECH|HP1-GAMMA|HP1Hs-gamma	chromobox homolog 3	0.38	0.34	0.06	0.05	2.94	1	7/167	1	1
CCT2	10576	sp|P78371|TCPB_HUMAN	99D8.1|CCT-beta|CCTB|MGC142074|MGC142076|PRO1633|TCP-1-beta	chaperonin containing TCP1, subunit 2 (beta)	0.13	0.18	0.03	0.05	-0.25	2.19	112/167	2	2	0.21	0.28	0.04	0.07	-0.09	2.18	112/167	5	2	0.13	0.17	0.02	0.04	-0.25	2.19	112/167	2	2
CCT8	10694	sp|P50990|TCPQ_HUMAN	C21orf112|Cctq|D21S246|KIAA0002|PRED71	chaperonin containing TCP1, subunit 8 (theta)	0.23	0.24	0.04	0.05	0	1.37	111/167	6	2	0.21	0.22	0.04	0.05	-0.09	1.37	111/167	5	2	0.13	0.14	0.02	0.02	-0.37	1.37	111/167	2	1	0.13	0.14	0.03	0.03	-0.37	1.37	111/167	2	2
CYB5R3	1727	sp|P00387-2|NB5R3_HUMAN	B5R|DIA1	cytochrome b5 reductase 3	0.41	0.37	0.06	0.05	4.17	1	6/167	1	1										0.4	0.35	0.32	0.27	4.17	1	6/167	1	2	0.82	0.73	0.67	0.57	10.37	1	6/167	4	2
DCD	117159	sp|P81605|DCD_HUMAN	AIDD|DCD-1|DSEP|HCAP|MGC71930|PIF	dermcidin	0.21	0.19	0.06	0.05	2.16	1	45/167	2	2	0.21	0.19	0.06	0.05	2.16	1	45/167	2	2	0.15	0.13	0.02	0.02	0.81	1	45/167	1	1	0.21	0.19	0.06	0.05	2.16	1	45/167	2	2
DDOST	1650	sp|P39656|OST48_HUMAN	AGER1|KIAA0115|MGC2191|OKSWcl45|OST|OST48|WBP1	dolichyl-diphosphooligosaccharide--protein glycosyltransferase	0.35	0.32	0.05	0.05	3.13	1	8/167	1	1	0.35	0.31	0.05	0.05	3.13	1	8/167	1	1	0.49	0.43	0.34	0.29	5.85	1	8/167	2	2	0.35	0.31	0.05	0.05	3.13	1	8/167	1	1
HSP90AA1	3320	sp|P07900-2|HS90A_HUMAN	FLJ31884|HSP86|HSP89A|HSP90A|HSP90N|HSPC1|HSPCA|HSPCAL1|HSPCAL4|HSPN|Hsp89|Hsp90|LAP2	heat shock protein 90kDa alpha (cytosolic), class A member 1	0.24	0.26	0.04	0.05	-0.08	1.43	121/167	7	2	0.26	0.27	0.05	0.06	-0.01	1.43	121/167	8	2	0.2	0.21	0.04	0.04	-0.22	1.43	121/167	5	2	0.22	0.24	0.04	0.05	-0.15	1.43	121/167	6	2
HSPA8	3312	sp|P11142|HSP7C_HUMAN	HSC54|HSC70|HSC71|HSP71|HSP73|HSPA10|LAP1|MGC131511|MGC29929|NIP71	heat shock 70kDa protein 8	0.37	0.33	0.06	0.05	-1.14	1	167/167	23	2	0.35	0.31	0.05	0.05	-1.26	1	167/167	20	2	0.29	0.26	0.04	0.04	-1.46	1	167/167	15	2	0.32	0.28	0.05	0.04	-1.38	1	167/167	17	2
IMPDH2	3615	sp|P12268|IMDH2_HUMAN	IMPD2|IMPDH-II	IMP (inosine 5'-monophosphate) dehydrogenase 2	0.16	0.15	0.05	0.05	0.97	1	37/167	1	2	0.16	0.15	0.03	0.02	0.97	1	37/167	1	1	0.16	0.14	0.02	0.02	0.97	1	37/167	1	1	0.16	0.15	0.03	0.02	0.97	1	37/167	1	1
KRT16	3868	sp|P08779|K1C16_HUMAN	CK16|FNEPPK|K16|K1CP|KRT16A|NEPPK	keratin 16	0.22	0.22	0.04	0.05	-0.27	1.26	106/167	5	2										0.47	0.46	0.09	0.09	0.88	1.24	106/167	24	2
KRT8	3856	sp|P05787|K2C8_HUMAN	CARD2|CK8|CYK8|K2C8|K8|KO	keratin 8	0.3	0.27	0.06	0.05	3.52	1	119/167	11	2	0.26	0.23	0.05	0.04	2.39	1	119/167	8	2	0.24	0.21	0.04	0.04	2.01	1	119/167	7	2	0.27	0.24	0.05	0.04	2.78	1	119/167	9	2
KRT9	3857	sp|P35527|K1C9_HUMAN	CK-9|EPPK|K9	keratin 9	0.33	0.3	0.05	0.05	-0.37	1.05	157/167	17	2	0.29	0.26	0.05	0.04	-0.49	1.05	157/167	13	2	0.31	0.28	0.05	0.04	-0.4	1.05	157/167	16	2	0.32	0.29	0.05	0.05	-0.4	1.05	157/167	16	2
LGALS3BP	3959	sp|Q08380|LG3BP_HUMAN	90K|BTBD17B|MAC-2-BP	lectin, galactoside-binding, soluble, 3 binding protein	0.32	0.31	0.05	0.05	1.14	1.19	150/167	15	2	0.3	0.3	0.05	0.05	1.02	1.19	150/167	14	2	0.24	0.23	0.04	0.04	0.38	1.19	150/167	9	2	0.32	0.31	0.05	0.05	1.14	1.19	150/167	15	2
MRPL49	740	sp|Q13405|RM49_HUMAN	C11orf4|L49mt|MGC10656|NOF|NOF1	mitochondrial ribosomal protein L49	0.38	0.34	0.06	0.05	3.96	1	7/167	1	1										0.37	0.33	0.06	0.05	3.96	1	7/167	1	1
MYL12B	103910	sp|O14950|ML12B_HUMAN	MLC-B|MRLC2	myosin, light chain 12B, regulatory	0.38	0.34	0.06	0.05	3.17	1	7/167	1	1										0.37	0.33	0.28	0.23	3.17	1	7/167	1	2
NPEPPS	9520	sp|P55786|PSA_HUMAN	AAP-S|MP100|PSA	aminopeptidase puromycin sensitive	0.29	0.37	0.04	0.05	0.52	2.05	12/167	1	1										0.28	0.36	0.04	0.05	0.52	2.05	12/167	1	1
PDCD5	9141	sp|O14737|PDCD5_HUMAN	FLJ42784|MGC9294|TFAR19	programmed cell death 5	0.35	0.32	0.05	0.05	1.65	1	8/167	1	1
PDIA4	9601	sp|P13667|PDIA4_HUMAN	ERP70|ERP72|ERp-72	protein disulfide isomerase family A, member 4	0.38	0.34	0.06	0.05	3.96	1	7/167	1	1	0.53	0.48	0.4	0.35	7.22	1	7/167	2	2
PPIA	5478	sp|P62937|PPIA_HUMAN	CYPA|CYPH|MGC117158|MGC12404|MGC23397	peptidylprolyl isomerase A (cyclophilin A)	0.26	0.23	0.05	0.05	2.45	1	91/167	6	2	0.18	0.16	0.04	0.03	0.89	1	91/167	3	2	0.25	0.22	0.05	0.04	2.45	1	91/167	6	2	0.18	0.16	0.04	0.03	0.89	1	91/167	3	2
SEC22B	9554	sp|O75396|SC22B_HUMAN	ERS-24|SEC22L1	SEC22 vesicle trafficking protein homolog B (S. cerevisiae) (gene/pseudogene)	0.41	0.37	0.06	0.05	2.33	1	6/167	1	1	0.41	0.36	0.06	0.05	2.33	1	6/167	1	1	0.57	0.5	0.46	0.38	4.6	1	6/167	2	2	0.58	0.51	0.47	0.41	4.6	1	6/167	2	2
TFG	10342	sp|Q92734|TFG_HUMAN	FLJ36137|TF6|TRKT3	TRK-fused gene	0.39	0.35	0.06	0.05	-0.28	1	159/167	24	2	0.35	0.32	0.06	0.05	-0.46	1	159/167	20	2	0.36	0.32	0.06	0.05	-0.42	1	159/167	21	2	0.41	0.37	0.07	0.06	-0.15	1	159/167	27	2
CCT4	10575	sp|P50991|TCPD_HUMAN	CCT-DELTA|Cctd|MGC126164|MGC126165|SRB	chaperonin containing TCP1, subunit 4 (delta)	0.16	0.17	0.03	0.04	-0.13	1.41	114/167	3	2	0.09	0.1	0.02	0.02	-0.4	1.42	114/167	1	2	0.13	0.14	0.02	0.03	-0.27	1.42	114/167	2	2
CFL1	1072	sp|P23528|COF1_HUMAN	CFL	cofilin 1 (non-muscle)	0.18	0.16	0.04	0.04	0.6	1	65/167	2	2	0.18	0.16	0.04	0.04	0.6	1	65/167	2	2	0.17	0.15	0.04	0.04	0.6	1	65/167	2	2	0.12	0.11	0.02	0.02	0.02	1	65/167	1	1
ENO1	2023	sp|P06733|ENOA_HUMAN	ENO1L1|MPB1|NNE|PPH	enolase 1, (alpha)	0.18	0.18	0.04	0.04	0.15	1.19	90/167	3	2	0.28	0.27	0.06	0.06	1.05	1.18	90/167	7	2	0.29	0.28	0.06	0.06	1.27	1.18	90/167	8	2	0.24	0.23	0.05	0.05	0.6	1.18	90/167	5	2
FN3KRP	79672	sp|Q9HA64|KT3K_HUMAN	FLJ12171|FN3KL	fructosamine 3 kinase related protein	0.28	0.25	0.04	0.04	3.07	1	13/167	1	1																			0.28	0.25	0.04	0.04	3.07	1	13/167	1	1
HNRNPUL1	11100	sp|Q9BUJ2-2|HNRL1_HUMAN	E1B-AP5|E1BAP5|FLJ12944|HNRPUL1	heterogeneous nuclear ribonucleoprotein U-like 1	0.31	0.28	0.05	0.04	-0.21	1	163/167	16	2	0.31	0.28	0.05	0.04	-0.21	1	163/167	16	2	0.17	0.15	0.03	0.02	-1.02	1	163/167	5	2	0.21	0.18	0.03	0.03	-0.87	1	163/167	7	2
HSPA5	3309	sp|P11021|GRP78_HUMAN	BIP|FLJ26106|GRP78|MIF2	heat shock 70kDa protein 5 (glucose-regulated protein, 78kDa)	0.33	0.29	0.05	0.04	-0.52	1	167/167	18	2	0.35	0.32	0.05	0.05	-0.34	1	167/167	21	2	0.32	0.28	0.05	0.04	-0.52	1	167/167	18	2	0.35	0.31	0.05	0.05	-0.4	1	167/167	20	2
HSPA9	3313	sp|P38646|GRP75_HUMAN	CSA|GRP-75|GRP75|HSPA9B|MGC4500|MOT|MOT2|MTHSP75|PBP74	heat shock 70kDa protein 9 (mortalin)	0.29	0.26	0.04	0.04	-0.33	1	167/167	14	2	0.29	0.26	0.04	0.04	-0.33	1	167/167	14	2	0.23	0.2	0.03	0.03	-0.79	1	167/167	9	2	0.33	0.29	0.05	0.04	0.03	1	167/167	18	2
KRT1	3848	sp|P04264|K2C1_HUMAN	CK1|EHK|EHK1|EPPK|K1|KRT1A|NEPPK	keratin 1	0.32	0.28	0.05	0.04	-0.84	1	167/167	17	2	0.36	0.32	0.06	0.05	-0.71	1	167/167	22	2	0.61	0.54	0.09	0.08	0.5	1	167/167	65	2	0.35	0.31	0.05	0.05	-0.76	1	167/167	20	2
KRT10	3858	sp|P13645|K1C10_HUMAN	BCIE|BIE|CK10|EHK|K10|KPP	keratin 10	0.32	0.29	0.05	0.04	-0.66	1	166/167	17	2	0.36	0.32	0.06	0.05	-0.52	1	166/167	21	2	0.51	0.45	0.08	0.06	0.33	1	166/167	44	2	0.26	0.23	0.04	0.03	-0.88	1	166/167	11	2
KRT14	3861	sp|P02533|K1C14_HUMAN	CK14|EBS3|EBS4|K14|NFJ	keratin 14	0.21	0.2	0.03	0.04	-0.32	1.23	140/167	6	2	0.24	0.24	0.04	0.04	-0.2	1.23	140/167	8	2	0.42	0.4	0.07	0.07	0.88	1.22	140/167	25	2	0.21	0.2	0.03	0.04	-0.32	1.23	140/167	6	2
KRT6A	3853	sp|P02538|K2C6A_HUMAN	CK6A|CK6C|CK6D|K6A|K6C|K6D|KRT6C|KRT6D	keratin 6A	0.22	0.19	0.05	0.04	-0.26	1	85/167	4	2										0.56	0.5	0.12	0.1	1.71	1	85/167	28	2
NCL	4691	sp|P19338|NUCL_HUMAN	C23|FLJ45706|FLJ59041	nucleolin	0.28	0.25	0.04	0.04	-0.59	1	163/167	13	2	0.28	0.25	0.04	0.04	-0.59	1	163/167	13	2	0.26	0.22	0.04	0.03	-0.69	1	163/167	11	2	0.31	0.28	0.05	0.04	-0.43	1	163/167	16	2
PCBD1	5092	sp|P61457|PHS_HUMAN	DCOH|PCBD|PCD|PHS	pterin-4 alpha-carbinolamine dehydratase/dimerization cofactor of hepatocyte nuclear factor 1 alpha	0.18	0.16	0.05	0.04	1.63	1	62/167	2	2	0.18	0.16	0.05	0.04	1.63	1	62/167	2	2										0.13	0.11	0.03	0.03	0.53	1	62/167	1	2
PHB	5245	sp|P35232|PHB_HUMAN	PHB1	prohibitin	0.32	0.28	0.05	0.04	2.42	1	10/167	1	1	0.32	0.28	0.05	0.04	2.42	1	10/167	1	1	0.44	0.39	0.27	0.23	4.8	1	10/167	2	2	0.32	0.28	0.05	0.04	2.42	1	10/167	1	1
TBL2	26608	sp|Q9Y4P3|TBL2_HUMAN	DKFZp434N024|MGC134739|WBSCR13|WS-betaTRP	transducin (beta)-like 2	0.3	0.27	0.05	0.04	2.02	1	11/167	1	1	0.3	0.27	0.05	0.04	2.02	1	11/167	1	1										0.3	0.27	0.05	0.04	2.02	1	11/167	1	1
TCP1	6950	sp|P17987|TCPA_HUMAN	CCT-alpha|CCT1|CCTa|D6S230E|TCP-1-alpha	t-complex 1	0.17	0.17	0.03	0.04	-0.25	1.33	109/167	3	2	0.19	0.2	0.04	0.04	-0.15	1.33	109/167	4	2	0.09	0.1	0.01	0.01	-0.45	1.34	109/167	1	1	0.1	0.1	0.01	0.01	-0.45	1.34	109/167	1	1
TMPO	7112	sp|P42166|LAP2A_HUMAN	CMD1T|LAP2|LEMD4|MGC61508|PRO0868|TP	thymopoietin	0.27	0.26	0.04	0.04	1.09	1.2	14/167	1	1
TRIM21	6737	sp|P19474-2|RO52_HUMAN	RNF81|RO52|SSA|SSA1	tripartite motif containing 21	0.21	0.18	0.05	0.04	0.71	1	71/167	3	2	0.29	0.26	0.07	0.06	2.01	1	71/167	6	2	0.2	0.18	0.05	0.04	0.71	1	71/167	3	2	0.21	0.18	0.05	0.04	0.71	1	71/167	3	2
TTN	7273	sp|Q8WZ42-2|TITIN_HUMAN	CMD1G|CMH9|CMPD4|DKFZp451N061|EOMFC|FLJ26020|FLJ26409|FLJ32040|FLJ34413|FLJ39564|FLJ43066|HMERF|LGMD2J|TMD	titin	0.15	0.16	0.03	0.04	0.01	1.4	84/167	2	2	0.22	0.23	0.03	0.03	0.47	1.39	84/167	4	1	0.15	0.16	0.03	0.04	0.01	1.4	84/167	2	2	0.15	0.16	0.02	0.02	0.01	1.4	84/167	2	1
BAG4	9530	sp|O95429|BAG4_HUMAN	BAG-4|DKFZp586O2022|SODD	BCL2-associated athanogene 4	0.16	0.14	0.03	0.03	0.21	1	118/167	3	2	0.13	0.12	0.02	0.02	-0.16	1	118/167	2	2										0.09	0.08	0.02	0.01	-0.54	1	118/167	1	2
C1QBP	708	sp|Q07021|C1QBP_HUMAN	GC1QBP|HABP1|SF2p32|gC1Q-R|gC1qR|p32	complement component 1, q subcomponent binding protein	0.16	0.16	0.03	0.03	-0.14	1.14	150/167	4	2	0.14	0.13	0.02	0.02	-0.3	1.14	150/167	3	2	0.16	0.15	0.03	0.02	-0.14	1.14	150/167	4	2	0.14	0.13	0.02	0.02	-0.3	1.14	150/167	3	2
C9orf174	100499483	sp|Q9P1Z9-2|CI174_HUMAN	BDAG1|DKFZp434I2420|DKFZp686B2031|DKFZp686G1725|FLJ41397|FLJ50036|KIAA1529	chromosome 9 open reading frame 174	0.2	0.18	0.03	0.03	2.36	1	25/167	1	1																			0.2	0.18	0.03	0.03	2.36	1	25/167	1	1
CAPRIN1	4076	sp|Q14444-2|CAPR1_HUMAN	GPIAP1|GPIP137|M11S1|RNG105|p137GPI	cell cycle associated protein 1	0.12	0.18	0.02	0.03	-0.08	2.75	65/167	1	1																			0.12	0.18	0.02	0.03	-0.08	2.75	65/167	1	1
CAPZB	832	sp|P47756-2|CAPZB_HUMAN	CAPB|CAPPB|CAPZ|MGC104401|MGC129749|MGC129750	capping protein (actin filament) muscle Z-line, beta	0.26	0.23	0.04	0.03	1.59	1	15/167	1	1										0.25	0.22	0.04	0.03	1.59	1	15/167	1	1
CLTC	1213	sp|Q00610-2|CLH1_HUMAN	CHC|CHC17|CLH-17|CLTCL2|Hc|KIAA0034	clathrin, heavy chain (Hc)	0.14	0.17	0.02	0.03	-0.34	1.72	147/167	3	2	0.18	0.22	0.03	0.04	-0.21	1.72	147/167	5	2	0.16	0.19	0.03	0.04	-0.27	1.72	147/167	4	2	0.08	0.1	0.01	0.01	-0.47	1.72	147/167	1	1
DNAJC7	7266	sp|Q99615|DNJC7_HUMAN	DJ11|DJC7|TPR2|TTC2	DnaJ (Hsp40) homolog, subfamily C, member 7	0.17	0.18	0.03	0.03	0.3	1.3	33/167	1	1
FASN	2194	sp|P49327|FAS_HUMAN	FAS|MGC14367|MGC15706|OA-519|SDR27X1	fatty acid synthase	0.13	0.15	0.02	0.03	-0.36	1.63	123/167	2	2	0.13	0.15	0.02	0.02	-0.36	1.63	123/167	2	1	0.09	0.1	0.01	0.01	-0.43	1.63	123/167	1	1
FUS	2521	sp|P35637-2|FUS_HUMAN	ALS6|FUS1|HNRNPP2|POMP75|TLS	fused in sarcoma	0.19	0.17	0.03	0.03	-0.9	1	164/167	6	2	0.16	0.14	0.02	0.02	-1.09	1	164/167	4	2	0.19	0.17	0.03	0.02	-0.9	1	164/167	6	2	0.21	0.18	0.03	0.03	-0.8	1	164/167	7	2
GAPDH	2597	sp|P04406|G3P_HUMAN	G3PD|GAPD|MGC88685	glyceraldehyde-3-phosphate dehydrogenase	0.17	0.16	0.03	0.03	0.15	1.15	137/167	4	2	0.15	0.14	0.03	0.02	-0.07	1.15	137/167	3	2	0.21	0.19	0.03	0.03	0.6	1.14	137/167	6	2	0.17	0.16	0.03	0.03	0.15	1.15	137/167	4	2
GSTP1	2950	sp|P09211|GSTP1_HUMAN	DFN7|FAEES3|GST3|GSTP|PI	glutathione S-transferase pi 1	0.19	0.17	0.03	0.03	1.69	1	27/167	1	1										0.27	0.24	0.1	0.08	3.67	1	27/167	2	2
HK1	3098	sp|P19367-2|HXK1_HUMAN	HK1-ta|HK1-tb|HK1-tc|HKI|HXK1	hexokinase 1	0.21	0.19	0.03	0.03	0.76	1	23/167	1	1
HP1BP3	50809	sp|Q5SSJ5-2|HP1B3_HUMAN	HP1-BP74|MGC43701	heterochromatin protein 1, binding protein 3	0.2	0.18	0.03	0.03	1.84	1	24/167	1	1																			0.2	0.18	0.03	0.03	1.84	1	24/167	1	1
HSP90AB1	3326	sp|P08238|HS90B_HUMAN	D6S182|FLJ26984|HSP90-BETA|HSP90B|HSPC2|HSPCB	heat shock protein 90kDa alpha (cytosolic), class B member 1	0.18	0.19	0.03	0.03	-0.39	1.31	152/167	5	2	0.26	0.26	0.04	0.05	-0.06	1.31	152/167	10	2	0.2	0.2	0.03	0.03	-0.32	1.31	152/167	6	2	0.23	0.23	0.04	0.04	-0.19	1.31	152/167	8	2
HSPA1B	3304	sp|P08107|HSP71_HUMAN	FLJ54328|HSP70-1B|HSP70-2|HSPA1A	heat shock 70kDa protein 1B	0.23	0.21	0.04	0.03	-1.67	1	167/167	9	2	0.24	0.22	0.04	0.03	-1.63	1	167/167	10	2	0.24	0.21	0.04	0.03	-1.63	1	167/167	10	2	0.23	0.21	0.04	0.03	-1.67	1	167/167	9	2
HSPA6	3310	sp|P17066|HSP76_HUMAN	-	heat shock 70kDa protein 6 (HSP70B')	0.18	0.16	0.03	0.03	-1.08	1	153/167	5	2	0.18	0.16	0.03	0.03	-1.08	1	153/167	5	2	0.16	0.14	0.03	0.02	-1.24	1	153/167	4	2	0.18	0.16	0.03	0.03	-1.08	1	153/167	5	2
HSPH1	10808	sp|Q92598-2|HS105_HUMAN	DKFZp686M05240|HSP105|HSP105A|HSP105B|KIAA0201|NY-CO-25	heat shock 105kDa/110kDa protein 1	0.14	0.13	0.03	0.03	-0.14	1.1	101/167	2	2										0.1	0.09	0.01	0.01	-0.37	1.1	101/167	1	1	0.1	0.09	0.02	0.01	-0.37	1.1	101/167	1	1
KRT2	3849	sp|P35908|K22E_HUMAN	CK-2e|K2e|KRT2A|KRT2E|KRTE|MGC116967|MGC116968	keratin 2	0.19	0.17	0.03	0.03	-0.85	1	163/167	6	2	0.23	0.21	0.04	0.03	-0.72	1	163/167	9	2	0.37	0.32	0.06	0.05	-0.13	1	163/167	23	2
NME1	4830	sp|P15531-2|NDKA_HUMAN	AWD|GAAD|NB|NBS|NDKA|NDPK-A|NDPKA|NM23|NM23-H1	non-metastatic cells 1, protein (NM23A) expressed in	0.24	0.22	0.04	0.03	2.41	1	17/167	1	1																			0.24	0.22	0.04	0.03	2.41	1	17/167	1	1
P4HB	5034	sp|P07237|PDIA1_HUMAN	DSI|ERBA2L|GIT|P4Hbeta|PDI|PDIA1|PHDB|PO4DB|PO4HB|PROHB	prolyl 4-hydroxylase, beta polypeptide	0.23	0.2	0.04	0.03	1.79	1	39/167	2	1	0.23	0.2	0.07	0.06	1.79	1	39/167	2	2	0.32	0.28	0.1	0.08	3.81	1	39/167	4	2	0.16	0.14	0.05	0.04	0.7	1	39/167	1	2
PIP	5304	sp|P12273|PIP_HUMAN	GCDFP-15|GCDFP15|GPIP4	prolactin-induced protein	0.25	0.22	0.04	0.03	2.54	1	16/167	1	1	0.35	0.31	0.18	0.15	5.11	1	16/167	2	2
PKM2	5315	sp|P14618-2|KPYM_HUMAN	CTHBP|MGC3932|OIP3|PK3|PKM|TCB|THBP1	pyruvate kinase, muscle	0.12	0.14	0.02	0.03	-0.38	1.51	131/167	2	2	0.15	0.17	0.03	0.03	-0.29	1.51	131/167	2	2	0.24	0.26	0.04	0.05	0.16	1.5	131/167	8	2	0.12	0.13	0.02	0.03	-0.38	1.51	131/167	2	2
PSMD4	5710	sp|P55036|PSMD4_HUMAN	AF|AF-1|ASF|MCB1|Rpn10|S5A|pUB-R5	proteasome (prosome, macropain) 26S subunit, non-ATPase, 4	0.22	0.2	0.03	0.03	1.75	1	20/167	1	1
RANBP1	5902	sp|P43487|RANG_HUMAN	HTF9A|MGC88701	RAN binding protein 1	0.2	0.18	0.03	0.03	1.51	1	24/167	1	1																			0.2	0.18	0.03	0.03	1.51	1	24/167	1	1
RPL30	6156	sp|P62888|RL30_HUMAN	L30	ribosomal protein L30	0.17	0.15	0.03	0.03	1.16	1	102/167	3	2	0.1	0.09	0.02	0.01	-0.18	1	102/167	1	1	0.1	0.09	0.02	0.02	-0.18	1	102/167	1	2	0.14	0.12	0.03	0.02	0.5	1	102/167	2	2
RPL5	6125	sp|P46777|RL5_HUMAN	DBA6|L5|MGC117339	ribosomal protein L5	0.17	0.15	0.03	0.03	-0.18	1	135/167	4	2	0.17	0.15	0.03	0.03	-0.18	1	135/167	4	2	0.12	0.11	0.02	0.02	-0.51	1	135/167	2	2	0.19	0.17	0.03	0.03	-0.01	1	135/167	5	2
RPLP0	6175	sp|P05388|RLA0_HUMAN	L10E|LP0|MGC111226|MGC88175|P0|PRLP0|RPP0	ribosomal protein, large, P0	0.19	0.17	0.03	0.03	-0.09	1	160/167	6	2	0.19	0.17	0.03	0.03	-0.09	1	160/167	6	2	0.13	0.12	0.02	0.02	-0.65	1	160/167	3	2	0.16	0.14	0.02	0.02	-0.46	1	160/167	4	2
RPS12	6206	sp|P25398|RS12_HUMAN	S12	ribosomal protein S12	0.2	0.18	0.03	0.03	1.89	1	25/167	1	1
S100A7	6278	sp|P31151|S10A7_HUMAN	PSOR1|S100A7c	S100 calcium binding protein A7	0.21	0.19	0.03	0.03	2.81	1	46/167	2	1	0.21	0.19	0.06	0.05	2.81	1	46/167	2	2	0.44	0.38	0.13	0.11	9.8	1	46/167	9	2
SF3B4	10262	sp|Q15427|SF3B4_HUMAN	Hsh49|MGC10828|SAP49|SF3b49	splicing factor 3b, subunit 4, 49kDa	0.2	0.18	0.03	0.03	2.1	1	24/167	1	1
SKP1	6500	sp|P63208|SKP1_HUMAN	EMC19|MGC34403|OCP-II|OCP2|SKP1A|TCEB1L|p19A	S-phase kinase-associated protein 1	0.15	0.22	0.02	0.03	0.03	2.49	42/167	1	1										0.15	0.21	0.02	0.03	0.03	2.49	42/167	1	1	0.15	0.22	0.02	0.03	0.03	2.49	42/167	1	1
ST13	6767	sp|P50502|F10A1_HUMAN	AAG2|FAM10A1|FAM10A4|FLJ27260|HIP|HOP|HSPABP|HSPABP1|MGC129952|P48|PRO0786|SNC6	suppression of tumorigenicity 13 (colon carcinoma) (Hsp70 interacting protein)	0.21	0.19	0.03	0.03	1.3	1	22/167	1	1										0.3	0.26	0.12	0.1	2.87	1	22/167	2	2	0.21	0.19	0.03	0.03	1.3	1	22/167	1	1
TUBA1B	10376	sp|P68363|TBA1B_HUMAN	K-ALPHA-1	tubulin, alpha 1b	0.2	0.18	0.04	0.03	-0.63	1	126/167	5	2	0.24	0.21	0.04	0.04	-0.46	1	126/167	7	2										0.24	0.21	0.04	0.04	-0.46	1	126/167	7	2
TUBB	203068	sp|P07437|TBB5_HUMAN	M40|MGC117247|MGC16435|OK/SW-cl.56|TUBB1|TUBB5	tubulin, beta	0.22	0.2	0.03	0.03	-1.3	1	167/167	8	2	0.26	0.23	0.04	0.03	-1.17	1	167/167	11	2										0.22	0.19	0.03	0.03	-1.3	1	167/167	8	2
TUBB2C	10383	sp|P68371|TBB2C_HUMAN	TUBB2	tubulin, beta 2C	0.23	0.2	0.04	0.03	-1.08	1	155/167	8	2	0.25	0.23	0.04	0.04	-0.98	1	155/167	10	2	0.24	0.21	0.04	0.03	-1.03	1	155/167	9	2	0.21	0.19	0.03	0.03	-1.13	1	155/167	7	2
ACLY	47	sp|P53396|ACLY_HUMAN	ACL|ATPCL|CLATP	ATP citrate lyase	0.13	0.14	0.02	0.02	-0.2	1.54	62/167	1	1										0.13	0.14	0.02	0.02	-0.2	1.54	62/167	1	1
ACTB	60	sp|P60709|ACTB_HUMAN	PS1TP5BP1	actin, beta	0.12	0.1	0.02	0.02	-0.78	1	149/167	2	2	0.14	0.13	0.02	0.02	-0.54	1	149/167	3	2	0.29	0.26	0.05	0.04	1.88	1	149/167	13	2	0.14	0.13	0.02	0.02	-0.54	1	149/167	3	2
AGL	178	sp|P35573-2|GDE_HUMAN	GDE	amylo-alpha-1, 6-glucosidase, 4-alpha-glucanotransferase	0.11	0.16	0.02	0.02	-0.16	2.4	76/167	1	1	0.11	0.16	0.02	0.02	-0.16	2.4	76/167	1	1	0.11	0.15	0.02	0.02	-0.16	2.4	76/167	1	1	0.16	0.22	0.04	0.08	-0.04	2.4	76/167	2	2
AHCY	191	sp|P23526|SAHH_HUMAN	SAHH	adenosylhomocysteinase	0.09	0.11	0.01	0.02	-0.18	1.65	111/167	1	1	0.09	0.11	0.01	0.02	-0.18	1.65	111/167	1	1	0.09	0.11	0.02	0.02	-0.18	1.65	111/167	1	2	0.13	0.15	0.03	0.04	0.11	1.64	111/167	2	2
ATP1A1	476	sp|P05023-2|AT1A1_HUMAN	MGC3285|MGC51750	ATPase, Na+/K+ transporting, alpha 1 polypeptide	0.11	0.11	0.02	0.02	-0.23	1.16	76/167	1	1
ATP5B	506	sp|P06576|ATPB_HUMAN	ATPMB|ATPSB|MGC5231	ATP synthase, H+ transporting, mitochondrial F1 complex, beta polypeptide	0.12	0.11	0.02	0.02	-0.16	1.14	74/167	1	1										0.16	0.15	0.04	0.04	0.16	1.14	74/167	2	2	0.12	0.11	0.02	0.02	-0.16	1.14	74/167	1	1
BAG2	9532	sp|O95816|BAG2_HUMAN	BAG-2|KIAA0576|MGC149462|dJ417I1.2	BCL2-associated athanogene 2	0.13	0.12	0.02	0.02	0.24	1	56/167	1	1	0.19	0.17	0.05	0.04	0.96	1	56/167	2	2
CCT6A	908	sp|P40227|TCPZ_HUMAN	CCT-zeta|CCT-zeta-1|CCT6|Cctz|HTR3|MGC126214|MGC126215|MoDP-2|TCP-1-zeta|TCP20|TCPZ|TTCP20	chaperonin containing TCP1, subunit 6A (zeta 1)	0.1	0.11	0.02	0.02	-0.36	1.61	100/167	1	1										0.1	0.11	0.01	0.02	-0.36	1.61	100/167	1	1
CCT7	10574	sp|Q99832|TCPH_HUMAN	CCTETA|CCTH|MGC110985|NIP7-1|TCP1ETA	chaperonin containing TCP1, subunit 7 (eta)	0.11	0.13	0.02	0.02	-0.29	1.71	83/167	1	1	0.11	0.13	0.02	0.02	-0.29	1.71	83/167	1	1	0.11	0.12	0.02	0.02	-0.29	1.71	83/167	1	1	0.11	0.13	0.02	0.02	-0.29	1.71	83/167	1	1
CKB	1152	sp|P12277|KCRB_HUMAN	B-CK|CKBB	creatine kinase, brain	0.17	0.15	0.03	0.02	0.36	1	35/167	1	1	0.17	0.15	0.03	0.02	0.36	1	35/167	1	1	0.17	0.15	0.06	0.05	0.36	1	35/167	1	2
DYNC1H1	1778	sp|Q14204|DYHC1_HUMAN	DHC1|DHC1a|DKFZp686P2245|DNCH1|DNCL|DNECL|DYHC|Dnchc1|HL-3|KIAA0325|p22	dynein, cytoplasmic 1, heavy chain 1	0.13	0.14	0.02	0.02	-0.15	1.35	57/167	1	1										0.13	0.13	0.02	0.02	-0.15	1.35	57/167	1	1
EEF1A1	1915	sp|P68104|EF1A1_HUMAN	CCS-3|CCS3|EE1A1|EEF-1|EEF1A|EF-Tu|EF1A|FLJ25721|GRAF-1EF|HNGC:16303|LENG7|MGC102687|MGC131894|MGC16224|PTI1|eEF1A-1	eukaryotic translation elongation factor 1 alpha 1	0.15	0.15	0.02	0.02	-0.55	1.11	167/167	4	2	0.15	0.15	0.02	0.02	-0.55	1.11	167/167	4	2	0.15	0.14	0.02	0.02	-0.55	1.11	167/167	4	2	0.11	0.1	0.02	0.02	-0.73	1.11	167/167	2	2
EEF1B2	1933	sp|P24534|EF1B_HUMAN	EEF1B|EEF1B1|EF1B	eukaryotic translation elongation factor 1 beta 2	0.1	0.09	0.02	0.02	-0.01	1	110/167	1	2	0.13	0.12	0.03	0.02	0.97	1	110/167	2	2	0.13	0.12	0.02	0.02	0.97	1	110/167	2	2	0.1	0.08	0.01	0.01	-0.01	1	110/167	1	1
EEF1D	1936	sp|P29692-2|EF1D_HUMAN	EF-1D|EF1D|FLJ20897|FP1047	eukaryotic translation elongation factor 1 delta (guanine nucleotide exchange protein)	0.16	0.14	0.02	0.02	0.29	1	40/167	1	1	0.22	0.2	0.07	0.06	1	1	40/167	2	2	0.16	0.14	0.02	0.02	0.29	1	40/167	1	1	0.22	0.2	0.07	0.06	1	1	40/167	2	2
EEF1G	1937	sp|P26641|EF1G_HUMAN	EF1G|GIG35	eukaryotic translation elongation factor 1 gamma	0.1	0.1	0.01	0.02	-0.2	1.36	107/167	1	1	0.1	0.1	0.01	0.01	-0.2	1.36	107/167	1	1	0.1	0.1	0.02	0.02	-0.2	1.36	107/167	1	2	0.1	0.1	0.01	0.02	-0.2	1.36	107/167	1	1
EEF2	1938	sp|P13639|EF2_HUMAN	EEF-2|EF2	eukaryotic translation elongation factor 2	0.18	0.16	0.03	0.02	-0.2	1	156/167	5	2	0.2	0.17	0.03	0.03	-0.05	1	156/167	6	2	0.18	0.15	0.03	0.02	-0.2	1	156/167	5	2	0.14	0.12	0.02	0.02	-0.5	1	156/167	3	2
EWSR1	2130	sp|Q01844-2|EWS_HUMAN	EWS|bK984G1.4	Ewing sarcoma breakpoint region 1	0.15	0.13	0.02	0.02	-0.4	1	142/167	3	2	0.15	0.13	0.02	0.02	-0.4	1	142/167	3	2	0.14	0.13	0.02	0.02	-0.4	1	142/167	3	2	0.12	0.11	0.02	0.02	-0.64	1	142/167	2	2
FAU	2197	sp|P62861|RS30_HUMAN	FAU1|FLJ22986|Fub1|Fubi|MNSFbeta|RPS30|S30|asr1	Finkel-Biskis-Reilly murine sarcoma virus (FBR-MuSV) ubiquitously expressed	0.12	0.11	0.03	0.02	0.42	1	71/167	1	2	0.12	0.11	0.02	0.02	0.42	1	71/167	1	1										0.12	0.11	0.03	0.02	0.42	1	71/167	1	2
FLG2	388698	sp|Q5D862|FILA2_HUMAN	IFPS	filaggrin family member 2	0.14	0.12	0.02	0.02	0.5	1	52/167	1	1										0.14	0.12	0.02	0.02	0.5	1	52/167	1	1
GRSF1	2926	sp|Q12849|GRSF1_HUMAN	FLJ13125	G-rich RNA sequence binding factor 1	0.16	0.14	0.02	0.02	0.92	1	39/167	1	1
HIST1H1E	3008	sp|P10412|H14_HUMAN	H1.4|H1E|H1F4|MGC116819|dJ221C16.5	histone cluster 1, H1e	0.14	0.13	0.02	0.02	-0.04	1	144/167	3	2	0.14	0.13	0.02	0.02	-0.04	1	144/167	3	2	0.14	0.13	0.02	0.02	-0.04	1	144/167	3	2	0.12	0.1	0.02	0.02	-0.37	1	144/167	2	1
HIST1H2AB	8335	sp|P04908|H2A1B_HUMAN	H2A/m|H2AFM	histone cluster 1, H2ab	0.13	0.12	0.02	0.02	0.49	1	114/167	2	2	0.09	0.08	0.02	0.01	-0.23	1	114/167	1	2										0.09	0.08	0.02	0.02	-0.23	1	114/167	1	2
HIST1H2BK	85236	sp|O60814|H2B1K_HUMAN	H2B/S|H2BFAiii|H2BFT|MGC131989	histone cluster 1, H2bk	0.15	0.13	0.03	0.02	0.61	1	132/167	3	2	0.12	0.11	0.02	0.02	0.06	1	132/167	2	2	0.19	0.17	0.03	0.03	1.69	1	132/167	5	2	0.12	0.11	0.02	0.02	0.06	1	132/167	2	2
HIST2H4A	8370	sp|P62805|H4_HUMAN	FO108|H4|H4/n|H4F2|H4FN|HIST1H4A|HIST1H4B|HIST1H4C|HIST1H4D|HIST1H4E|HIST1H4F|HIST1H4H|HIST1H4I|HIST1H4J|HIST1H4K|HIST1H4L|HIST2H4|HIST2H4B|HIST4H4	histone cluster 2, H4a	0.12	0.11	0.02	0.02	0.43	1	69/167	1	1	0.17	0.15	0.04	0.04	1.45	1	69/167	2	2	0.21	0.18	0.05	0.04	2.46	1	69/167	3	2	0.12	0.11	0.02	0.02	0.43	1	69/167	1	1
HNRNPA2B1	3181	sp|P22626-2|ROA2_HUMAN	DKFZp779B0244|FLJ22720|HNRNPA2|HNRNPB1|HNRPA2|HNRPA2B1|HNRPB1|RNPA2|SNRPB1	heterogeneous nuclear ribonucleoprotein A2/B1	0.17	0.16	0.03	0.02	-0.72	1	164/167	5	2	0.16	0.14	0.02	0.02	-0.79	1	164/167	4	2	0.17	0.15	0.03	0.02	-0.72	1	164/167	5	2	0.16	0.14	0.02	0.02	-0.79	1	164/167	4	2
HNRNPD	3184	sp|Q14103-2|HNRPD_HUMAN	AUF1|AUF1A|HNRPD|P37|hnRNPD0	heterogeneous nuclear ribonucleoprotein D (AU-rich element RNA binding protein 1, 37kDa)	0.11	0.1	0.02	0.02	-0.81	1	156/167	2	2	0.11	0.1	0.02	0.02	-0.81	1	156/167	2	2	0.16	0.14	0.02	0.02	-0.15	1	156/167	4	2	0.11	0.1	0.02	0.02	-0.81	1	156/167	2	2
HNRNPU	3192	sp|Q00839-2|HNRPU_HUMAN	HNRPU|SAF-A|U21.1|hnRNP U	heterogeneous nuclear ribonucleoprotein U (scaffold attachment factor A)	0.11	0.1	0.02	0.02	-0.76	1	155/167	2	2	0.11	0.1	0.02	0.02	-0.76	1	155/167	2	2	0.11	0.1	0.02	0.01	-0.76	1	155/167	2	2	0.08	0.07	0.01	0.01	-0.87	1	155/167	1	1
HNRPDL	9987	sp|O14979-2|HNRDL_HUMAN	HNRNP|JKTBP|JKTBP2|laAUF1	heterogeneous nuclear ribonucleoprotein D-like	0.15	0.14	0.03	0.02	0.01	1	125/167	3	2	0.13	0.11	0.02	0.02	-0.36	1	125/167	2	2										0.15	0.14	0.03	0.02	0.01	1	125/167	3	2
HSPD1	3329	sp|P10809|CH60_HUMAN	CPN60|GROEL|HLD4|HSP-60|HSP60|HSP65|HuCHA60|SPG13	heat shock 60kDa protein 1 (chaperonin)	0.15	0.14	0.02	0.02	-0.49	1.16	139/167	3	2	0.15	0.14	0.02	0.02	-0.49	1.16	139/167	3	2	0.12	0.11	0.02	0.02	-0.58	1.16	139/167	2	2	0.15	0.14	0.02	0.02	-0.49	1.16	139/167	3	2
HSPE1	3336	sp|P61604|CH10_HUMAN	CPN10|EPF|GROES|HSP10	heat shock 10kDa protein 1 (chaperonin 10)	0.17	0.15	0.03	0.02	0.91	1	35/167	1	1										0.17	0.15	0.03	0.02	0.91	1	35/167	1	1
ILF3	3609	sp|Q12906-2|ILF3_HUMAN	CBTF|DRBF|DRBP76|MMP4|MPHOSPH4|MPP4|NF-AT-90|NF110|NF90|NFAR|NFAR-1|NFAR2|TCP110|TCP80	interleukin enhancer binding factor 3, 90kDa	0.12	0.11	0.02	0.02	-0.49	1.09	137/167	2	2	0.12	0.11	0.02	0.02	-0.49	1.09	137/167	2	1	0.08	0.08	0.01	0.01	-0.63	1.09	137/167	1	1
JUP	3728	sp|P14923|PLAK_HUMAN	ARVD12|CTNNG|DP3|DPIII|PDGB|PKGB	junction plakoglobin	0.13	0.12	0.02	0.02	-0.18	1.04	61/167	1	1										0.38	0.33	0.1	0.08	2.04	1.01	61/167	9	2
KRT5	3852	sp|P13647|K2C5_HUMAN	CK5|DDD|EBS2|K5|KRT5A	keratin 5	0.15	0.14	0.03	0.02	-0.56	1	129/167	3	2	0.15	0.14	0.03	0.02	-0.56	1	129/167	3	2	0.42	0.37	0.07	0.06	1.28	1	129/167	23	2	0.12	0.11	0.02	0.02	-0.65	1	129/167	2	2
LDHA	3939	sp|P00338-2|LDHA_HUMAN	GSD11|LDH1|LDHM	lactate dehydrogenase A	0.14	0.13	0.02	0.02	0.11	1	51/167	1	1	0.2	0.18	0.03	0.03	0.65	1	51/167	2	1	0.28	0.24	0.08	0.06	1.73	1	51/167	4	2
LUC7L2	51631	sp|Q9Y383-2|LC7L2_HUMAN	CGI-74|FLJ10657|LUC7B2|hLuc7B2	LUC7-like 2 (S. cerevisiae)	0.13	0.12	0.02	0.02	0.36	1	56/167	1	1										0.13	0.12	0.02	0.02	0.36	1	56/167	1	1	0.13	0.12	0.02	0.02	0.36	1	56/167	1	1
MDH2	4191	sp|P40926|MDHM_HUMAN	M-MDH|MDH|MGC:3559|MOR1	malate dehydrogenase 2, NAD (mitochondrial)	0.16	0.14	0.02	0.02	0.42	1	39/167	1	1	0.16	0.14	0.05	0.04	0.42	1	39/167	1	2	0.16	0.14	0.05	0.04	0.42	1	39/167	1	2
NPM1	4869	sp|P06748-2|NPM_HUMAN	B23|MGC104254|NPM	nucleophosmin (nucleolar phosphoprotein B23, numatrin)	0.11	0.1	0.02	0.02	-0.66	1	154/167	2	2	0.14	0.12	0.02	0.02	-0.48	1	154/167	3	2	0.11	0.1	0.02	0.01	-0.66	1	154/167	2	2	0.11	0.1	0.02	0.02	-0.66	1	154/167	2	2
PAICS	10606	sp|P22234-2|PUR6_HUMAN	ADE2|ADE2H1|AIRC|DKFZp781N1372|MGC1343|MGC5024|PAIS	phosphoribosylaminoimidazole carboxylase, phosphoribosylaminoimidazole succinocarboxamide synthetase	0.15	0.13	0.02	0.02	0.9	1	47/167	1	1	0.15	0.13	0.02	0.02	0.9	1	47/167	1	1
PCBP2	5094	sp|Q15366|PCBP2_HUMAN	HNRPE2|MGC110998|hnRNP-E2	poly(rC) binding protein 2	0.13	0.11	0.02	0.02	0.17	1	64/167	1	1	0.13	0.11	0.02	0.02	0.17	1	64/167	1	1	0.17	0.15	0.04	0.04	0.86	1	64/167	2	2
PDHA1	5160	sp|P08559|ODPA_HUMAN	PDHA|PDHCE1A|PHE1A	pyruvate dehydrogenase (lipoamide) alpha 1	0.15	0.13	0.02	0.02	0.74	1	44/167	1	1	0.15	0.13	0.02	0.02	0.74	1	44/167	1	1
PPP2CB	5516	sp|P62714|PP2AB_HUMAN	PP2Abeta|PP2CB	protein phosphatase 2, catalytic subunit, beta isozyme	0.13	0.11	0.02	0.02	0.39	1	61/167	1	1
PRDX1	5052	sp|Q06830|PRDX1_HUMAN	MSP23|NKEFA|PAG|PAGA|PAGB|PRX1|PRXI|TDPX2	peroxiredoxin 1	0.18	0.16	0.03	0.02	-0.06	1	159/167	5	2	0.18	0.16	0.03	0.02	-0.06	1	159/167	5	2	0.16	0.14	0.02	0.02	-0.35	1	159/167	4	2	0.18	0.16	0.03	0.02	-0.06	1	159/167	5	2
PWP1	11137	sp|Q13610|PWP1_HUMAN	IEF-SSP-9502	PWP1 homolog (S. cerevisiae)	0.14	0.13	0.02	0.02	0.69	1	49/167	1	1
RCN2	5955	sp|Q14257|RCN2_HUMAN	E6BP|ERC-55|ERC55|TCBP49	reticulocalbin 2, EF-hand calcium binding domain	0.16	0.16	0.02	0.02	0.2	1.39	41/167	1	1	0.16	0.16	0.02	0.02	0.2	1.39	41/167	1	1	0.15	0.16	0.02	0.02	0.2	1.39	41/167	1	1	0.22	0.23	0.07	0.08	0.7	1.37	41/167	2	2
RNMT	8731	sp|O43148-2|MCES_HUMAN	DKFZp686H1252|KIAA0398|MET|RG7MT1|hCMT1c	RNA (guanine-7-) methyltransferase	0.16	0.15	0.03	0.02	0.73	1	37/167	1	1
RPL10A	4736	sp|P62906|RL10A_HUMAN	Csa-19|L10A|NEDD6	ribosomal protein L10a	0.16	0.14	0.02	0.02	0.15	1.01	120/167	3	1	0.09	0.08	0.02	0.01	-0.45	1.01	120/167	1	2										0.09	0.08	0.01	0.01	-0.45	1.01	120/167	1	1
RPL11	6135	sp|P62913-2|RL11_HUMAN	DBA7|GIG34|L11	ribosomal protein L11	0.11	0.1	0.02	0.02	0.11	1	160/167	2	2	0.11	0.1	0.02	0.02	0.11	1	160/167	2	2	0.11	0.1	0.02	0.01	0.11	1	160/167	2	2	0.11	0.1	0.02	0.02	0.11	1	160/167	2	2
RPL12	6136	sp|P30050|RL12_HUMAN	L12	ribosomal protein L12	0.17	0.15	0.03	0.02	0.91	1	147/167	4	2	0.14	0.13	0.02	0.02	0.38	1	147/167	3	2	0.12	0.1	0.02	0.02	-0.16	1	147/167	2	2	0.12	0.1	0.02	0.02	-0.16	1	147/167	2	2
RPL13	6137	sp|P26373|RL13_HUMAN	BBC1|D16S444E|FLJ27453|FLJ27454|L13|MGC117342|MGC71373	ribosomal protein L13	0.12	0.11	0.02	0.02	-0.31	1	140/167	2	2	0.15	0.13	0.02	0.02	0.1	1	140/167	3	2	0.12	0.1	0.02	0.02	-0.31	1	140/167	2	2	0.15	0.13	0.02	0.02	0.1	1	140/167	3	2
RPL14	9045	sp|P50914|RL14_HUMAN	CAG-ISL-7|CTG-B33|L14|MGC88594|RL14|hRL14	ribosomal protein L14	0.11	0.1	0.02	0.02	-0.01	1	154/167	2	2	0.14	0.12	0.02	0.02	0.68	1	154/167	3	2	0.11	0.1	0.02	0.01	-0.01	1	154/167	2	1	0.11	0.1	0.02	0.02	-0.01	1	154/167	2	2
RPL15	6138	sp|P61313|RL15_HUMAN	EC45|FLJ26304|L15|MGC88603|RPL10|RPLY10|RPYL10	ribosomal protein L15	0.11	0.1	0.02	0.02	-0.5	1	153/167	2	2	0.11	0.1	0.02	0.02	-0.5	1	153/167	2	2	0.08	0.07	0.01	0.01	-0.9	1	153/167	1	1	0.08	0.07	0.01	0.01	-0.9	1	153/167	1	1
RPL18	6141	sp|Q07020|RL18_HUMAN	L18	ribosomal protein L18	0.14	0.12	0.02	0.02	-0.2	1	159/167	3	2	0.14	0.12	0.02	0.02	-0.2	1	159/167	3	2	0.08	0.07	0.01	0.01	-1.18	1	159/167	1	2	0.11	0.1	0.02	0.02	-0.69	1	159/167	2	2
RPL19	6143	sp|P84098|RL19_HUMAN	DKFZp779D216|FLJ27452|L19|MGC71997	ribosomal protein L19	0.1	0.09	0.02	0.02	-0.17	1	102/167	1	2	0.1	0.09	0.02	0.01	-0.17	1	102/167	1	1										0.1	0.09	0.02	0.01	-0.17	1	102/167	1	1
RPL23	9349	sp|P62829|RL23_HUMAN	L23|MGC111167|MGC117346|MGC72008|rpL17	ribosomal protein L23	0.12	0.11	0.02	0.02	-0.26	1	141/167	2	2	0.12	0.11	0.02	0.02	-0.26	1	141/167	2	2	0.08	0.07	0.01	0.01	-0.63	1	141/167	1	1	0.12	0.11	0.02	0.02	-0.26	1	141/167	2	2
RPL24	6152	sp|P83731|RL24_HUMAN	L24	ribosomal protein L24	0.12	0.1	0.02	0.02	-0.07	1	149/167	2	2	0.08	0.07	0.01	0.01	-0.7	1	149/167	1	1	0.11	0.1	0.02	0.02	-0.07	1	149/167	2	2	0.12	0.1	0.02	0.02	-0.07	1	149/167	2	1
RPL26	6154	sp|P61254|RL26_HUMAN	L26	ribosomal protein L26	0.13	0.12	0.02	0.02	0.27	1	57/167	1	1	0.13	0.12	0.02	0.02	0.27	1	57/167	1	1										0.19	0.17	0.05	0.04	1.05	1	57/167	2	2
RPL27	6155	sp|P61353|RL27_HUMAN	L27	ribosomal protein L27	0.1	0.09	0.02	0.02	-0.4	1	110/167	1	2	0.1	0.08	0.01	0.01	-0.4	1	110/167	1	1	0.09	0.08	0.01	0.01	-0.4	1	110/167	1	1
RPL27A	6157	sp|P46776|RL27A_HUMAN	FLJ43464|L27A|MGC10850|MGC17878|MGC87238	ribosomal protein L27a	0.14	0.12	0.03	0.02	0.86	1	107/167	2	2	0.14	0.12	0.03	0.02	0.86	1	107/167	2	2	0.13	0.12	0.03	0.02	0.86	1	107/167	2	2	0.17	0.15	0.03	0.03	1.77	1	107/167	3	2
RPL29	6159	sp|P47914|RL29_HUMAN	HIP|HUMRPL29|L29|MGC88589	ribosomal protein L29	0.12	0.1	0.02	0.02	1.34	1	150/167	2	2	0.08	0.07	0.01	0.01	-0.27	1	150/167	1	2	0.08	0.07	0.01	0.01	-0.27	1	150/167	1	2	0.08	0.07	0.01	0.01	-0.27	1	150/167	1	1
RPL3	6122	sp|P39023|RL3_HUMAN	L3|MGC104284|TARBP-B	ribosomal protein L3	0.14	0.13	0.02	0.02	-0.24	1.05	157/167	3	2	0.11	0.1	0.02	0.02	-0.46	1.05	157/167	2	2	0.11	0.1	0.02	0.02	-0.46	1.05	157/167	2	2	0.11	0.1	0.02	0.02	-0.46	1.05	157/167	2	2
RPL32	6161	sp|P62910|RL32_HUMAN	L32	ribosomal protein L32	0.12	0.11	0.03	0.02	0.26	1	72/167	1	2	0.12	0.1	0.02	0.02	0.26	1	72/167	1	1
RPL35A	6165	sp|P18077|RL35A_HUMAN	DBA5|L35A	ribosomal protein L35a	0.13	0.12	0.02	0.02	1.13	1	59/167	1	1
RPL36	25873	sp|Q9Y3U8|RL36_HUMAN	DKFZp566B023|L36	ribosomal protein L36	0.14	0.12	0.03	0.02	0.5	1	109/167	2	2	0.1	0.09	0.02	0.02	-0.19	1	109/167	1	2	0.09	0.08	0.01	0.01	-0.19	1	109/167	1	1	0.1	0.09	0.02	0.02	-0.19	1	109/167	1	2
RPL4	6124	sp|P36578|RL4_HUMAN	L4	ribosomal protein L4	0.18	0.16	0.03	0.02	0.25	1	158/167	5	2	0.21	0.19	0.03	0.03	0.82	1	158/167	7	2	0.14	0.12	0.02	0.02	-0.32	1	158/167	3	2	0.21	0.19	0.03	0.03	0.82	1	158/167	7	2
RPL6	6128	sp|Q02878|RL6_HUMAN	L6|SHUJUN-2|TAXREB107|TXREB1	ribosomal protein L6	0.14	0.12	0.02	0.02	-0.61	1	157/167	3	2	0.16	0.14	0.03	0.02	-0.43	1	157/167	4	2	0.08	0.07	0.01	0.01	-0.97	1	157/167	1	1	0.14	0.12	0.02	0.02	-0.61	1	157/167	3	2
RPL7	6129	sp|P18124|RL7_HUMAN	L7|MGC117326|humL7-1	ribosomal protein L7	0.16	0.15	0.03	0.02	-0.02	1	150/167	4	2	0.12	0.1	0.02	0.02	-0.49	1	150/167	2	2	0.14	0.12	0.02	0.02	-0.26	1	150/167	3	2	0.14	0.13	0.02	0.02	-0.26	1	150/167	3	2
RPL7A	6130	sp|P62424|RL7A_HUMAN	L7A|SURF3|TRUP	ribosomal protein L7a	0.16	0.14	0.03	0.02	-0.24	1	157/167	4	2	0.16	0.14	0.03	0.02	-0.24	1	157/167	4	2	0.08	0.07	0.01	0.01	-0.89	1	157/167	1	1	0.11	0.1	0.02	0.02	-0.67	1	157/167	2	2
RPL8	6132	sp|P62917|RL8_HUMAN	L8	ribosomal protein L8	0.12	0.11	0.02	0.02	0.13	1	142/167	2	2	0.12	0.11	0.02	0.02	0.13	1	142/167	2	2	0.08	0.07	0.01	0.01	-0.56	1	142/167	1	2	0.08	0.08	0.01	0.01	-0.56	1	142/167	1	1
RPLP2	6181	sp|P05387|RLA2_HUMAN	D11S2243E|LP2|MGC71408|P2|RPP2	ribosomal protein, large, P2	0.14	0.12	0.02	0.02	-0.75	1	160/167	3	2	0.11	0.1	0.02	0.02	-1.01	1	160/167	2	2	0.13	0.12	0.02	0.02	-0.75	1	160/167	3	2	0.11	0.1	0.02	0.02	-1.01	1	160/167	2	2
RPS13	6207	sp|P62277|RS13_HUMAN	S13	ribosomal protein S13	0.13	0.12	0.02	0.02	-0.1	1	117/167	2	2	0.13	0.12	0.02	0.02	-0.1	1	117/167	2	2										0.09	0.08	0.02	0.01	-0.5	1	117/167	1	2
RPS14	6208	sp|P62263|RS14_HUMAN	EMTB|S14	ribosomal protein S14	0.12	0.11	0.02	0.02	0.06	1	130/167	2	2	0.12	0.11	0.02	0.02	0.06	1	130/167	2	2	0.09	0.08	0.01	0.01	-0.56	1	130/167	1	1	0.12	0.11	0.02	0.02	0.06	1	130/167	2	2
RPS26	6231	sp|P62854|RS26_HUMAN	DBA10|MGC104292|S26	ribosomal protein S26	0.09	0.08	0.02	0.02	-0.16	1	114/167	1	2	0.09	0.08	0.01	0.01	-0.16	1	114/167	1	1										0.09	0.08	0.02	0.02	-0.16	1	114/167	1	2
RPS27	6232	sp|P42677|RS27_HUMAN	MPS-1|MPS1|S27	ribosomal protein S27	0.1	0.09	0.02	0.02	0.1	1	98/167	1	2	0.1	0.09	0.02	0.01	0.1	1	98/167	1	1	0.1	0.09	0.02	0.02	0.1	1	98/167	1	2	0.1	0.09	0.02	0.02	0.1	1	98/167	1	2
RPS3A	6189	sp|P61247|RS3A_HUMAN	FTE1|MFTL|MGC23240|S3A	ribosomal protein S3A	0.12	0.11	0.02	0.02	-0.28	1.08	134/167	2	2	0.09	0.08	0.01	0.01	-0.52	1.08	134/167	1	1	0.09	0.08	0.01	0.01	-0.52	1.08	134/167	1	1	0.12	0.11	0.02	0.02	-0.28	1.08	134/167	2	2
RPS4X	6191	sp|P62701|RS4X_HUMAN	CCG2|DXS306|FLJ40595|RPS4|S4|SCAR|SCR10	ribosomal protein S4, X-linked	0.11	0.1	0.02	0.02	-0.59	1	155/167	2	2	0.14	0.12	0.02	0.02	-0.32	1	155/167	3	2										0.14	0.12	0.02	0.02	-0.32	1	155/167	3	2
RPS5	6193	sp|P46782|RS5_HUMAN	S5	ribosomal protein S5	0.13	0.11	0.02	0.02	0.34	1	63/167	1	1	0.13	0.11	0.03	0.03	0.34	1	63/167	1	2	0.12	0.11	0.03	0.03	0.34	1	63/167	1	2
RPS6	6194	sp|P62753|RS6_HUMAN	S6	ribosomal protein S6	0.14	0.12	0.03	0.02	0.1	1	109/167	2	2	0.1	0.09	0.01	0.01	-0.36	1	109/167	1	1	0.09	0.08	0.02	0.01	-0.36	1	109/167	1	2	0.14	0.12	0.03	0.02	0.1	1	109/167	2	2
RPS7	6201	sp|P62081|RS7_HUMAN	DBA8|S7	ribosomal protein S7	0.1	0.09	0.02	0.02	-0.41	1	98/167	1	2
RPS8	6202	sp|P62241|RS8_HUMAN	S8	ribosomal protein S8	0.12	0.11	0.02	0.02	-0.31	1	145/167	2	2	0.14	0.13	0.02	0.02	0.06	1	145/167	3	2	0.12	0.1	0.02	0.02	-0.31	1	145/167	2	2	0.08	0.07	0.01	0.01	-0.67	1	145/167	1	2
RPS9	6203	sp|P46781|RS9_HUMAN	S9	ribosomal protein S9	0.14	0.12	0.02	0.02	-0.01	1	107/167	2	1	0.14	0.12	0.03	0.02	-0.01	1	107/167	2	2	0.13	0.12	0.03	0.02	-0.01	1	107/167	2	2	0.1	0.09	0.01	0.01	-0.37	1	107/167	1	1
SEC23B	10483	sp|Q15437|SC23B_HUMAN	CDA-II|CDAII|CDAN2|HEMPAS	Sec23 homolog B (S. cerevisiae)	0.18	0.16	0.03	0.02	0.29	1	31/167	1	1
SNRPD2	6633	sp|P62316|SMD2_HUMAN	SMD2|SNRPD1|Sm-D2	small nuclear ribonucleoprotein D2 polypeptide 16.5kDa	0.13	0.12	0.03	0.02	-0.04	1	110/167	2	2	0.13	0.12	0.02	0.02	-0.04	1	110/167	2	1	0.09	0.08	0.01	0.01	-0.42	1	110/167	1	1
SNRPE	6635	sp|P62304|RUXE_HUMAN	B-raf|SME|Sm-E	small nuclear ribonucleoprotein polypeptide E	0.13	0.11	0.02	0.02	-0.14	1	122/167	2	2										0.09	0.08	0.01	0.01	-0.55	1	122/167	1	1	0.09	0.08	0.01	0.01	-0.55	1	122/167	1	1
STRAP	11171	sp|Q9Y3F4|STRAP_HUMAN	MAWD|PT-WD|UNRIP	serine/threonine kinase receptor associated protein	0.13	0.12	0.02	0.02	0.36	1	58/167	1	1	0.13	0.12	0.02	0.02	0.36	1	58/167	1	1
TIA1	7072	sp|P31483-2|TIA1_HUMAN	TIA-1	TIA1 cytotoxic granule-associated RNA binding protein	0.1	0.09	0.02	0.02	-0.63	1	103/167	1	2																			0.14	0.12	0.02	0.02	-0.31	1	103/167	2	1
TOP1	7150	sp|P11387|TOP1_HUMAN	TOPI	topoisomerase (DNA) I	0.17	0.15	0.03	0.02	0.43	1	34/167	1	1
TRIM28	10155	sp|Q13263-2|TIF1B_HUMAN	FLJ29029|KAP1|RNF96|TF1B|TIF1B	tripartite motif containing 28	0.1	0.09	0.02	0.02	-0.29	1.03	105/167	1	2
TXN	7295	sp|P10599|THIO_HUMAN	DKFZp686B1993|MGC61975|TRX|TRX1	thioredoxin	0.12	0.11	0.02	0.02	0.31	1	133/167	2	2	0.12	0.11	0.02	0.02	0.31	1	133/167	2	2	0.12	0.11	0.02	0.02	0.31	1	133/167	2	2	0.15	0.13	0.03	0.02	0.98	1	133/167	3	2
U2AF2	11338	sp|P26368-2|U2AF2_HUMAN	U2AF65	U2 small nuclear RNA auxiliary factor 2	0.12	0.1	0.02	0.02	-0.01	1	75/167	1	1										0.11	0.1	0.02	0.01	-0.01	1	75/167	1	1	0.12	0.1	0.02	0.02	-0.01	1	75/167	1	1
ATP5A1	498	sp|P25705|ATPA_HUMAN	ATP5A|ATP5AL2|ATPM|MOM2|OMR|ORM|hATP1	ATP synthase, H+ transporting, mitochondrial F1 complex, alpha subunit 1, cardiac muscle	0.09	0.08	0.01	0.01	-0.65	1	132/167	1	1	0.09	0.08	0.02	0.01	-0.65	1	132/167	1	2	0.09	0.08	0.01	0.01	-0.65	1	132/167	1	1	0.09	0.08	0.01	0.01	-0.65	1	132/167	1	1
C14orf166	51637	sp|Q9Y224|CN166_HUMAN	CGI99|CLE|CLE7|LCRP369|RLLM1	chromosome 14 open reading frame 166	0.1	0.09	0.02	0.01	-0.35	1	97/167	1	1	0.1	0.09	0.02	0.01	-0.35	1	97/167	1	1
CAD	790	sp|P27708|PYR1_HUMAN	-	carbamoyl-phosphate synthetase 2, aspartate transcarbamylase, and dihydroorotase	0.08	0.08	0.01	0.01	-0.72	1.09	141/167	1	1	0.08	0.08	0.01	0.01	-0.72	1.09	141/167	1	2	0.08	0.08	0.01	0.01	-0.72	1.09	141/167	1	1	0.08	0.08	0.01	0.01	-0.72	1.09	141/167	1	1
DAZAP1	26528	sp|Q96EP5-2|DAZP1_HUMAN	MGC19907	DAZ associated protein 1	0.09	0.08	0.01	0.01	-0.77	1	139/167	1	1	0.09	0.08	0.01	0.01	-0.77	1	139/167	1	1	0.08	0.07	0.01	0.01	-0.77	1	139/167	1	1	0.09	0.08	0.01	0.01	-0.77	1	139/167	1	2
DDX21	9188	sp|Q9NR30-2|DDX21_HUMAN	DKFZp686F21172|GUA|GURDB|RH-II/GU|RH-II/GuA	DEAD (Asp-Glu-Ala-Asp) box polypeptide 21	0.09	0.08	0.01	0.01	-0.7	1	132/167	1	1	0.12	0.11	0.02	0.02	-0.54	1	132/167	2	2										0.09	0.08	0.01	0.01	-0.7	1	132/167	1	1
DDX5	1655	sp|P17844|DDX5_HUMAN	DKFZp434E109|DKFZp686J01190|G17P1|HLR1|HUMP68|p68	DEAD (Asp-Glu-Ala-Asp) box polypeptide 5	0.08	0.07	0.01	0.01	-1.06	1	151/167	1	1	0.08	0.07	0.01	0.01	-1.06	1	151/167	1	1	0.08	0.07	0.01	0.01	-1.06	1	151/167	1	2	0.08	0.07	0.01	0.01	-1.06	1	151/167	1	1
DHX9	1660	sp|Q08211|DHX9_HUMAN	DDX9|FLJ17406|LKP|NDH2|NDHII|RHA	DEAH (Asp-Glu-Ala-His) box polypeptide 9	0.08	0.07	0.01	0.01	-0.97	1	157/167	1	1	0.11	0.1	0.02	0.02	-0.92	1	157/167	2	2	0.08	0.07	0.01	0.01	-0.97	1	157/167	1	2	0.11	0.1	0.02	0.02	-0.92	1	157/167	2	2
DNAJC10	54431	sp|Q8IXB1-2|DJC10_HUMAN	DKFZp434J1813|ERdj5|JPDI|MGC104194	DnaJ (Hsp40) homolog, subfamily C, member 10	0.09	0.08	0.01	0.01	-0.66	1	124/167	1	1										0.09	0.08	0.02	0.01	-0.66	1	124/167	1	2	0.09	0.08	0.01	0.01	-0.66	1	124/167	1	1
HNRNPA1	3178	sp|P09651-2|ROA1_HUMAN	HNRPA1|HNRPA1L3|MGC102835|hnRNP A1|hnRNP-A1	heterogeneous nuclear ribonucleoprotein A1	0.08	0.07	0.01	0.01	-1.11	1	166/167	1	2	0.13	0.12	0.02	0.02	-0.83	1	166/167	3	2	0.11	0.1	0.02	0.01	-0.97	1	166/167	2	1	0.08	0.07	0.01	0.01	-1.11	1	166/167	1	1
HNRNPAB	3182	sp|Q99729-2|ROAA_HUMAN	ABBP1|FLJ40338|HNRPAB	heterogeneous nuclear ribonucleoprotein A/B	0.08	0.07	0.01	0.01	-0.84	1	153/167	1	1	0.08	0.07	0.01	0.01	-0.84	1	153/167	1	2	0.14	0.12	0.02	0.02	-0.26	1	153/167	3	2	0.11	0.1	0.02	0.02	-0.55	1	153/167	2	2
HNRNPH1	3187	sp|P31943|HNRH1_HUMAN	DKFZp686A15170|HNRPH|HNRPH1|hnRNPH	heterogeneous nuclear ribonucleoprotein H1 (H)	0.11	0.1	0.02	0.01	-1.04	1	164/167	2	2	0.14	0.12	0.02	0.02	-0.94	1	164/167	3	2	0.11	0.1	0.02	0.01	-1.04	1	164/167	2	2	0.16	0.14	0.02	0.02	-0.83	1	164/167	4	2
HNRNPH3	3189	sp|P31942-2|HNRH3_HUMAN	2H9|FLJ34092|HNRPH3	heterogeneous nuclear ribonucleoprotein H3 (2H9)	0.08	0.07	0.01	0.01	-1.17	1	157/167	1	2	0.14	0.12	0.02	0.02	-0.58	1	157/167	3	2	0.11	0.1	0.02	0.01	-0.88	1	157/167	2	2	0.11	0.1	0.02	0.02	-0.88	1	157/167	2	2
HNRNPK	3190	sp|P61978-2|HNRPK_HUMAN	CSBP|FLJ41122|HNRPK|TUNP	heterogeneous nuclear ribonucleoprotein K	0.08	0.07	0.01	0.01	-1.6	1	167/167	1	2	0.11	0.1	0.02	0.01	-1.42	1	167/167	2	2	0.15	0.13	0.02	0.02	-1.07	1	167/167	4	2	0.15	0.14	0.02	0.02	-1.07	1	167/167	4	2
HNRNPR	10236	sp|O43390-2|HNRPR_HUMAN	FLJ25714|HNRPR|hnRNP R|hnRNP-R	heterogeneous nuclear ribonucleoprotein R	0.09	0.08	0.01	0.01	-0.52	1.06	128/167	1	1	0.09	0.08	0.01	0.01	-0.52	1.06	128/167	1	1	0.09	0.08	0.01	0.01	-0.52	1.06	128/167	1	1
KHSRP	8570	sp|Q92945-2|FUBP2_HUMAN	FBP2|FUBP2|KSRP|MGC99676	KH-type splicing regulatory protein	0.09	0.08	0.01	0.01	-0.57	1	137/167	1	1	0.09	0.08	0.01	0.01	-0.57	1	137/167	1	1	0.12	0.1	0.02	0.02	-0.07	1	137/167	2	2	0.09	0.08	0.01	0.01	-0.57	1	137/167	1	1
PABPC1	26986	sp|P11940-2|PABP1_HUMAN	PAB1|PABP|PABP1|PABPC2|PABPL1	poly(A) binding protein, cytoplasmic 1	0.08	0.07	0.01	0.01	-0.97	1	149/167	1	2	0.16	0.15	0.03	0.02	-0.73	1	149/167	4	2	0.11	0.1	0.02	0.02	-0.89	1	149/167	2	2	0.14	0.13	0.02	0.02	-0.81	1	149/167	3	2
RBM14	10432	sp|Q96PK6|RBM14_HUMAN	COAA|DKFZp779J0927|MGC15912|MGC31756|PSP2|SIP|SYTIP1|TMEM137	RNA binding motif protein 14	0.09	0.08	0.02	0.01	-0.54	1	119/167	1	2	0.13	0.12	0.02	0.02	-0.19	1	119/167	2	2										0.09	0.08	0.02	0.01	-0.54	1	119/167	1	2
RPL10	6134	sp|P27635|RL10_HUMAN	DKFZp686J1851|DXS648|DXS648E|FLJ23544|FLJ27072|L10|NOV|QM	ribosomal protein L10	0.08	0.08	0.01	0.01	-0.62	1	142/167	1	2	0.08	0.08	0.01	0.01	-0.62	1	142/167	1	2	0.12	0.1	0.02	0.02	-0.11	1	142/167	2	2	0.08	0.08	0.01	0.01	-0.62	1	142/167	1	1
RPL13A	23521	sp|P40429|RL13A_HUMAN	L13A|TSTA1	ribosomal protein L13a	0.09	0.08	0.01	0.01	-0.26	1	131/167	1	1	0.09	0.08	0.01	0.01	-0.26	1	131/167	1	1
RPL17	6139	sp|P18621|RL17_HUMAN	FLJ18762|FLJ92089|L17|MGC117162|PD-1|RPL23	ribosomal protein L17	0.09	0.08	0.02	0.01	-0.4	1	115/167	1	2
RPL21	6144	sp|P46778|RL21_HUMAN	DKFZp686C06101|FLJ27458|L21|MGC104274|MGC104275|MGC71252	ribosomal protein L21	0.08	0.07	0.01	0.01	-0.73	1	144/167	1	2	0.08	0.07	0.01	0.01	-0.73	1	144/167	1	1	0.08	0.07	0.01	0.01	-0.73	1	144/167	1	1	0.12	0.1	0.02	0.02	-0.36	1	144/167	2	2
RPL23A	6147	sp|P62750|RL23A_HUMAN	FLJ27455|L23A|MDA20	ribosomal protein L23a	0.09	0.08	0.01	0.01	-0.44	1.01	132/167	1	1	0.12	0.11	0.02	0.02	-0.07	1	132/167	2	2	0.12	0.11	0.02	0.02	-0.07	1	132/167	2	2	0.09	0.08	0.01	0.01	-0.44	1.01	132/167	1	1
RPL31	6160	sp|P62899|RL31_HUMAN	L31|MGC88191	ribosomal protein L31	0.08	0.08	0.01	0.01	-0.56	1	142/167	1	1	0.08	0.08	0.01	0.01	-0.56	1	142/167	1	1										0.08	0.08	0.01	0.01	-0.56	1	142/167	1	1
RPL37A	6168	sp|P61513|RL37A_HUMAN	L37A|MGC74786	ribosomal protein L37a	0.11	0.1	0.02	0.01	0.51	1	79/167	1	1
RPL9	6133	sp|P32969|RL9_HUMAN	DKFZp313J1510|FLJ27456|L9|MGC15545|NPC-A-16	ribosomal protein L9	0.09	0.08	0.01	0.01	-0.63	1	126/167	1	1	0.09	0.08	0.01	0.01	-0.63	1	126/167	1	1	0.09	0.08	0.01	0.01	-0.63	1	126/167	1	1	0.09	0.08	0.01	0.01	-0.63	1	126/167	1	1
RPLP1	6176	sp|P05386|RLA1_HUMAN	FLJ27448|LP1|MGC5215|P1|RPP1	ribosomal protein, large, P1	0.08	0.07	0.01	0.01	-0.81	1	158/167	1	2	0.08	0.07	0.01	0.01	-0.81	1	158/167	1	2	0.11	0.1	0.02	0.01	-0.21	1	158/167	2	2	0.08	0.07	0.01	0.01	-0.81	1	158/167	1	1
RPS10	6204	sp|P46783|RS10_HUMAN	DBA9|MGC88819|S10	ribosomal protein S10	0.09	0.08	0.01	0.01	-0.41	1	117/167	1	1	0.09	0.08	0.01	0.01	-0.41	1	117/167	1	1	0.13	0.11	0.02	0.02	-0.04	1	117/167	2	2	0.09	0.08	0.02	0.01	-0.41	1	117/167	1	2
RPS18	6222	sp|P62269|RS18_HUMAN	D6S218E|HKE3|KE-3|KE3|MGC117351|MGC126835|MGC126837|S18	ribosomal protein S18	0.08	0.08	0.01	0.01	-0.74	1	142/167	1	2	0.08	0.08	0.01	0.01	-0.74	1	142/167	1	1	0.12	0.1	0.02	0.02	-0.43	1	142/167	2	2	0.12	0.11	0.02	0.02	-0.43	1	142/167	2	2
RPS2	6187	sp|P15880|RS2_HUMAN	LLREP3|MGC102851|MGC117344|MGC117345|S2	ribosomal protein S2	0.08	0.07	0.01	0.01	-0.8	1	153/167	1	1	0.11	0.1	0.02	0.02	-0.6	1	153/167	2	1	0.14	0.12	0.02	0.02	-0.39	1	153/167	3	2	0.08	0.07	0.01	0.01	-0.8	1	153/167	1	2
RPS20	6224	sp|P60866|RS20_HUMAN	FLJ27451|MGC102930|S20	ribosomal protein S20	0.08	0.07	0.01	0.01	-0.81	1	146/167	1	1
RPS23	6228	sp|P62266|RS23_HUMAN	FLJ35016|S23	ribosomal protein S23	0.09	0.08	0.01	0.01	-0.2	1	129/167	1	1	0.09	0.08	0.02	0.01	-0.2	1	129/167	1	2	0.09	0.08	0.01	0.01	-0.2	1	129/167	1	1	0.09	0.08	0.01	0.01	-0.2	1	129/167	1	1
RPS24	6229	sp|P62847-2|RS24_HUMAN	DBA3|DKFZp686N1586|S24	ribosomal protein S24	0.08	0.07	0.01	0.01	-0.83	1	153/167	1	1	0.08	0.07	0.01	0.01	-0.83	1	153/167	1	2	0.08	0.07	0.01	0.01	-0.83	1	153/167	1	1
RPS25	6230	sp|P62851|RS25_HUMAN	S25	ribosomal protein S25	0.09	0.08	0.01	0.01	-0.5	1	119/167	1	1	0.09	0.08	0.01	0.01	-0.5	1	119/167	1	1	0.09	0.08	0.02	0.01	-0.5	1	119/167	1	2	0.09	0.08	0.01	0.01	-0.5	1	119/167	1	1
RPS28	6234	sp|P62857|RS28_HUMAN	S28	ribosomal protein S28	0.09	0.08	0.02	0.01	-0.58	1	127/167	1	2	0.09	0.08	0.02	0.01	-0.58	1	127/167	1	2	0.09	0.08	0.02	0.01	-0.58	1	127/167	1	2	0.13	0.11	0.02	0.02	0.01	1	127/167	2	2
RPS3	6188	sp|P23396|RS3_HUMAN	FLJ26283|FLJ27450|MGC87870|S3	ribosomal protein S3	0.08	0.07	0.01	0.01	-0.99	1	162/167	1	2	0.08	0.07	0.01	0.01	-0.99	1	162/167	1	1	0.11	0.1	0.02	0.01	-0.85	1	162/167	2	2	0.08	0.07	0.01	0.01	-0.99	1	162/167	1	1
RPSA	3921	sp|P08865|RSSA_HUMAN	37LRP|67LR|LAMBR|LAMR1|LBP|LRP|SA|p40	ribosomal protein SA	0.08	0.07	0.01	0.01	-0.83	1	149/167	1	2	0.12	0.1	0.02	0.02	-0.64	1	149/167	2	2	0.11	0.1	0.02	0.02	-0.64	1	149/167	2	2	0.12	0.1	0.02	0.02	-0.64	1	149/167	2	2
RUVBL2	10856	sp|Q9Y230|RUVB2_HUMAN	ECP51|INO80J|REPTIN|RVB2|TIH2|TIP48|TIP49B	RuvB-like 2 (E. coli)	0.1	0.09	0.02	0.01	-0.36	1	99/167	1	1	0.1	0.09	0.02	0.01	-0.36	1	99/167	1	1
SNRNP70	6625	sp|P08621-2|RU17_HUMAN	RNPU1Z|RPU1|SNRP70|Snp1|U1-70K|U170K|U1AP|U1RNP	small nuclear ribonucleoprotein 70kDa (U1)	0.09	0.08	0.01	0.01	-0.78	1	129/167	1	1	0.09	0.08	0.01	0.01	-0.78	1	129/167	1	1	0.09	0.08	0.01	0.01	-0.78	1	129/167	1	1	0.09	0.08	0.01	0.01	-0.78	1	129/167	1	1
SNRPA	6626	sp|P09012|SNRPA_HUMAN	Mud1|U1-A|U1A	small nuclear ribonucleoprotein polypeptide A	0.11	0.1	0.02	0.01	-0.2	1	80/167	1	1
SNRPB	6628	sp|P14678-2|RSMB_HUMAN	COD|SNRPB1|Sm-B/B'|SmB/B'|SmB/SmB'|snRNP-B	small nuclear ribonucleoprotein polypeptides B and B1	0.09	0.08	0.01	0.01	-0.61	1	127/167	1	1										0.09	0.08	0.02	0.01	-0.61	1	127/167	1	2
SRSF1	6426	sp|Q07955-2|SRSF1_HUMAN	ASF|FLJ53078|MGC5228|SF2|SF2p33|SFRS1|SRp30a	serine/arginine-rich splicing factor 1	0.1	0.09	0.02	0.01	-0.27	1	93/167	1	1																			0.1	0.09	0.02	0.01	-0.27	1	93/167	1	1
SRSF3	6428	sp|P84103|SRSF3_HUMAN	SFRS3|SRp20	serine/arginine-rich splicing factor 3	0.09	0.08	0.02	0.01	-0.44	1	116/167	1	2	0.09	0.08	0.01	0.01	-0.44	1	116/167	1	1	0.09	0.08	0.02	0.01	-0.44	1	116/167	1	2	0.09	0.08	0.01	0.01	-0.44	1	116/167	1	1
TRAP1	10131	sp|Q12931|TRAP1_HUMAN	HSP75|HSP90L	TNF receptor-associated protein 1	0.08	0.08	0.01	0.01	-0.22	1	141/167	1	2	0.08	0.08	0.01	0.01	-0.22	1	141/167	1	1	0.08	0.07	0.01	0.01	-0.22	1	141/167	1	2	0.08	0.08	0.01	0.01	-0.22	1	141/167	1	1
TUFM	7284	sp|P49411|EFTU_HUMAN	COXPD4|EF-TuMT|EFTU|P43	Tu translation elongation factor, mitochondrial	0.09	0.08	0.01	0.01	-0.5	1	119/167	1	1	0.09	0.08	0.02	0.01	-0.5	1	119/167	1	2										0.09	0.08	0.02	0.01	-0.5	1	119/167	1	2
UBB	7314	sp|P0CG47|UBB_HUMAN	FLJ25987|MGC8385|RPS27A|UBA52|UBC	ubiquitin B	0.08	0.08	0.01	0.01	-0.48	1.3	153/167	1	2	0.08	0.08	0.01	0.01	-0.48	1.3	153/167	1	1	0.11	0.11	0.02	0.02	-0.23	1.3	153/167	2	2	0.11	0.12	0.02	0.02	-0.23	1.3	153/167	2	2
YBX1	4904	sp|P67809|YBOX1_HUMAN	BP-8|CSDA2|CSDB|DBPB|MDR-NF1|MGC104858|MGC110976|MGC117250|NSEP-1|NSEP1|YB-1|YB1	Y box binding protein 1	0.09	0.08	0.01	0.01	-0.88	1	134/167	1	1	0.15	0.13	0.03	0.02	-0.3	1	134/167	3	2	0.12	0.11	0.02	0.02	-0.59	1	134/167	2	1	0.12	0.11	0.02	0.02	-0.59	1	134/167	2	2
A2M																							1.71	1.5	3.36	2.8	12.96	1	1/167	3	2												A2M
A2ML1																							0.7	0.61	0.11	0.09	9	1	2/167	1	1
ABCA12														0.19	0.17	0.03	0.02	0.46	1	29/167	1	1	0.98	0.87	0.15	0.13	12.38	1	1/167	1	1
ACTC1																							0.36	0.32	0.09	0.07	2.23	1	67/167	9	2
ACTN1																							1.21	1.06	1.68	1.4	10.61	1	2/167	3	2												ACTN1
ACTN4																							0.67	0.62	0.34	0.32	11.45	1.11	15/167	7	2
ACTR1A														0.14	0.13	0.02	0.02	0.56	1	48/167	1	1	0.14	0.13	0.02	0.02	0.56	1	48/167	1	1
ACTR2																							0.34	0.3	0.16	0.13	2.39	1	17/167	2	2
ACTR3																							0.26	0.23	0.04	0.03	1.93	1	14/167	1	1
ADCY1																							0.98	0.87	0.15	0.13	12.38	1	1/167	1	1
AGPAT5														1	0.89	0.15	0.13	12.38	1	1/167	1	1										1	0.89	0.15	0.13	12.38	1	1/167	1	1
AHNAK														0.45	0.4	0.07	0.06	5.71	1	5/167	1	1	2.89	3.59	2.54	4.24	12.83	2	5/167	43	2												AHNAK
AHNAK2																							0.23	0.2	0.1	0.09	2.78	1	19/167	1	2	0.23	0.2	0.04	0.03	2.78	1	19/167	1	1
AIM1																							0.98	0.87	0.15	0.13	12.38	1	1/167	1	1
AIMP1																							0.28	0.25	0.04	0.04	2.37	1	12/167	1	1	0.29	0.26	0.04	0.04	2.37	1	12/167	1	1
AKAP12														1	0.89	2	1.71	12.38	1	1/167	1	2										1	0.89	0.15	0.13	12.38	1	1/167	1	1
ALB														0.27	0.24	0.04	0.04	2.18	1	27/167	2	1	0.83	0.9	0.31	0.4	11.28	1.52	27/167	19	2	0.19	0.17	0.03	0.03	0.94	1	27/167	1	1
ALDH3A2														0.28	0.25	0.15	0.13	1.37	1	13/167	1	2	0.27	0.24	0.04	0.03	1.37	1	13/167	1	1	0.28	0.25	0.04	0.04	1.37	1	13/167	1	1
ALDH9A1																							0.23	0.2	0.03	0.03	0.81	1	19/167	1	1
ALDOA																							0.29	0.26	0.1	0.08	2.56	1	34/167	3	2	0.17	0.15	0.03	0.02	0.62	1	34/167	1	1
ANXA1														0.41	0.36	0.06	0.05	4.17	1	6/167	1	1	1.14	1.1	0.91	0.91	12.18	1.2	6/167	8	2
ANXA4																							0.44	0.39	0.07	0.06	4.36	1	5/167	1	1
ANXA5																							0.4	0.35	0.06	0.05	3.28	1	6/167	1	1
ANXA7																							0.44	0.39	0.27	0.23	7.15	1	10/167	2	2
APCS																							0.98	0.87	0.15	0.13	12.38	1	1/167	1	1
AP2A1														0.41	0.36	0.06	0.05	2.16	1	6/167	1	1
AP2B1																																0.21	0.19	0.03	0.03	1.25	1	23/167	1	1
APOA1																							2.2	1.94	4.34	3.62	12.74	1	1/167	5	2												APOA1
APOD																							0.7	0.61	0.11	0.09	5.76	1	2/167	1	1
ARHGDIA																							0.44	0.39	0.07	0.06	5.71	1	5/167	1	1
ARL6IP4																																1	0.89	0.15	0.13	12.38	1	1/167	1	1
ARPC3																							0.44	0.39	0.39	0.32	5.71	1	5/167	1	2
ASPH														0.35	0.31	0.05	0.05	4.52	1	8/167	1	1
ATL2																																1	0.89	2	1.72	12.38	1	1/167	1	2
ATP2A2																																0.19	0.17	0.03	0.02	0.64	1	29/167	1	1
ATP5C1														0.15	0.13	0.02	0.02	0.74	1	44/167	1	1	0.15	0.13	0.02	0.02	0.74	1	44/167	1	1	0.15	0.13	0.02	0.02	0.74	1	44/167	1	1
AZGP1																							0.33	0.29	0.05	0.04	3	1	9/167	1	1
ATP6V1B1														0.71	0.63	0.11	0.09	9	1	2/167	1	1
BSG																							0.18	0.16	0.03	0.02	1.17	1	29/167	1	1
C15orf48																							0.98	0.87	0.15	0.13	12.38	1	1/167	1	1
C19orf45																							0.98	0.87	0.15	0.13	12.38	1	1/167	1	1
C1orf35														0.41	0.36	0.06	0.05	5.05	1	6/167	1	1
C3																							2.79	2.45	5.49	4.57	12.82	1	1/167	8	2												C3
C4A																							0.98	0.87	0.15	0.13	12.38	1	1/167	1	1
C4BPA																							0.98	0.87	0.15	0.13	12.38	1	1/167	1	1
CA2																							0.28	0.25	0.16	0.13	2.43	1	12/167	1	2
CALM3																							0.44	0.53	0.22	0.35	1.24	1.86	15/167	3	2
CALML3																							0.98	0.87	0.87	0.72	8.17	1	5/167	5	2
CALML5																							0.62	0.55	0.32	0.26	9.42	1	15/167	6	2
CALR																							0.33	0.29	0.22	0.18	4.13	1	9/167	1	2
CALU																																0.5	0.44	0.08	0.07	6.53	1	4/167	1	1
CAPG																							0.98	0.87	0.15	0.13	12.38	1	1/167	1	1
CAPN1																							0.49	0.43	0.48	0.4	4.85	1	4/167	1	2
CAPZA1																							0.28	0.25	0.04	0.04	1.69	1	12/167	1	1
CASP14														0.24	0.22	0.04	0.03	1.01	1	17/167	1	1	0.34	0.3	0.05	0.04	2.22	1	17/167	2	1
CAT																							0.44	0.39	0.07	0.06	3.84	1	5/167	1	1
CBR1																							0.21	0.19	0.03	0.03	0.2	1	21/167	1	1
CBX1														0.33	0.3	0.05	0.04	3.62	1	9/167	1	1
CCDC47																																0.27	0.24	0.14	0.12	1.51	1	14/167	1	2
CCT5														0.09	0.12	0.02	0.03	-0.3	2.16	118/167	1	2	0.09	0.12	0.01	0.02	-0.3	2.16	118/167	1	1
CDC5L														0.17	0.18	0.03	0.03	0.45	1.37	34/167	1	1
CDC42																							0.57	0.5	0.09	0.07	7.54	1	3/167	1	1
CDSN																							0.23	0.2	0.03	0.03	2.05	1	19/167	1	1
CFB																							0.98	0.87	0.15	0.13	12.38	1	1/167	1	1
CFH																							1.71	1.5	3.36	2.8	12.96	1	1/167	3	2												CFH
CHCHD3																							0.7	0.61	0.11	0.09	9	1	2/167	1	1
CHP														0.58	0.51	0.09	0.08	7.54	1	3/167	1	1										0.58	0.51	0.67	0.57	7.54	1	3/167	1	2
CISD2																																1	0.89	0.15	0.13	12.38	1	1/167	1	1
CKAP4																							0.28	0.25	0.16	0.13	1.47	1	12/167	1	2
CKMT1A																							0.23	0.2	0.03	0.03	2.59	1	19/167	1	1
CLIC1																							0.24	0.21	0.04	0.03	1.27	1	17/167	1	1
CLIP1																							0.98	0.87	1.94	1.62	12.38	1	1/167	1	2
CMPK1																							0.49	0.43	0.08	0.06	6.53	1	4/167	1	1
COMMD3																																1	0.89	0.15	0.13	12.38	1	1/167	1	1
COPA														0.17	0.16	0.03	0.02	0.33	1.02	33/167	1	1	0.17	0.15	0.03	0.02	0.33	1.02	33/167	1	1	0.17	0.16	0.03	0.02	0.33	1.02	33/167	1	1
COPB2																																0.23	0.2	0.04	0.03	0.96	1	19/167	1	1
COPE														0.33	0.3	0.05	0.04	2.56	1	9/167	1	1
COX4I1																							0.49	0.43	0.48	0.4	6.53	1	4/167	1	2
COX5A																							0.7	0.61	0.11	0.09	9	1	2/167	1	1
COX7A2																							0.7	0.61	0.11	0.09	9	1	2/167	1	1
CPA4																							0.4	0.35	0.06	0.05	5.05	1	6/167	1	1
CPNE3																							0.19	0.16	0.03	0.02	1.15	1	28/167	1	1
CPOX																							0.7	0.61	0.11	0.09	9	1	2/167	1	1
CRABP2																							0.7	0.61	0.11	0.09	9	1	2/167	1	1
CSDA														0.16	0.14	0.04	0.03	-0.11	1	76/167	2	2	0.16	0.14	0.04	0.03	-0.11	1	76/167	2	2
CSTA														0.26	0.23	0.04	0.03	2.47	1	15/167	1	1	0.44	0.39	0.22	0.19	6.86	1	15/167	3	2
CSTB																							0.2	0.18	0.06	0.05	2.66	1	48/167	2	2	0.14	0.13	0.02	0.02	1.07	1	48/167	1	1
CTLA4																							0.98	0.87	0.15	0.13	12.38	1	1/167	1	1
CTNNA1																							0.98	0.87	1.37	1.14	11.65	1	2/167	2	2												CTNNA1
CTNNB1																							0.7	0.61	0.97	0.81	9	1	2/167	1	2
CTNNBIP1																							0.98	0.87	0.15	0.13	12.38	1	1/167	1	1
CTSD																							0.22	0.19	0.03	0.03	2.21	1	20/167	1	1
CTTN														0.29	0.26	0.04	0.04	3.58	1	12/167	1	1	0.28	0.25	0.04	0.04	3.58	1	12/167	1	1
CYCS																							0.4	0.35	0.06	0.05	5.05	1	6/167	1	1
CYP51A1																							0.98	0.87	0.15	0.13	12.38	1	1/167	1	1
DARS														0.18	0.17	0.03	0.02	0.6	1.09	31/167	1	1
DBNL																							0.3	0.26	0.18	0.15	3.32	1	11/167	1	2
DDX1																																0.09	0.08	0.01	0.01	-0.67	1	136/167	1	1
DDX3X																							0.13	0.12	0.02	0.02	-1.05	1	165/167	3	2	0.11	0.1	0.02	0.01	-1.14	1	165/167	2	2
DDX41														0.39	0.35	0.06	0.05	5.79	1	13/167	2	1
DHX15																																0.09	0.08	0.01	0.01	-0.72	1	139/167	1	1
DLAT														0.27	0.24	0.04	0.04	2.57	1	14/167	1	1	0.26	0.23	0.04	0.03	2.57	1	14/167	1	1
DLST														0.41	0.4	0.06	0.06	1.42	1.2	6/167	1	1
DNAJA1														0.1	0.09	0.02	0.01	-0.41	1	104/167	1	1
DNAJA2														0.12	0.1	0.02	0.02	-0.08	1	75/167	1	1
DNAJB1																							0.44	0.39	0.27	0.23	4.55	1	10/167	2	2
DNAJB6																							0.23	0.2	0.04	0.03	1.57	1	18/167	1	1
DNAJC1																																1	0.89	0.15	0.13	12.38	1	1/167	1	1
DPM1														0.21	0.19	0.03	0.03	1.45	1	22/167	1	1
DSC2																							0.98	0.87	0.15	0.13	12.38	1	1/167	1	1
DSC3																							0.44	0.39	0.27	0.23	5.49	1	10/167	2	2
DSG1																							0.46	0.44	0.13	0.13	2.27	1.19	46/167	10	2
DSG3																							0.98	0.87	0.15	0.13	12.38	1	1/167	1	1
DSP																							0.76	0.85	0.16	0.22	5.78	1.61	88/167	53	2
DYNLL1																							0.33	0.32	0.05	0.05	1.02	1.21	9/167	1	1
EIF3D														0.2	0.3	0.03	0.04	0	2.79	25/167	1	1
EFHD2																							0.7	0.61	0.11	0.09	9	1	2/167	1	1
EIF3A																							0.17	0.28	0.03	0.04	-0.09	3.56	35/167	1	1
EIF3C																							0.19	0.28	0.07	0.17	-0.07	2.94	28/167	1	2
EIF4A1														0.11	0.12	0.02	0.02	-0.28	1.67	87/167	1	1	0.11	0.12	0.02	0.02	-0.28	1.67	87/167	1	1	0.11	0.12	0.02	0.02	-0.28	1.67	87/167	1	1
EIF4G1																							0.42	0.56	0.25	0.48	0.2	2.33	11/167	2	2
EIF5A																							0.1	0.09	0.02	0.02	-0.11	1	91/167	1	2
EIF5B																							0.33	0.29	0.05	0.04	2.51	1	9/167	1	1
EML4																							0.4	0.35	0.06	0.05	5.05	1	6/167	1	1
EPPK1																							1.02	1.09	0.5	0.62	10.79	1.49	16/167	17	2
EPRS														0.15	0.14	0.02	0.02	0.09	1.07	45/167	1	1
EPS8L1																							0.98	0.87	1.94	1.62	12.38	1	1/167	1	2
ERH																							0.49	0.43	0.08	0.06	6.53	1	4/167	1	1
ESYT2														0.38	0.34	0.06	0.05	2.21	1	7/167	1	1										0.53	0.48	0.4	0.35	4.36	1	7/167	2	2
EVPL																							2.79	2.45	5.49	4.57	12.82	1	1/167	8	2												EVPL
EXOSC4														0.35	0.31	0.05	0.05	4.52	1	8/167	1	1
FABP5																							0.7	0.61	0.97	0.81	9	1	2/167	1	2
FAF2														0.3	0.27	0.05	0.04	1.75	1	11/167	1	1
FAM3C														1	0.89	2	1.71	12.38	1	1/167	1	2
FAM83H																							0.44	0.39	0.07	0.06	5.71	1	5/167	1	1
FBXL3														1	0.89	0.15	0.13	12.38	1	1/167	1	1
FGA																							2.2	1.94	4.34	3.62	12.74	1	1/167	5	2												FGA
FGB																							1.97	1.73	2.74	2.29	12.41	1	2/167	8	2												FGB
FGG																							1.97	1.82	2.74	2.52	12.82	1.1	2/167	8	2												FGG
FKBP1A																																0.45	0.4	0.07	0.06	5.71	1	5/167	1	1
FKBP3																							0.57	0.5	0.09	0.07	7.54	1	3/167	1	1
FN1																							0.98	0.87	0.15	0.13	12.38	1	1/167	1	1
G3BP1																							0.15	0.18	0.04	0.07	0.06	2.03	46/167	1	2
GANAB														0.22	0.2	0.03	0.03	0.69	1.1	21/167	1	1	0.21	0.2	0.03	0.03	0.69	1.1	21/167	1	1	0.22	0.2	0.03	0.03	0.69	1.1	21/167	1	1
GBP2																							0.57	0.5	0.09	0.07	7.54	1	3/167	1	1
GGCT																							0.57	0.5	0.09	0.07	5.16	1	3/167	1	1
GLG1														1	0.89	0.15	0.13	12.38	1	1/167	1	1										1	0.89	0.15	0.13	12.38	1	1/167	1	1
GLUL																							0.98	0.87	1.12	0.93	11.42	1	3/167	3	2
GPI																							0.19	0.17	0.07	0.06	1.24	1	27/167	1	2
GSDMA																							0.49	0.43	0.48	0.4	6.53	1	4/167	1	2
GSN																							0.76	0.67	0.67	0.56	10.57	1	5/167	3	2
H2AFX																							1.39	1.23	2.74	2.29	13.27	1	1/167	2	2												H2AFX
H2AFY																							0.7	0.61	0.11	0.09	9	1	2/167	1	1
HAL																							0.57	0.5	0.09	0.07	7.54	1	3/167	1	1
HBB																							0.98	0.87	1.94	1.62	12.38	1	1/167	1	2
HIP1R																							0.7	0.61	0.11	0.09	9	1	2/167	1	1
HIST1H1B																							0.98	0.87	1.94	1.62	12.38	1	1/167	1	2
HIST1H2AG																							0.88	0.77	0.78	0.65	4.04	1	5/167	4	2
HIST1H2BJ																							1.14	1	1.29	1.08	5.75	1	3/167	4	2
HLA-C														0.71	0.63	0.11	0.09	2.46	1	2/167	1	1
HLA-B																							0.21	0.18	0.09	0.07	1.66	1	22/167	1	2
HMOX1																							0.98	0.87	1.94	1.62	12.38	1	1/167	1	2
HNRNPA3														0.12	0.11	0.02	0.02	-0.53	1	140/167	2	1	0.08	0.07	0.01	0.01	-0.77	1	140/167	1	2	0.12	0.11	0.02	0.02	-0.53	1	140/167	2	2
HNRNPC																							0.08	0.07	0.01	0.01	-0.64	1	142/167	1	1
HNRNPF																							0.08	0.07	0.01	0.01	-1.33	1	157/167	1	1
HNRNPH2																							0.13	0.11	0.02	0.02	-0.81	1	124/167	2	2
HNRNPL														0.13	0.11	0.02	0.02	-0.24	1	125/167	2	2	0.09	0.08	0.01	0.01	-0.55	1	125/167	1	1	0.09	0.08	0.01	0.01	-0.55	1	125/167	1	1
HNRNPM														0.12	0.11	0.02	0.02	-0.51	1	142/167	2	2	0.08	0.07	0.01	0.01	-0.69	1	142/167	1	2
HNRNPUL2																							0.2	0.17	0.03	0.02	1.36	1	25/167	1	1
HRG																							0.98	0.87	0.15	0.13	12.38	1	1/167	1	1
HSD17B12														0.35	0.35	0.25	0.26	1.61	1.21	8/167	1	2	0.35	0.34	0.05	0.05	1.61	1.21	8/167	1	1	0.35	0.35	0.05	0.05	1.61	1.21	8/167	1	1
HSD17B4																							0.18	0.16	0.03	0.02	0.49	1	30/167	1	1
HSP90B1														0.14	0.24	0.04	0.13	-0.08	3.93	52/167	1	2	0.14	0.24	0.02	0.03	-0.08	3.93	52/167	1	1	0.2	0.35	0.05	0.18	-0.02	3.92	52/167	2	2
HSPA1L																							0.19	0.17	0.03	0.02	-1.48	1	163/167	6	2
HSPA4														0.18	0.17	0.03	0.03	-0.14	1.13	117/167	4	2	0.18	0.17	0.03	0.03	-0.14	1.13	117/167	4	2	0.13	0.12	0.02	0.02	-0.4	1.14	117/167	2	1
HV305_HUMAN																							0.98	0.87	0.15	0.13	12.38	1	1/167	1	1
HV310_HUMAN																							0.98	0.87	1.94	1.62	12.38	1	1/167	1	2
HV320_HUMAN																							0.98	0.87	1.94	1.62	12.38	1	1/167	1	2
HYOU1																							0.7	0.61	0.11	0.09	9	1	2/167	1	1
IDE																							0.7	0.61	0.11	0.09	9	1	2/167	1	1
IGF2BP3														0.14	0.13	0.02	0.02	0.15	1	50/167	1	1										0.14	0.13	0.02	0.02	0.15	1	50/167	1	1
IGHA1																							1.27	1.3	1.02	1.15	12.38	1.35	6/167	10	2												IGHA1
IGHG1																							1.66	1.67	1.24	1.34	12.06	1.3	7/167	20	2												IGHG1
IGHG3																							3.69	3.24	7.26	6.05	12.89	1	1/167	14	2												IGHG3
IGHG4																							3.12	2.74	6.13	5.11	12.91	1	1/167	10	2												IGHG4
IGHM																							0.98	0.87	1.94	1.62	12.38	1	1/167	1	2
IGKC																							1.45	1.57	1.17	1.48	12.51	1.52	6/167	13	2												IGKC
IGLC2																							2.41	2.12	4.75	3.96	12.96	1	1/167	6	2												IGLC2
IGLL5																							1.97	1.73	3.88	3.23	12.84	1	1/167	4	2												IGLL5
IL18																							0.98	0.87	0.15	0.13	12.38	1	1/167	1	1
IL1F6_HUMAN																							0.98	0.87	0.15	0.13	12.38	1	1/167	1	1
IL1RN																							0.7	0.61	0.11	0.09	9	1	2/167	1	1
ILF2														0.08	0.07	0.01	0.01	-0.76	1	144/167	1	1
IQGAP1																							0.7	0.61	0.69	0.57	8.17	1	4/167	2	2
IVL																							1.61	1.56	1.83	1.84	12.6	1.21	3/167	8	2												IVL
KDSR														1	0.89	0.15	0.13	12.38	1	1/167	1	1
KIF5B																							0.47	0.42	0.26	0.22	3.75	1	13/167	3	2
KLK13																							0.98	0.87	0.15	0.13	12.38	1	1/167	1	1
KPNB1														0.1	0.09	0.02	0.01	-0.28	1	103/167	1	1
KPRP																							1.39	1.23	2.74	2.29	13.27	1	1/167	2	2												KPRP
KRT13																																0.43	0.39	0.22	0.19	0.84	1	16/167	3	2
KRT17																							0.73	0.65	0.28	0.23	1.38	1	27/167	15	2
KRT24														0.32	0.28	0.05	0.04	0.95	1	10/167	1	1	0.31	0.27	0.19	0.16	0.95	1	10/167	1	2
KRT74																							0.98	0.87	1.37	1.14	4.67	1	2/167	2	2
KRT78																							0.28	0.24	0.09	0.07	2.24	1	38/167	3	2
KRT80																							0.37	0.33	0.2	0.16	0.96	1	14/167	2	2
KRTDAP																							0.98	0.87	0.15	0.13	12.38	1	1/167	1	1
KV104_HUMAN																							0.98	0.87	1.94	1.62	12.38	1	1/167	1	2
KV122_HUMAN																							0.98	0.87	0.15	0.13	12.38	1	1/167	1	1
KV201_HUMAN																							0.28	0.25	0.04	0.04	3.58	1	12/167	1	1
KV302_HUMAN																							0.98	0.87	0.15	0.13	12.38	1	1/167	1	1
KV309_HUMAN																							0.98	0.87	0.15	0.13	12.38	1	1/167	1	1
KV402_HUMAN																							0.25	0.22	0.09	0.07	3.89	1	31/167	2	2
LAD1																							1.39	1.23	2.74	2.29	13.27	1	1/167	2	2												LAD1
LAMP2														0.71	0.63	0.11	0.09	9	1	2/167	1	1
LARS																							0.21	0.2	0.03	0.03	0.2	1.13	22/167	1	1
LCN2																							0.98	0.87	0.15	0.13	12.38	1	1/167	1	1
LDHB																																0.13	0.12	0.02	0.02	0.01	1	57/167	1	1
LGALS3																							0.7	0.61	0.11	0.09	9	1	2/167	1	1
LGALS7B																							0.57	0.5	0.26	0.22	6.1	1	18/167	6	2
LMO7																							0.98	0.87	0.15	0.13	12.38	1	1/167	1	1
LPCAT1																																0.24	0.21	0.04	0.03	2.29	1	18/167	1	1
LRPPRC														0.17	0.17	0.03	0.03	-0.01	1.27	33/167	1	1
LRRC59														0.5	0.44	0.08	0.07	6.23	1	8/167	2	1	0.35	0.31	0.05	0.04	3.36	1	8/167	1	1	0.5	0.44	0.35	0.3	6.23	1	8/167	2	2
LTF																							0.98	0.87	1.37	1.14	11.65	1	2/167	2	2												LTF
LV301_HUMAN																							0.98	0.87	0.15	0.13	12.38	1	1/167	1	1
LV302_HUMAN																							0.98	0.87	1.94	1.62	12.38	1	1/167	1	2
LY6D																							0.98	0.87	0.15	0.13	12.38	1	1/167	1	1
LYPD3																							0.98	0.87	0.15	0.13	12.38	1	1/167	1	1
LYZ																							0.21	0.18	0.03	0.03	1.84	1	23/167	1	1
MACF1																							0.49	0.43	0.48	0.4	6.53	1	4/167	1	2
MAGEB2																																1	0.89	0.15	0.13	12.38	1	1/167	1	1
MAGT1																																1	0.89	0.15	0.13	12.38	1	1/167	1	1
MAP4																							0.7	0.61	0.11	0.09	3.03	1	2/167	1	1
MARCKS																							1.39	1.23	2.74	2.29	13.27	1	1/167	2	2												MARCKS
MARCKSL1														0.71	0.63	0.11	0.09	9	1	2/167	1	1
MBOAT7																																1	0.89	0.15	0.13	12.38	1	1/167	1	1
MTDH														0.5	0.44	0.08	0.07	3.2	1	4/167	1	1										0.5	0.44	0.08	0.07	3.2	1	4/167	1	1
MT2A																							0.98	0.87	1.94	1.62	12.38	1	1/167	1	2
MVP														1	0.89	0.15	0.13	12.38	1	1/167	1	1	0.98	0.87	0.15	0.13	12.38	1	1/167	1	1
MXRA7																																1	0.89	0.15	0.13	12.38	1	1/167	1	1
MYH14																							0.88	0.77	0.78	0.65	7.71	1	5/167	4	2
MYL6														0.33	0.3	0.05	0.04	1.65	1	9/167	1	1	0.57	0.5	0.37	0.31	4.97	1	9/167	3	2
MYOF																																1	0.89	0.15	0.13	12.38	1	1/167	1	1
NACA																																0.17	0.15	0.03	0.02	0.87	1	35/167	1	1
NAIF1																							0.7	0.61	0.11	0.09	9	1	2/167	1	1
NARS																							0.26	0.23	0.14	0.12	0.92	1	14/167	1	2
NAT10														0.19	0.17	0.03	0.02	1.09	1	29/167	1	1
NDUFB5																							0.37	0.38	0.06	0.05	1.44	1.33	7/167	1	1
NEDD8																							0.26	0.23	0.04	0.03	2	1	14/167	1	1
NFKB1																							0.1	0.09	0.01	0.01	0.29	1	100/167	1	1	0.1	0.09	0.02	0.01	0.29	1	100/167	1	1
NKAP														0.5	0.44	0.08	0.07	6.53	1	4/167	1	1
NME2P1														0.22	0.2	0.03	0.03	2.35	1	20/167	1	1
NONO																																0.14	0.13	0.02	0.02	0.23	1.05	102/167	2	1
NUDT1																																0.16	0.14	0.03	0.02	1.15	1	38/167	1	1
NUMA1																							0.98	0.87	0.15	0.13	12.38	1	1/167	1	1
OAS3																							0.98	0.87	0.15	0.13	12.38	1	1/167	1	1
OSBPL3																																1	0.89	0.15	0.13	12.38	1	1/167	1	1
OSBPL8														0.58	0.51	0.67	0.57	5.16	1	3/167	1	2	0.57	0.5	0.09	0.07	5.16	1	3/167	1	1	0.58	0.51	0.09	0.08	5.16	1	3/167	1	1
PAFAH1B3														1	0.89	0.15	0.13	12.38	1	1/167	1	1
PARK2																																1	0.89	0.15	0.13	12.38	1	1/167	1	1
PCBP1																																0.11	0.09	0.02	0.01	-0.01	1	91/167	1	1
PDCD6IP														0.24	0.22	0.04	0.03	1.58	1	17/167	1	1										0.24	0.22	0.04	0.03	1.58	1	17/167	1	1
PDIA6														0.1	0.09	0.01	0.01	-0.28	1	109/167	1	1	0.09	0.08	0.01	0.01	-0.28	1	109/167	1	1	0.1	0.09	0.01	0.01	-0.28	1	109/167	1	1
PEBP1																							0.31	0.27	0.05	0.04	3.44	1	10/167	1	1
PEF1																							0.14	0.13	0.02	0.02	0.65	1	48/167	1	1
PFDN6																							0.4	0.35	0.32	0.27	2.11	1	6/167	1	2	0.41	0.36	0.06	0.05	2.11	1	6/167	1	1
PFN1														0.15	0.14	0.04	0.04	-0.1	1.2	47/167	1	2	0.25	0.24	0.07	0.07	0.41	1.19	47/167	3	2	0.15	0.14	0.02	0.02	-0.1	1.2	47/167	1	1
PFN2														0.17	0.15	0.03	0.02	1.54	1	34/167	1	1
PGAM1																							0.46	0.41	0.3	0.25	4.13	1	9/167	2	2
PGK1																							0.42	0.37	0.15	0.13	0.79	1	28/167	5	2
PGRMC2														1	0.89	0.15	0.13	12.38	1	1/167	1	1	1.39	1.23	2.74	2.29	13.27	1	1/167	2	2												PGRMC2
PHB2														0.32	0.28	0.05	0.04	3.44	1	10/167	1	1										0.45	0.4	0.07	0.06	6.43	1	10/167	2	1
PHF20																							0.49	0.43	0.08	0.06	6.53	1	4/167	1	1
PHGDH																							0.1	0.09	0.02	0.02	-0.36	1	93/167	1	2
PKP1																							0.95	0.9	0.48	0.47	11	1.17	15/167	14	2
PKP3																							0.98	0.87	1.12	0.93	11.42	1	3/167	3	2
PLA2G4E																							0.98	0.87	0.15	0.13	12.38	1	1/167	1	1
PLEC																							0.98	0.95	0.58	0.58	10.72	1.19	11/167	11	2
PLG																							1.71	1.5	3.36	2.8	12.96	1	1/167	3	2												PLG
PLIN3																							0.98	0.87	0.15	0.13	12.38	1	1/167	1	1	1	0.89	2	1.72	12.38	1	1/167	1	2
PLOD1																																0.1	0.09	0.02	0.01	-0.44	1	102/167	1	1
PLS3																							0.57	0.5	0.65	0.54	7.54	1	3/167	1	2
PNP																							0.44	0.39	0.07	0.06	5.71	1	5/167	1	1
POR																																1	0.89	0.15	0.13	12.38	1	1/167	1	1
POF1B																							0.98	0.87	0.97	0.81	10.97	1	4/167	4	2
PPA1														0.29	0.26	0.17	0.14	3.17	1	12/167	1	2
PPL																							3.94	3.46	7.76	6.47	12.82	1	1/167	16	2												PPL
PRAF2														0.71	0.63	0.11	0.09	9	1	2/167	1	1
PRDX2																							0.13	0.12	0.03	0.02	0.11	1	109/167	2	2
PRDX3																							0.1	0.09	0.01	0.01	0.02	1	104/167	1	1	0.1	0.09	0.02	0.01	0.02	1	104/167	1	1
PRDX6																							0.17	0.15	0.03	0.02	1.49	1	34/167	1	1
PRKDC														0.11	0.14	0.02	0.04	-0.29	1.94	81/167	1	2	0.11	0.13	0.02	0.04	-0.29	1.94	81/167	1	2
PRMT5														0.14	0.13	0.02	0.02	0.42	1	48/167	1	1
PSMA1																							0.7	0.61	0.11	0.09	9	1	2/167	1	1
PSMD1																							0.23	0.2	0.03	0.03	1.81	1	19/167	1	1
PSME1																							0.98	0.87	1.94	1.62	12.38	1	1/167	1	2
PTPN1																																1	0.89	0.15	0.13	12.38	1	1/167	1	1
PTPRS																							0.98	0.87	0.15	0.13	12.38	1	1/167	1	1
PUF60																																0.14	0.13	0.02	0.02	0.64	1	48/167	1	1
QARS																																0.19	0.17	0.03	0.03	1.03	1	27/167	1	1
QDPR																																0.28	0.25	0.04	0.04	2.76	1	13/167	1	1
RAB10																							0.98	0.87	1.94	1.62	12.38	1	1/167	1	2	1	0.89	0.15	0.13	12.38	1	1/167	1	1
RAB14																							0.98	0.87	0.15	0.13	12.38	1	1/167	1	1	1	0.89	0.15	0.13	12.38	1	1/167	1	1
RAB21																							0.57	0.5	0.65	0.54	7.54	1	3/167	1	2
RAB5B																							0.7	0.61	0.11	0.09	9	1	2/167	1	1
RALA																							0.98	0.87	0.15	0.13	12.38	1	1/167	1	1
RAN														0.17	0.15	0.03	0.02	1.55	1	35/167	1	1
RAP1GDS1																																1	0.89	0.15	0.13	12.38	1	1/167	1	1
RBBP4																							0.11	0.1	0.02	0.01	0.77	1	74/167	1	1
RBM39																							0.13	0.12	0.02	0.02	0.69	1	56/167	1	1
RCN1														0.5	0.44	0.35	0.3	7.8	1	8/167	2	2	0.35	0.31	0.05	0.04	4.52	1	8/167	1	1	0.35	0.31	0.05	0.05	4.52	1	8/167	1	1
RHOA																							0.7	0.61	0.11	0.09	5.76	1	2/167	1	1
RNH1																							0.35	0.31	0.17	0.14	4.04	1	16/167	2	2
RPL18A														0.11	0.1	0.02	0.02	0.02	1	82/167	1	2										0.11	0.1	0.02	0.01	0.02	1	82/167	1	1
RPL36A														0.45	0.4	0.07	0.06	4.36	1	5/167	1	1
RPL38																																0.09	0.08	0.01	0.01	-0.52	1	132/167	1	1
RPN2														0.29	0.26	0.04	0.04	1.65	1	12/167	1	1
RPS11														0.18	0.16	0.03	0.02	1.93	1	30/167	1	1										0.18	0.16	0.03	0.02	1.93	1	30/167	1	1
RPS15																							0.1	0.08	0.01	0.01	-0.37	1.01	106/167	1	1
RPS15A																							0.08	0.07	0.01	0.01	-0.54	1	144/167	1	1
RPS16														0.08	0.07	0.01	0.01	-0.68	1.02	153/167	1	1
RPS17														0.1	0.09	0.02	0.01	-0.28	1	98/167	1	1	0.1	0.09	0.02	0.01	-0.28	1	98/167	1	1
RPS19																																0.11	0.1	0.02	0.02	-0.4	1	88/167	1	2
RPS4Y1																							0.57	0.5	0.65	0.54	5.16	1	3/167	1	2
RSL1D1																																0.12	0.1	0.02	0.02	-0.07	1	75/167	1	1
S100A11																							0.3	0.26	0.12	0.1	4.51	1	22/167	2	2
S100A14																							0.98	0.87	1.37	1.14	11.65	1	2/167	2	2												S100A14
S100A7A																							2.41	2.12	4.75	3.96	12.96	1	1/167	6	2												S100A7A
S100A9																							0.41	0.36	0.13	0.1	6.41	1	41/167	7	2
SBSN																							0.49	0.43	0.22	0.18	8.8	1	20/167	5	2
SDR9C7																							0.98	0.87	0.15	0.13	12.38	1	1/167	1	1
SEC11A																							0.98	0.87	0.15	0.13	12.38	1	1/167	1	1
SEC23A														0.09	0.08	0.01	0.01	-0.33	1	115/167	1	1	0.13	0.11	0.02	0.02	0.27	1	115/167	2	2	0.09	0.08	0.01	0.01	-0.33	1	115/167	1	1
SEC24C														0.16	0.14	0.02	0.02	1.24	1	39/167	1	1
SEC31A																							0.21	0.19	0.03	0.03	2.02	1	21/167	1	1
SERBP1																							0.11	0.1	0.02	0.01	0.01	1	81/167	1	1	0.11	0.1	0.02	0.01	0.01	1	81/167	1	1
SERPINA1																							0.98	0.87	0.15	0.13	12.38	1	1/167	1	1
SERPINA3																							0.98	0.87	0.15	0.13	12.38	1	1/167	1	1
SERPINB1																							0.98	0.87	0.15	0.13	12.38	1	1/167	1	1
SERPINB13																							0.7	0.61	0.11	0.09	9	1	2/167	1	1
SERPINB2																							0.98	0.87	0.15	0.13	12.38	1	1/167	1	1
SERPINB3																							0.83	0.79	0.44	0.43	11.04	1.17	14/167	10	2
SERPINB4																							1.89	1.91	2.14	2.38	12.7	1.33	3/167	11	2												SERPINB4
SERPINB5																							0.88	0.77	0.78	0.65	10.68	1	5/167	4	2
SERPINC1																							0.98	0.87	0.15	0.13	12.38	1	1/167	1	1
SF3B3														0.1	0.09	0.02	0.01	-0.29	1	106/167	1	1
SFPQ																																0.18	0.16	0.05	0.04	1.14	1	62/167	2	2
SFN																							1.04	0.92	0.73	0.61	7.73	1	8/167	9	2
SH3BGRL3																							0.98	0.87	1.94	1.62	12.38	1	1/167	1	2
SH3GL1																							0.49	0.43	0.08	0.06	6.53	1	4/167	1	1
SHMT2														0.15	0.22	0.02	0.03	-0.09	2.8	44/167	1	1
SLC3A2														0.25	0.23	0.09	0.08	1.32	1.11	32/167	2	2
SLC25A3																							0.11	0.11	0.02	0.02	-0.11	1.34	85/167	1	1
SLC25A5																							0.08	0.07	0.01	0.01	-0.7	1	135/167	1	2
SLC27A4																							0.7	0.67	0.11	0.1	0.99	1.2	2/167	1	1
SLIT2																							0.7	0.61	0.11	0.09	9	1	2/167	1	1
SNRPA1																							0.12	0.1	0.02	0.01	0.09	1	72/167	1	1	0.12	0.1	0.02	0.02	0.09	1	72/167	1	1
SNRPC														0.09	0.08	0.01	0.01	-0.45	1	131/167	1	1
SOD1																							0.26	0.23	0.04	0.03	2.43	1	14/167	1	1
SORD																							0.3	0.26	0.05	0.04	2.09	1	11/167	1	1
SPRR1A																							1.71	1.5	3.36	2.8	12.96	1	1/167	3	2												SPRR1A
SPRR1B																							1.71	1.5	3.36	2.8	12.96	1	1/167	3	2												SPRR1B
SPRR2D																							2.2	1.94	4.34	3.62	12.74	1	1/167	5	2												SPRR2D
SPRR2E																							2.2	1.94	4.34	3.62	12.74	1	1/167	5	2												SPRR2E
SPRR2G																							1.97	1.73	3.88	3.23	12.84	1	1/167	4	2												SPRR2G
SPTAN1																							0.15	0.13	0.02	0.02	0.83	1	43/167	1	1
SPTBN1														0.22	0.19	0.03	0.03	1.89	1	21/167	1	1
SPTBN2																							0.98	0.87	1.37	1.14	11.65	1	2/167	2	2												SPTBN2
SRP9																							0.57	0.5	0.09	0.07	7.54	1	3/167	1	1
SRPRB																																0.29	0.26	0.04	0.04	2.2	1	12/167	1	1
SRSF2																							0.12	0.11	0.02	0.02	0.37	1	68/167	1	1
SSR4														0.12	0.11	0.02	0.02	0.23	1	71/167	1	1										0.12	0.11	0.02	0.02	0.23	1	71/167	1	1
STAT3																							0.7	0.61	0.11	0.09	9	1	2/167	1	1
STX18														0.45	0.4	0.07	0.06	5.71	1	5/167	1	1
STX7														0.71	0.65	1	0.91	1.73	1.06	2/167	1	2
SUB1																							0.7	0.61	0.11	0.09	9	1	2/167	1	1	0.71	0.63	0.11	0.09	9	1	2/167	1	1
SULT2B1																							0.98	0.87	0.15	0.13	12.38	1	1/167	1	1
SURF4																							0.57	0.5	0.09	0.07	7.54	1	3/167	1	1
TAF15														0.16	0.14	0.03	0.03	-0.22	1	116/167	3	2										0.19	0.17	0.03	0.03	0.08	1	116/167	4	2
TAGLN2																							0.34	0.3	0.16	0.13	3.41	1	17/167	2	2
TARDBP																							0.15	0.13	0.02	0.02	0.78	1	46/167	1	1
TCEB1																																0.21	0.19	0.03	0.03	1.33	1	23/167	1	1
TECR																																0.16	0.14	0.02	0.02	0.82	1	40/167	1	1
TGM1																							0.37	0.33	0.06	0.05	4.8	1	7/167	1	1
TGM3																							0.42	0.37	0.18	0.15	4.71	1	22/167	4	2
THOC4																							0.1	0.09	0.02	0.01	-0.18	1	93/167	1	1	0.1	0.09	0.02	0.01	-0.18	1	93/167	1	1
TIAL1														0.13	0.12	0.02	0.02	-0.47	1	119/167	2	1	0.13	0.11	0.02	0.02	-0.47	1	119/167	2	1	0.13	0.12	0.02	0.02	-0.47	1	119/167	2	2
TIMM13																							0.18	0.16	0.03	0.02	1.55	1	30/167	1	1
TKT																							0.3	0.26	0.05	0.04	1.17	1	11/167	1	1
TMED9														1	0.89	0.15	0.13	12.38	1	1/167	1	1
TMED10																							0.44	0.39	0.07	0.06	5.71	1	5/167	1	1	0.45	0.4	0.07	0.06	5.71	1	5/167	1	1
TMEM109																							0.57	0.5	0.09	0.07	7.54	1	3/167	1	1	0.58	0.51	0.09	0.08	7.54	1	3/167	1	1
TMEM123																							0.98	0.87	0.15	0.13	12.38	1	1/167	1	1
TMEM33														0.22	0.2	0.1	0.09	2.67	1	20/167	1	2	0.31	0.27	0.14	0.11	5.34	1	20/167	2	2	0.22	0.2	0.1	0.09	2.67	1	20/167	1	2
TMEM40																							0.98	0.87	0.15	0.13	12.38	1	1/167	1	1
TNRC6B														0.1	0.09	0.02	0.01	-0.55	1	104/167	1	1
TOM1																							0.98	0.87	0.15	0.13	12.38	1	1/167	1	1
TOMM6														1	0.89	2	1.71	12.38	1	1/167	1	2	0.98	0.87	0.15	0.13	12.38	1	1/167	1	1	1	0.89	0.15	0.13	12.38	1	1/167	1	1
TOMM70A														0.71	0.63	0.11	0.09	9	1	2/167	1	1
TOR1AIP1																							0.98	0.87	0.15	0.13	12.38	1	1/167	1	1
TPI1																							0.31	0.27	0.09	0.07	3.3	1	50/167	5	2
TPM3																							0.8	0.71	0.91	0.76	7.26	1	3/167	2	2
TPM3L_HUMAN														0.45	0.4	0.07	0.06	5.71	1	5/167	1	1
TPPP3																							0.7	0.61	0.11	0.09	9	1	2/167	1	1
TRABD														0.58	0.51	0.09	0.08	2.91	1	3/167	1	1
TREX2																							0.98	0.87	1.37	1.14	11.65	1	2/167	2	2												TREX2
TRIM25																							0.49	0.43	0.08	0.06	6.53	1	4/167	1	1
TRIM29																							1.97	1.73	3.88	3.23	12.84	1	1/167	4	2												TRIM29
TSTA3																							0.98	0.87	0.15	0.13	12.38	1	1/167	1	1
TTC35														0.71	0.63	0.11	0.09	9	1	2/167	1	1										0.71	0.63	0.11	0.09	9	1	2/167	1	1
TTR																							0.98	0.87	0.15	0.13	12.38	1	1/167	1	1
TUBA1A														0.34	0.3	0.09	0.07	-0.23	1	62/167	7	2	0.25	0.22	0.06	0.05	-0.41	1	62/167	4	2	0.31	0.28	0.08	0.07	-0.29	1	62/167	6	2
TUBA4A																							1.21	1.19	1.68	1.75	0.71	1.25	2/167	3	2
TUBA4B														0.11	0.1	0.03	0.02	-0.29	1	76/167	1	2	0.11	0.1	0.02	0.01	-0.29	1	76/167	1	1
TUBB2A																							0.31	0.27	0.07	0.06	-0.4	1	72/167	7	2
TUBB3																							1.17	1.02	1.03	0.86	1.1	1	5/167	7	2
TXNDC5																							0.44	0.39	0.07	0.06	5.71	1	5/167	1	1
TYMP																							1.97	1.73	3.88	3.23	12.84	1	1/167	4	2												TYMP
UBA1																							0.17	0.15	0.03	0.02	0.57	1	34/167	1	1
UGGT1														0.14	0.18	0.02	0.03	-0.07	2.18	54/167	1	1
VAMP7														0.82	0.73	0.94	0.81	8.57	1	3/167	2	2	0.57	0.5	0.09	0.07	5.16	1	3/167	1	1	0.58	0.51	0.09	0.08	5.16	1	3/167	1	1
VAPA																							0.8	0.71	0.91	0.76	0.7	1	3/167	2	2	0.58	0.51	0.09	0.08	0.3	1	3/167	1	1
VAT1																							0.49	0.43	0.48	0.4	4.85	1	4/167	1	2
VBP1														0.3	0.27	0.05	0.04	1.56	1	11/167	1	1
VIM																							0.12	0.11	0.02	0.02	-0.39	1	129/167	2	2
VPS26A														0.35	0.31	0.05	0.05	2.82	1	8/167	1	1	0.35	0.31	0.05	0.04	2.82	1	8/167	1	1	0.35	0.31	0.05	0.05	2.82	1	8/167	1	1
VPS35																																0.24	0.21	0.04	0.03	1.03	1	18/167	1	1
VPS4B																							0.4	0.35	0.06	0.05	4.17	1	6/167	1	1
XRCC5																																0.12	0.12	0.02	0.02	-0.25	1.2	70/167	1	1
XRCC6														0.12	0.12	0.02	0.02	-0.22	1.28	74/167	1	1	0.11	0.11	0.02	0.02	-0.22	1.28	74/167	1	1
YARS																							0.98	0.87	0.15	0.13	12.38	1	1/167	1	1
YIPF6																																1	0.89	0.15	0.13	12.38	1	1/167	1	1
YWHAH																																0.39	0.35	0.22	0.19	0.53	1	13/167	2	2
YWHAQ														0.17	0.18	0.04	0.05	0.3	1.37	67/167	2	2	0.17	0.17	0.04	0.05	0.3	1.37	67/167	2	2	0.17	0.18	0.04	0.05	0.3	1.37	67/167	2	2
ZNF185																							0.7	0.61	0.11	0.09	9	1	2/167	1	1
ZNF3																							0.98	0.87	0.15	0.13	12.38	1	1/167	1	1
ZYX																							0.4	0.35	0.06	0.05	3.65	1	6/167	1	1

## Sheet: Combined NWD>=1,Z>=10 in 1run
SYMBOL	GENEID	DB_ID	ALIASES	DESCRIPTION	C5_NS-SCORE	C5_NWS-SCORE	C5_ND-SCORE	C5_NWD-SCORE	C5_Z-SCORE	C5_WEIGHT FACTOR	C5_RATIO	C5_AVE. APSM	C5_FOUND IN	C6_NS-SCORE	C6_NWS-SCORE	C6_ND-SCORE	C6_NWD-SCORE	C6_Z-SCORE	C6_WEIGHT FACTOR	C6_RATIO	C6_AVE. APSM	C6_FOUND IN	V5_NS-SCORE	V5_NWS-SCORE	V5_ND-SCORE	V5_NWD-SCORE	V5_Z-SCORE	V5_WEIGHT FACTOR	V5_RATIO	V5_AVE. APSM	V5_FOUND IN	V6_NS-SCORE	V6_NWS-SCORE	V6_ND-SCORE	V6_NWD-SCORE	V6_Z-SCORE	V6_WEIGHT FACTOR	V6_RATIO	V6_AVE. APSM	V6_FOUND IN	UNT_NWD>1, Z>=10 in C5 run	UNT_NWD>1, Z>=10 in C6 run	Val_NWD>1, Z>=10 in V5 run	Val_NWD>1, Z>=10 in V6 run
ACSL5	51703	sp|Q9ULC5-3|ACSL5_HUMAN	ACS2|ACS5|FACL5	acyl-CoA synthetase long-chain family member 5	2	1.79	4	3.43	12.84	1	1/167	4	2	1.73	1.54	3.46	2.96	12.96	1	1/167	3	2	0.98	0.87	0.15	0.13	12.38	1	1/167	1	1	1.73	1.54	3.46	2.99	12.96	1	1/167	3	2	ACSL5	ACSL5		ACSL5
MON1A	84315	sp|Q86VX9|MON1A_HUMAN	FLJ97088|MGC13272|SAND1	MON1 homolog A (yeast)	2.24	2.15	3.16	3.15	12.73	1.16	2/167	10	2	1.23	1.09	1.73	1.48	12.42	1	2/167	3	2	0.98	0.87	1.37	1.14	11.65	1	2/167	2	2	1.58	1.41	2.24	1.93	12.72	1	2/167	5	2	MON1A	MON1A	MON1A	MON1A
HV318_HUMAN	HV318_HUMAN	sp|P01779|HV318_HUMAN			1.73	1.55	3.46	2.97	12.96	1	1/167	3	2	2.24	1.99	4.47	3.83	12.74	1	1/167	5	2	2.2	1.94	4.34	3.62	12.74	1	1/167	5	2	1.41	1.26	2.83	2.44	13.27	1	1/167	2	2	HV318_HUMAN	HV318_HUMAN	HV318_HUMAN	HV318_HUMAN
KRT15	3866	sp|P19012|K1C15_HUMAN	CK15|K15|K1CO	keratin 15	1.73	1.55	3.46	2.97	12.96	1	1/167	3	2										2.96	2.6	5.82	4.85	12.79	1	1/167	9	2										KRT15		KRT15
SPG21	51324	sp|Q9NZD8-2|SPG21_HUMAN	ACP33|GL010|MASPARDIN|MAST	spastic paraplegia 21 (autosomal recessive, Mast syndrome)	1.73	1.55	3.46	2.97	12.96	1	1/167	3	2	1.73	1.54	3.46	2.96	12.96	1	1/167	3	2	1.39	1.23	2.74	2.29	13.27	1	1/167	2	2	2.24	1.99	4.47	3.86	12.74	1	1/167	5		SPG21	SPG21	SPG21	SPG21
CCZ1	51622	sp|P86790|CCZ1L_HUMAN	C7orf28A|H_DJ1163J12.2	CCZ1 vacuolar protein trafficking and biogenesis associated homolog (S. cerevisiae)	2	1.79	2.83	2.43	11.49	1	2/167	8	2	2.24	1.99	3.16	2.71	11.95	1	2/167	10	2	0.7	0.61	0.11	0.09	3.03	1	2/167	1	1	2	1.78	2.83	2.44	11.49	1	2/167	8	2	CCZ1	CCZ1		CCZ1
REEP5	7905	sp|Q00765|REEP5_HUMAN	C5orf18|D5S346|DP1|MGC70440|TB2|YOP1	receptor accessory protein 5	1.41	1.26	2.83	2.43	13.27	1	1/167	2	2	1.41	1.26	2.83	2.42	13.27	1	1/167	2	2	0.98	0.87	1.94	1.62	12.38	1	1/167	1	2	1	0.89	2	1.72	12.38	1	1/167	1	2	REEP5	REEP5	REEP5	REEP5
TOMM22	56993	sp|Q9NS69|TOM22_HUMAN	1C9-2|MST065|MSTP065|TOM22	translocase of outer mitochondrial membrane 22 homolog (yeast)	1.41	1.26	2.83	2.43	13.27	1	1/167	2	2	1.41	1.26	2.83	2.42	13.27	1	1/167	2	2	0.98	0.87	0.15	0.13	12.38	1	1/167	1	1	1.41	1.26	2.83	2.44	13.27	1	1/167	2	2	TOMM22	TOMM22		TOMM22
GDI2	2665	sp|P50395|GDIB_HUMAN	FLJ16452|FLJ37352|RABGDIB	GDP dissociation inhibitor 2	1.41	1.61	1.63	2.28	0.31	1.63	3/167	6	2	1.29	1.47	1.49	2.09	0.24	1.64	3/167	5	2	0.8	0.92	0.91	1.28	0.05	1.68	3/167	2	2	1	1.15	1.15	1.66	0.11	1.67	3/167	3	2
C18orf8	29919	sp|Q96DM3|MIC1_HUMAN	FLJ23453|HsT2591|MIC1	chromosome 18 open reading frame 8	2	1.79	2.31	1.98	11.43	1	3/167	12	2	1.83	1.62	2.11	1.8	11	1	3/167	10	2	0.8	0.71	0.91	0.76	3.98	1	3/167	2	2	1.53	1.36	1.76	1.52	9.75	1	3/167	7	2	C18orf8	C18orf8
RAB7A	7879	sp|P51149|RAB7A_HUMAN	FLJ20819|PRO2706|RAB7	RAB7A, member RAS oncogene family	2.15	2.09	1.92	1.96	12.75	1.19	5/167	23	2	2.41	2.38	2.15	2.27	12.8	1.23	5/167	29	2	2.02	1.92	1.78	1.73	12.71	1.17	5/167	21	2	2.28	2.23	2.04	2.13	12.78	1.21	5/167	26	2	RAB7A	RAB7A	RAB7A	RAB7A
C5orf51	285636	sp|A6NDU8|CE051_HUMAN	-	chromosome 5 open reading frame 51	1.58	1.41	2.24	1.92	12.72	1	2/167	5	2	1.58	1.41	2.24	1.91	12.72	1	2/167	5	2	0.7	0.61	0.11	0.09	9	1	2/167	1	1	1	0.89	1.41	1.22	11.65	1	2/167	2	2	C5orf51	C5orf51		C5orf51
ARL6IP5	10550	sp|O75915|PRAF3_HUMAN	DERP11|GTRAP3-18|JWA|PRAF3|addicsin|hp22|jmx	ADP-ribosylation-like factor 6 interacting protein 5	1	0.89	2	1.72	12.38	1	1/167	1	2	1	0.89	2	1.71	12.38	1	1/167	1	2	0.98	0.87	0.15	0.13	12.38	1	1/167	1	1	1.41	1.26	2.83	2.44	13.27	1	1/167	2	2	ARL6IP5	ARL6IP5		ARL6IP5
IGHV@	3509	sp|P01764|HV303_HUMAN	IGHV	immunoglobulin heavy variable group	1	0.89	2	1.72	12.38	1	1/167	1	2	1	0.89	0.15	0.13	12.38	1	1/167	1	1	0.98	0.87	1.94	1.62	12.38	1	1/167	1	2	1	0.89	0.15	0.13	12.38	1	1/167	1	1	IGHV@		IGHV@
RABAC1	10567	sp|Q9UI14|PRAF1_HUMAN	PRA1|PRAF1|YIP3	Rab acceptor 1 (prenylated)	1	0.89	2	1.72	12.38	1	1/167	1	2																			1	0.89	0.15	0.13	12.38	1	1/167	1	1	RABAC1
SYNGR2	9144	sp|O43760|SNG2_HUMAN	MGC102914	synaptogyrin 2	1	0.89	2	1.72	12.38	1	1/167	1	2	1	0.89	0.15	0.13	12.38	1	1/167	1	1	0.98	0.87	0.15	0.13	12.38	1	1/167	1	1	1.41	1.26	2.83	2.44	13.27	1	1/167	2	2	SYNGR2			SYNGR2
TOMM40	10452	sp|O96008-2|TOM40_HUMAN	C19orf1|D19S1177E|PER-EC1|PEREC1|TOM40	translocase of outer mitochondrial membrane 40 homolog (yeast)	1	0.89	2	1.72	12.38	1	1/167	1	2	1.41	1.26	2.83	2.42	13.27	1	1/167	2	2										1.41	1.26	0.22	0.19	13.27	1	1/167	2	1	TOMM40	TOMM40
TPD52	7163	sp|P55327-2|TPD52_HUMAN	D52|N8L|PC-1|PrLZ|hD52	tumor protein D52	1	0.89	2	1.72	12.38	1	1/167	1	2										0.98	0.87	0.15	0.13	12.38	1	1/167	1	1										TPD52
VDAC2	7417	sp|P45880-1|VDAC2_HUMAN	FLJ23841|POR	voltage-dependent anion channel 2	1.23	1.09	1.73	1.49	8.97	1	2/167	3	2	0.71	0.63	1	0.86	4.08	1	2/167	1	2	0.7	0.61	0.97	0.81	4.08	1	2/167	1	2	1	0.89	1.41	1.22	7.04	1	2/167	2	2
ARL8B	55207	sp|Q9NVJ2|ARL8B_HUMAN	ARL10C|FLJ10702|Gie1	ADP-ribosylation factor-like 8B	1	0.89	1.41	1.21	11.65	1	2/167	2	2	1	0.89	1.41	1.21	11.65	1	2/167	2	2	0.98	0.87	1.37	1.14	11.65	1	2/167	2	2	0.71	0.63	0.11	0.09	9	1	2/167	1	1	ARL8B	ARL8B	ARL8B
ATP6V1A	523	sp|P38606|VATA_HUMAN	ATP6A1|ATP6V1A1|HO68|VA68|VPP2|Vma1	ATPase, H+ transporting, lysosomal 70kDa, V1 subunit A	1	0.89	1.41	1.21	11.65	1	2/167	2	2	0.71	0.63	0.11	0.09	9	1	2/167	1	1																			ATP6V1A
ESYT1	23344	sp|Q9BSJ8-2|ESYT1_HUMAN	FAM62A|KIAA0747|MBC2	extended synaptotagmin-like protein 1	1	0.89	1.41	1.21	11.65	1	2/167	2	2	1.23	1.09	1.73	1.48	12.42	1	2/167	3	2	0.98	0.87	1.37	1.14	11.65	1	2/167	2	2	1	0.89	1.41	1.22	11.65	1	2/167	2	2	ESYT1	ESYT1	ESYT1	ESYT1
GDI1	2664	sp|P31150|GDIA_HUMAN	FLJ41411|GDIL|MRX41|MRX48|OPHN2|RABGD1A|RABGDIA|XAP-4	GDP dissociation inhibitor 1	0.75	1.11	0.5	1.19	0.3	2.78	9/167	5	2	0.88	1.3	0.59	1.38	0.45	2.75	9/167	7	2	0.8	1.17	0.53	1.21	0.37	2.76	9/167	6	2	0.94	1.39	0.63	1.48	0.52	2.73	9/167	8	2
MON1B	22879	sp|Q7L1V2|MON1B_HUMAN	HSRG1|SAND2|SRG1	MON1 homolog B (yeast)	1	0.89	1.15	0.99	4.97	1	3/167	3	2	1.15	1.03	1.33	1.14	6.24	1	3/167	4	2	0.57	0.54	0.09	0.08	1.73	1.15	3/167	1	1	1	0.89	1.15	1	4.97	1	3/167	3	2
ERLIN2	11160	sp|O94905|ERLN2_HUMAN	C8orf2|Erlin-2|MGC87072|NET32|SPFH2	ER lipid raft associated 2	0.71	0.63	1	0.86	9	1	2/167	1	2	1	0.89	1.41	1.21	11.65	1	2/167	2	2	0.7	0.61	0.11	0.09	9	1	2/167	1	1											ERLIN2
RABGGTA	5875	sp|Q92696|PGTA_HUMAN	PTAR3	Rab geranylgeranyltransferase, alpha subunit	0.71	0.63	1	0.86	9	1	2/167	1	2	0.71	0.63	0.11	0.09	9	1	2/167	1	1
DNAJB2	3300	sp|P25686-2|DNJB2_HUMAN	HSJ1|HSPF3	DnaJ (Hsp40) homolog, subfamily B, member 2	0.82	0.73	0.94	0.81	7.26	1	3/167	2	2	0.58	0.51	0.67	0.57	4.22	1	3/167	1	2	0.57	0.5	0.09	0.07	4.22	1	3/167	1	1	0.58	0.51	0.09	0.08	4.22	1	3/167	1	1
RTN4	57142	sp|Q9NQC3-2|RTN4_HUMAN	ASY|NI220/250|NOGO|NOGO-A|NOGOC|NSP|NSP-CL|Nbla00271|Nbla10545|Nogo-B|Nogo-C|RTN-X|RTN4-A|RTN4-B1|RTN4-B2|RTN4-C	reticulon 4	0.71	0.63	0.71	0.61	9.85	1	4/167	2	2	0.5	0.44	0.5	0.43	6.53	1	4/167	1	2	0.85	0.75	0.84	0.7	10.96	1	4/167	3	2	0.71	0.63	0.71	0.61	9.85	1	4/167	2	2
ERP29	10961	sp|P30040|ERP29_HUMAN	C12orf8|ERp28|ERp31|PDI-DB|PDIA9	endoplasmic reticulum protein 29	0.58	0.52	0.67	0.57	7.54	1	3/167	1	2	0.58	0.51	0.09	0.08	7.54	1	3/167	1	1	0.57	0.5	0.65	0.54	7.54	1	3/167	1	2	0.58	0.51	0.09	0.08	7.54	1	3/167	1	1
ARL8A	127829	sp|Q96BM9|ARL8A_HUMAN	ARL10B|FLJ45195|GIE2	ADP-ribosylation factor-like 8A	0.5	0.45	0.5	0.43	6.53	1	4/167	1	2	0.71	0.63	0.71	0.6	9.85	1	4/167	2	2										0.5	0.44	0.08	0.07	6.53	1	4/167	1	1
KRT19	3880	sp|P08727|K1C19_HUMAN	CK19|K19|K1CS|MGC15366	keratin 19	0.71	0.63	0.45	0.38	1.68	1	10/167	5	2	0.71	0.63	0.45	0.38	1.68	1	10/167	5	2	0.93	0.82	0.58	0.49	3.13	1	10/167	9	2	0.55	0.49	0.35	0.3	0.93	1	10/167	3	2
KRT18	3875	sp|P05783|K1C18_HUMAN	CYK18|K18	keratin 18	0.53	0.48	0.4	0.35	3.45	1	7/167	2	2	0.38	0.34	0.06	0.05	1.69	1	7/167	1	1	0.64	0.57	0.48	0.4	5	1	7/167	3	2	0.65	0.58	0.49	0.43	5	1	7/167	3	2
KIAA1217	56243	sp|Q5T5P2-3|SKT_HUMAN	DKFZp761L0424|MGC31990|SKT	KIAA1217	0.58	0.52	0.39	0.33	5.35	1	9/167	3	2	0.58	0.51	0.39	0.33	5.35	1	9/167	3	2
VCP	7415	sp|P55072|TERA_HUMAN	IBMPFD|MGC131997|MGC148092|MGC8560|TERA|p97	valosin containing protein	0.45	0.74	0.11	0.33	0.79	3.37	64/167	13	2	0.52	0.84	0.13	0.37	1.08	3.35	64/167	17	2	0.46	0.74	0.11	0.32	0.86	3.36	64/167	14	2	0.48	0.79	0.12	0.35	0.94	3.36	64/167	15	2
MYH9	4627	sp|P35579|MYH9_HUMAN	DFNA17|EPSTS|FTNS|MGC104539|MHA|NMHC-II-A|NMMHCA	myosin, heavy chain 9, non-muscle	0.28	0.41	0.11	0.26	0.38	2.63	25/167	2	2	0.45	0.64	0.18	0.39	1.14	2.55	25/167	5	2	0.84	1.12	0.33	0.64	4.23	2.34	25/167	18	2	0.35	0.5	0.14	0.31	0.63	2.61	25/167	3	2
ACSL3	2181	sp|O95573|ACSL3_HUMAN	ACS3|FACL3|PRO2194	acyl-CoA synthetase long-chain family member 3	0.38	0.34	0.29	0.25	2.58	1	7/167	1	2	0.53	0.48	0.4	0.35	5.05	1	7/167	2	2	0.37	0.33	0.06	0.05	2.58	1	7/167	1	1	0.65	0.58	0.1	0.09	6.95	1	7/167	3	1
EZR	7430	sp|P15311|EZRI_HUMAN	CVIL|CVL|DKFZp762H157|FLJ26216|MGC1584|VIL2	ezrin	0.43	0.38	0.26	0.22	3.44	1	11/167	2	2	0.43	0.38	0.26	0.22	3.44	1	11/167	2	2	0.51	0.45	0.31	0.25	5.07	1	11/167	3	2	0.3	0.27	0.18	0.16	1.7	1	11/167	1	2
PDIA3	2923	sp|P30101|PDIA3_HUMAN	ER60|ERp57|ERp60|ERp61|GRP57|GRP58|HsT17083|P58|PI-PLC	protein disulfide isomerase family A, member 3	0.43	0.38	0.26	0.22	4.75	1	11/167	2	2	0.3	0.27	0.18	0.16	2.39	1	11/167	1	2	0.51	0.45	0.31	0.25	6.74	1	11/167	3	2	0.43	0.38	0.07	0.06	4.75	1	11/167	2	1
SPTLC1	10558	sp|O15269|SPTC1_HUMAN	HSAN|HSAN1|HSN1|LBC1|LCB1|MGC14645|SPT1|SPTI	serine palmitoyltransferase, long chain base subunit 1	0.43	0.38	0.26	0.22	4.04	1	11/167	2	2										0.3	0.26	0.05	0.04	2.02	1	11/167	1	1	0.3	0.27	0.05	0.04	2.02	1	11/167	1	1
FLNA	2316	sp|P21333-2|FLNA_HUMAN	ABP-280|ABPX|CVD1|DKFZp434P031|FLN|FLN-A|FLN1|FMD|MNS|NHBP|OPD|OPD1|OPD2|XLVD|XMVD	filamin A, alpha	0.27	0.37	0.1	0.21	0.03	2.37	27/167	2	2	0.33	0.46	0.13	0.26	0.13	2.36	27/167	3	2	0.54	0.72	0.2	0.39	0.61	2.32	27/167	8	2	0.27	0.37	0.1	0.21	0.03	2.37	27/167	2	2
PPIB	5479	sp|P23284|PPIB_HUMAN	CYP-S1|CYPB|MGC14109|MGC2224|OI9|SCYLP	peptidylprolyl isomerase B (cyclophilin B)	0.46	0.41	0.25	0.21	5.31	1	14/167	3	2	0.27	0.24	0.14	0.12	1.76	1	14/167	1	2	0.37	0.33	0.2	0.16	3.6	1	14/167	2	2	0.38	0.34	0.2	0.17	3.6	1	14/167	2	2
S100A8	6279	sp|P05109|S10A8_HUMAN	60B8AG|CAGA|CFAG|CGLA|CP-10|L1Ag|MA387|MIF|MRP8|NIF|P8	S100 calcium binding protein A8	0.35	0.32	0.25	0.21	4.52	1	8/167	1	2										0.85	0.78	0.59	0.54	11.84	1.09	8/167	6	2
STIP1	10963	sp|P31948|STIP1_HUMAN	HOP|IEF-SSP-3521|P60|STI1|STI1L	stress-induced-phosphoprotein 1	0.37	0.33	0.19	0.16	3.23	1	15/167	2	2	0.26	0.23	0.04	0.03	1.52	1	15/167	1	1	0.36	0.32	0.18	0.15	3.23	1	15/167	2	2
SRRM2	23524	sp|Q9UQ35|SRRM2_HUMAN	300-KD|CWF21|Cwc21|DKFZp667L0421|DKFZp686O15166|FLJ21926|FLJ22250|KIAA0324|MGC40295|SRL300|SRm300	serine/arginine repetitive matrix 2	0.27	0.31	0.1	0.15	0.88	1.73	28/167	2	2	0.27	0.31	0.1	0.15	0.88	1.73	28/167	2	2
RPL34	6164	sp|P49207|RL34_HUMAN	L34|MGC111005	ribosomal protein L34	0.29	0.26	0.17	0.14	3.17	1	12/167	1	2	0.41	0.36	0.24	0.2	6	1	12/167	2	2										0.29	0.26	0.17	0.14	3.17	1	12/167	1	2
YWHAB	7529	sp|P31946-2|1433B_HUMAN	GW128|HS1|KCIP-1|YWHAA	tyrosine 3-monooxygenase/tryptophan 5-monooxygenase activation protein, beta polypeptide	0.3	0.3	0.13	0.14	0.43	1.25	22/167	2	2										0.3	0.29	0.12	0.13	0.43	1.25	22/167	2	2
ATL3	25923	sp|Q6DD88|ATLA3_HUMAN	DKFZp564J0863	atlastin GTPase 3	1	0.89	0.15	0.13	12.38	1	1/167	1	1										0.98	0.87	1.94	1.62	12.38	1	1/167	1	2	1	0.89	0.15	0.13	12.38	1	1/167	1	1			ATL3
BCAP31	10134	sp|P51572|BAP31_HUMAN	6C6-AG|BAP31|CDM|DXS1357E	B-cell receptor-associated protein 31	1	0.89	0.15	0.13	11.65	1	2/167	2	1	1	0.89	1.41	1.21	11.65	1	2/167	2	2	0.7	0.61	0.11	0.09	9	1	2/167	1	1	1	0.89	1.41	1.22	11.65	1	2/167	2	2		BCAP31		BCAP31
BRI3BP	140707	sp|Q8WY22|BRI3B_HUMAN	BNAS1|HCCR-2|HCCRBP-1|KG19	BRI3 binding protein	1	0.89	0.15	0.13	12.38	1	1/167	1	1	1	0.89	2	1.71	12.38	1	1/167	1	2	0.98	0.87	0.15	0.13	12.38	1	1/167	1	1	1	0.89	0.15	0.13	12.38	1	1/167	1	1		BRI3BP
CHM	1121	sp|P24386|RAE1_HUMAN	DXS540|FLJ38564|GGTA|HSD-32|MGC102710|REP-1|TCD	choroideremia (Rab escort protein 1)	1	0.89	0.15	0.13	12.38	1	1/167	1	1
COL4A1	1282	sp|P02462-2|CO4A1_HUMAN	arresten	collagen, type IV, alpha 1	1	0.89	0.15	0.13	12.38	1	1/167	1	1
CROCC	9696	sp|Q5TZA2-2|CROCC_HUMAN	KIAA0445|ROLT	ciliary rootlet coiled-coil, rootletin	1	0.89	0.15	0.13	12.38	1	1/167	1	1										0.98	0.87	1.94	1.62	12.38	1	1/167	1	2												CROCC
CYB5B	80777	sp|O43169|CYB5B_HUMAN	CYB5-M|CYPB5M|DKFZp686M0619|OMB5	cytochrome b5 type B (outer mitochondrial membrane)	1	0.89	0.15	0.13	12.38	1	1/167	1	1										0.98	0.87	0.15	0.13	12.38	1	1/167	1	1
DHRS7	51635	sp|Q9Y394-2|DHRS7_HUMAN	SDR34C1|retDSR4|retSDR4	dehydrogenase/reductase (SDR family) member 7	1	0.89	0.15	0.13	12.38	1	1/167	1	1
ERLIN1	10613	sp|O75477|ERLN1_HUMAN	C10orf69|Erlin-1|KE04|KEO4|SPFH1	ER lipid raft associated 1	1	0.89	0.15	0.13	11.65	1	2/167	2	1	1	0.89	1.41	1.21	11.65	1	2/167	2	2	0.7	0.61	0.11	0.09	9	1	2/167	1	1											ERLIN1
H1F0	3005	sp|P07305|H10_HUMAN	H10|H1FV|MGC5241	H1 histone family, member 0	0.33	0.3	0.16	0.13	3.68	1	18/167	2	2										0.23	0.2	0.04	0.03	1.73	1	18/167	1	1	0.24	0.21	0.04	0.03	1.73	1	18/167	1	1
LV403_HUMAN	4113	sp|O15479|MAGB2_HUMAN	CT3.2|DAM6|MAGE-XP-2|MGC26438	melanoma antigen family B, 2	1	0.89	0.15	0.13	12.38	1	1/167	1	1										0.98	0.87	0.15	0.13	12.38	1	1/167	1	1
NPC1	4864	sp|O15118|NPC1_HUMAN	FLJ98532|NPC	Niemann-Pick disease, type C1	1	0.89	0.15	0.13	12.38	1	1/167	1	1	1	0.89	0.15	0.13	12.38	1	1/167	1	1
PPP3R1	5534	sp|P63098|CANB1_HUMAN	CALNB1|CNB|CNB1	protein phosphatase 3, regulatory subunit B, alpha	1	0.89	0.15	0.13	12.38	1	1/167	1	1
RAB2A	5862	sp|P61019|RAB2A_HUMAN	RAB2	RAB2A, member RAS oncogene family	1	0.89	0.15	0.13	12.38	1	1/167	1	1
RAB5C	5878	sp|P51148|RAB5C_HUMAN	MGC117217|MGC138857|RAB5CL|RABL	RAB5C, member RAS oncogene family	1	0.89	0.15	0.13	11.65	1	2/167	2	1	0.71	0.63	0.11	0.09	9	1	2/167	1	1	0.7	0.61	0.11	0.09	9	1	2/167	1	1
RAC1	5879	sp|P63000-2|RAC1_HUMAN	MGC111543|TC-25|p21-Rac1	ras-related C3 botulinum toxin substrate 1 (rho family, small GTP binding protein Rac1)	1	0.89	0.15	0.13	12.38	1	1/167	1	1	1	0.89	0.15	0.13	12.38	1	1/167	1	1										1	0.89	0.15	0.13	12.38	1	1/167	1	1
REEP6	92840	sp|Q96HR9|REEP6_HUMAN	C19orf32|DP1L1|FLJ25383|TB2L1	receptor accessory protein 6	1	0.89	0.15	0.13	12.38	1	1/167	1	1	1	0.89	2	1.71	12.38	1	1/167	1	2	0.98	0.87	0.15	0.13	12.38	1	1/167	1	1	1	0.89	2	1.72	12.38	1	1/167	1	2		REEP6		REEP6
RP9	6100	sp|Q8TA86|RP9_HUMAN	PAP-1	retinitis pigmentosa 9 (autosomal dominant)	1	0.89	0.15	0.13	12.38	1	1/167	1	1
SHH	6469	tr|C9JC48|C9JC48_HUMAN	HHG1|HLP3|HPE3|MCOPCB5|SMMCI|TPT|TPTPS	sonic hedgehog	1	0.89	0.15	0.13	12.38	1	1/167	1	1
TMEM205	374882	sp|Q6UW68|TM205_HUMAN	MGC110858|MGC3205|UNQ501	transmembrane protein 205	1	0.89	0.15	0.13	12.38	1	1/167	1	1
TOMM20	9804	sp|Q15388|TOM20_HUMAN	KIAA0016|MAS20|MGC117367|MOM19|TOM20	translocase of outer mitochondrial membrane 20 homolog (yeast)	1	0.89	0.15	0.13	12.38	1	1/167	1	1
TPD52L2	7165	sp|O43399-2|TPD54_HUMAN	D54|DKFZp686A1765|hD54	tumor protein D52-like 2	1	0.89	0.15	0.13	12.38	1	1/167	1	1	1	0.89	0.15	0.13	12.38	1	1/167	1	1	0.98	0.87	0.15	0.13	12.38	1	1/167	1	1
AK2	204	sp|P54819-2|KAD2_HUMAN	ADK2|AK 2	adenylate kinase 2	0.35	0.31	0.14	0.12	5.51	1	25/167	3	2	0.28	0.25	0.11	0.1	3.69	1	25/167	2	2	0.2	0.17	0.08	0.06	1.74	1	25/167	1	2	0.45	0.4	0.18	0.15	8	1	25/167	5	2
ZCCHC11	23318	sp|Q5TAX3-2|TUT4_HUMAN	DKFZp779C1943|FLJ42878|PAPD3|TUT4	zinc finger, CCHC domain containing 11	0.26	0.23	0.13	0.11	3.14	1	15/167	1	2																			0.26	0.23	0.04	0.03	3.14	1	15/167	1	1
DNAJB11	51726	sp|Q9UBS4|DJB11_HUMAN	ABBP-2|ABBP2|DJ9|EDJ|ERdj3|ERj3|HEDJ|PRO1080|UNQ537|hDj9	DnaJ (Hsp40) homolog, subfamily B, member 11	0.33	0.3	0.11	0.1	5.89	1	36/167	4	2	0.29	0.26	0.1	0.08	4.53	1	36/167	3	2	0.16	0.14	0.05	0.04	1.3	1	36/167	1	2	0.24	0.21	0.08	0.07	2.97	1	36/167	2	2
HMOX2	3163	sp|P30519|HMOX2_HUMAN	HO-2	heme oxygenase (decycling) 2	0.71	0.63	0.11	0.09	9	1	2/167	1	1										0.7	0.61	0.11	0.09	9	1	2/167	1	1
IGHG2	3501	sp|P01859|IGHG2_HUMAN	DKFZp686I04196	immunoglobulin heavy constant gamma 2 (G2m marker)	0.71	0.63	0.11	0.09	9	1	2/167	1	1	0.71	0.63	1	0.86	9	1	2/167	1	2	2.79	2.74	3.88	4.04	12.82	1.25	2/167	16	2	0.71	0.63	1	0.86	9	1	2/167	1	2			IGHG2
MEA1	4201	sp|Q16626|MEA1_HUMAN	HYS|MEA	male-enhanced antigen 1	0.71	0.63	0.11	0.09	9	1	2/167	1	1										0.7	0.61	0.11	0.09	9	1	2/167	1	1	0.71	0.63	0.11	0.09	9	1	2/167	1	1
PLBD2	196463	sp|Q8NHP8|PLBL2_HUMAN	P76	phospholipase B domain containing 2	0.71	0.63	0.11	0.09	5.76	1	2/167	1	1	0.71	0.63	0.11	0.09	5.76	1	2/167	1	1										0.71	0.63	0.11	0.09	5.76	1	2/167	1	1
RAB11A	8766	sp|P62491|RB11A_HUMAN	MGC1490|YL8	RAB11A, member RAS oncogene family	0.71	0.63	0.11	0.09	9	1	2/167	1	1
RAB9B	51209	sp|Q9NP90|RAB9B_HUMAN	RAB9L|Rab-9L	RAB9B, member RAS oncogene family	0.71	0.63	0.11	0.09	9	1	2/167	1	1
RPN1	6184	sp|P04843|RPN1_HUMAN	DKFZp686B16177|OST1|RBPH1	ribophorin I	0.28	0.26	0.09	0.09	1.9	1.08	37/167	3	2	0.33	0.3	0.11	0.1	2.6	1.08	37/167	4	2	0.28	0.26	0.09	0.08	1.9	1.08	37/167	3	2	0.28	0.26	0.09	0.09	1.9	1.08	37/167	3	2
STT3B	201595	sp|Q8TCJ2|STT3B_HUMAN	FLJ90106|SIMP|STT3-B	STT3, subunit of the oligosaccharyltransferase complex, homolog B (S. cerevisiae)	0.71	0.63	0.11	0.09	9	1	2/167	1	1										0.7	0.61	0.11	0.09	9	1	2/167	1	1	0.71	0.63	0.11	0.09	9	1	2/167	1	1
TF	7018	sp|P02787|TRFE_HUMAN	DKFZp781D0156|PRO1557|PRO2086	transferrin	0.71	0.63	0.11	0.09	9	1	2/167	1	1	1	0.89	1.41	1.21	11.65	1	2/167	2	2	1.56	1.37	2.17	1.81	12.72	1	2/167	5	2	0.71	0.63	0.11	0.09	9	1	2/167	1	1		TF	TF
TFRC	7037	sp|P02786|TFR1_HUMAN	CD71|TFR|TFR1|TRFR	transferrin receptor (p90, CD71)	0.71	0.63	0.11	0.09	5.76	1	2/167	1	1	0.71	0.63	1	0.86	5.76	1	2/167	1	2										0.71	0.63	0.11	0.09	5.76	1	2/167	1	1
VDAC1	7416	sp|P21796|VDAC1_HUMAN	MGC111064|PORIN|VDAC-1	voltage-dependent anion channel 1	0.71	0.63	0.11	0.09	5.76	1	2/167	1	1	1.23	1.09	1.73	1.48	10.61	1	2/167	3	2	0.7	0.61	0.97	0.81	5.76	1	2/167	1	2	1.41	1.26	2	1.72	11.31	1	2/167	4	2		VDAC1		VDAC1
VDAC3	7419	sp|Q9Y277-2|VDAC3_HUMAN	HD-VDAC3	voltage-dependent anion channel 3	0.71	0.63	0.11	0.09	9	1	2/167	1	1	1	0.89	1.41	1.21	11.65	1	2/167	2	2	0.7	0.61	0.97	0.81	9	1	2/167	1	2	0.71	0.63	1	0.86	9	1	2/167	1	2		VDAC3
YWHAG	7532	sp|P61981|1433G_HUMAN	14-3-3GAMMA	tyrosine 3-monooxygenase/tryptophan 5-monooxygenase activation protein, gamma polypeptide	0.24	0.25	0.08	0.09	0.41	1.35	35/167	2	2	0.24	0.25	0.08	0.09	0.41	1.35	35/167	2	2	0.24	0.24	0.08	0.09	0.41	1.35	35/167	2	2	0.29	0.3	0.1	0.11	0.75	1.34	35/167	3	2
ANXA8	328	sp|P27695|APEX1_HUMAN	APE|APE1|APEN|APEX|APX|HAP1|REF1	APEX nuclease (multifunctional DNA repair enzyme) 1	0.58	0.52	0.09	0.08	7.54	1	3/167	1	1										1.39	1.23	2.74	2.29	13.27	1	1/167	2	2												ANXA8
HSPB1	3315	sp|P04792|HSPB1_HUMAN	CMT2F|DKFZp586P1322|HMN2B|HS.76067|HSP27|HSP28|Hsp25|SRP27	heat shock 27kDa protein 1	0.28	0.25	0.09	0.08	2.63	1	38/167	3	2	0.28	0.25	0.09	0.08	2.63	1	38/167	3	2	0.45	0.4	0.14	0.12	6.7	1	38/167	8	2	0.23	0.2	0.07	0.06	1.63	1	38/167	2	2
SCD	6319	sp|O00767|ACOD_HUMAN	FADS5|MSTP008|SCD1|SCDOS	stearoyl-CoA desaturase (delta-9-desaturase)	0.58	0.52	0.09	0.08	7.54	1	3/167	1	1
WRN	7486	sp|Q14191|WRN_HUMAN	DKFZp686C2056|RECQ3|RECQL2|RECQL3	Werner syndrome, RecQ helicase-like	0.58	0.52	0.09	0.08	3.73	1	3/167	1	1
XPNPEP3	63929	sp|Q9NQH7-2|XPP3_HUMAN	APP3|NPHPL1	X-prolyl aminopeptidase (aminopeptidase P) 3, putative	0.58	0.52	0.09	0.08	7.54	1	3/167	1	1
YWHAE	7531	sp|P62258|1433E_HUMAN	14-3-3E|FLJ45465|FLJ53559|KCIP-1|MDCR|MDS	tyrosine 3-monooxygenase/tryptophan 5-monooxygenase activation protein, epsilon polypeptide	0.15	0.22	0.03	0.08	-0.09	2.67	85/167	2	2										0.18	0.27	0.04	0.09	-0.01	2.67	85/167	3	2
ANXA2	302	sp|P07355-2|ANXA2_HUMAN	ANX2|ANX2L4|CAL1H|LIP2|LPC2|LPC2D|P36|PAP-IV	annexin A2	0.27	0.24	0.09	0.07	2.24	1	40/167	3	2	0.22	0.2	0.07	0.06	1.38	1	40/167	2	2	0.47	0.41	0.15	0.12	6.54	1	40/167	9	2	0.22	0.2	0.07	0.06	1.38	1	40/167	2	2
CAMK2D	817	sp|Q13557-10|KCC2D_HUMAN	CAMKD|DKFZp686G23119|DKFZp686I2288|MGC44911	calcium/calmodulin-dependent protein kinase II delta	0.5	0.45	0.08	0.07	6.53	1	4/167	1	1										0.49	0.43	0.08	0.06	6.53	1	4/167	1	1
CANX	821	sp|P27824|CALX_HUMAN	CNX|FLJ26570|IP90|P90	calnexin	0.27	0.24	0.08	0.07	1.92	1	41/167	3	2	0.27	0.24	0.08	0.07	1.92	1	41/167	3	2	0.27	0.23	0.08	0.07	1.92	1	41/167	3	2	0.22	0.2	0.07	0.06	1.16	1	41/167	2	2
COMT	1312	sp|P21964-2|COMT_HUMAN	-	catechol-O-methyltransferase	0.5	0.45	0.08	0.07	6.53	1	4/167	1	1										0.49	0.43	0.08	0.06	6.53	1	4/167	1	1
KRT6B	3854	sp|P04259|K2C6B_HUMAN	CK6B|K6B|KRTL1|PC2	keratin 6B	0.26	0.23	0.08	0.07	-0.17	1	44/167	3	2	0.3	0.27	0.09	0.08	-0.09	1	44/167	4	2	0.74	0.65	0.22	0.18	1.66	1	44/167	25	2	0.26	0.23	0.08	0.07	-0.17	1	44/167	3	2
LMNA	4000	sp|P02545-2|LMNA_HUMAN	CDCD1|CDDC|CMD1A|CMT2B1|EMD2|FPL|FPLD|HGPS|IDC|LDP1|LFP|LGMD1B|LMN1|LMNC|LMNL1|PRO1	lamin A/C	0.41	0.45	0.06	0.07	1.03	1.53	6/167	1	1	0.41	0.45	0.06	0.07	1.03	1.53	6/167	1	1	1.06	1.02	0.86	0.84	6.74	1.18	6/167	7	2
PRKCSH	5589	sp|P14314|GLU2B_HUMAN	AGE-R2|G19P1|PCLD|PLD1	protein kinase C substrate 80K-H	0.5	0.45	0.08	0.07	6.53	1	4/167	1	1										0.49	0.43	0.48	0.4	6.53	1	4/167	1	2
PSMB1	5689	sp|P20618|PSB1_HUMAN	FLJ25321|HC5|KIAA1838|PMSB1|PSC5	proteasome (prosome, macropain) subunit, beta type, 1	0.5	0.45	0.08	0.07	6.53	1	4/167	1	1
RAB1A	5861	sp|P62820-2|RAB1A_HUMAN	DKFZp564B163|RAB1|YPT1	RAB1A, member RAS oncogene family	0.5	0.45	0.08	0.07	6.53	1	4/167	1	1										0.49	0.43	0.48	0.4	6.53	1	4/167	1	2	0.5	0.44	0.5	0.43	6.53	1	4/167	1	2
RRBP1	6238	sp|Q9P2E9-2|RRBP1_HUMAN	DKFZp586A1420|ES/130|ES130|FLJ36146|MGC157720|MGC157721|hES	ribosome binding protein 1 homolog 180kDa (dog)	0.5	0.45	0.08	0.07	3.56	1	4/167	1	1	0.71	0.63	0.71	0.6	6.53	1	4/167	2	2	0.7	0.61	0.69	0.57	6.53	1	4/167	2	2	0.5	0.44	0.08	0.07	3.56	1	4/167	1	1
VAPB	9217	sp|O95292-2|VAPB_HUMAN	ALS8|VAMP-B|VAP-B	VAMP (vesicle-associated membrane protein)-associated protein B and C	0.45	0.47	0.07	0.07	0.28	1.4	5/167	1	1	0.45	0.47	0.07	0.07	0.28	1.4	5/167	1	1
YWHAZ	7534	sp|P63104|1433Z_HUMAN	14-3-3-zeta|KCIP-1|MGC111427|MGC126532|MGC138156|YWHAD	tyrosine 3-monooxygenase/tryptophan 5-monooxygenase activation protein, zeta polypeptide	0.23	0.24	0.06	0.07	0.48	1.43	58/167	3	2	0.19	0.2	0.05	0.06	0.2	1.44	58/167	2	2	0.22	0.24	0.06	0.07	0.48	1.43	58/167	3	2	0.19	0.2	0.05	0.06	0.2	1.44	58/167	2	2
CCT3	7203	sp|P49368|TCPG_HUMAN	CCT-gamma|CCTG|PIG48|TCP-1-gamma|TRIC5	chaperonin containing TCP1, subunit 3 (gamma)	0.21	0.24	0.04	0.06	0.01	1.62	90/167	4	2	0.26	0.29	0.05	0.08	0.22	1.61	90/167	6	2	0.15	0.16	0.03	0.04	-0.21	1.62	90/167	2	2	0.18	0.21	0.04	0.05	-0.1	1.62	90/167	3	2
FLNB	2317	sp|O75369-2|FLNB_HUMAN	ABP-278|ABP-280|AOI|DKFZp686A1668|DKFZp686O033|FH1|FLN1L|LRS1|SCT|TABP|TAP	filamin B, beta	0.32	0.42	0.05	0.06	0.18	2.25	10/167	1	1										0.98	1.21	0.61	1	2.67	1.95	10/167	10	2
IMMT	10989	sp|Q16891-2|IMMT_HUMAN	DKFZp779P1653|HMP|MGC111146|P87|P87/89|P89|PIG52	inner membrane protein, mitochondrial	0.33	0.4	0.05	0.06	0.67	1.79	9/167	1	1
LOC100507703	100507703	sp|P01891|1A68_HUMAN	-	HLA class I histocompatibility antigen, A-69 alpha chain-like	0.45	0.4	0.07	0.06	5.71	1	5/167	1	1																			0.45	0.4	0.07	0.06	5.71	1	5/167	1	1
MIF	4282	sp|P14174|MIF_HUMAN	GIF|GLIF|MMIF	macrophage migration inhibitory factor (glycosylation-inhibiting factor)	0.45	0.4	0.07	0.06	5.71	1	5/167	1	1										0.44	0.39	0.07	0.06	5.71	1	5/167	1	1
PCMT1	5110	sp|P22061-2|PIMT_HUMAN	-	protein-L-isoaspartate (D-aspartate) O-methyltransferase	0.26	0.23	0.07	0.06	5.49	1	59/167	4	2	0.26	0.23	0.07	0.06	5.49	1	59/167	4	2	0.18	0.16	0.05	0.04	2.65	1	59/167	2	2	0.23	0.2	0.06	0.05	4.16	1	59/167	3	2
PDCD6	10016	sp|O75340|PDCD6_HUMAN	ALG-2|FLJ46208|MGC111017|MGC119050|MGC9123|PEF1B	programmed cell death 6	0.19	0.2	0.05	0.06	0.49	1.39	56/167	2	2										0.19	0.19	0.05	0.06	0.49	1.39	56/167	2	2	0.19	0.2	0.05	0.06	0.49	1.39	56/167	2	2
PGRMC1	10857	sp|O00264|PGRC1_HUMAN	HPR6.6|MPR	progesterone receptor membrane component 1	0.19	0.17	0.07	0.06	1.44	1	27/167	1	2	0.19	0.17	0.07	0.06	1.44	1	27/167	1	2	0.27	0.24	0.1	0.08	3.24	1	27/167	2	2	0.19	0.17	0.03	0.03	1.44	1	27/167	1	1
RDH11	51109	sp|Q8TC12|RDH11_HUMAN	ARSDR1|CGI82|FLJ32633|HCBP12|MDT1|PSDR1|RALR1|SCALD|SDR7C1	retinol dehydrogenase 11 (all-trans/9-cis/11-cis)	0.45	0.4	0.07	0.06	5.71	1	5/167	1	1																			0.45	0.4	0.07	0.06	5.71	1	5/167	1	1
SCFD1	23256	sp|Q8WVM8|SCFD1_HUMAN	C14orf163|KIAA0917|RA410|SLY1|STXBP1L2	sec1 family domain containing 1	0.35	0.44	0.05	0.06	0.24	1.91	8/167	1	1	0.5	0.61	0.35	0.57	0.59	1.87	8/167	2	2										0.5	0.61	0.35	0.57	0.59	1.87	8/167	2	2
SPAG9	9043	sp|O60271-2|JIP4_HUMAN	CT89|FLJ13450|FLJ14006|FLJ26141|FLJ34602|HLC-6|HLC4|JIP-4|JIP4|JLP|KIAA0516|MGC117291|MGC14967|MGC74461|PHET|PIG6	sperm associated antigen 9	0.45	0.4	0.07	0.06	5.71	1	5/167	1	1																											2
TIMM8A	1678	sp|O60220|TIM8A_HUMAN	DDP|DDP1|DFN1|MGC12262|MTS|TIM8	translocase of inner mitochondrial membrane 8 homolog A (yeast)	0.45	0.4	0.07	0.06	4.36	1	5/167	1	1
CBX3	11335	sp|Q13185|CBX3_HUMAN	HECH|HP1-GAMMA|HP1Hs-gamma	chromobox homolog 3	0.38	0.34	0.06	0.05	2.94	1	7/167	1	1
CCT2	10576	sp|P78371|TCPB_HUMAN	99D8.1|CCT-beta|CCTB|MGC142074|MGC142076|PRO1633|TCP-1-beta	chaperonin containing TCP1, subunit 2 (beta)	0.13	0.18	0.03	0.05	-0.25	2.19	112/167	2	2	0.21	0.28	0.04	0.07	-0.09	2.18	112/167	5	2	0.13	0.17	0.02	0.04	-0.25	2.19	112/167	2	2
CCT8	10694	sp|P50990|TCPQ_HUMAN	C21orf112|Cctq|D21S246|KIAA0002|PRED71	chaperonin containing TCP1, subunit 8 (theta)	0.23	0.24	0.04	0.05	0	1.37	111/167	6	2	0.21	0.22	0.04	0.05	-0.09	1.37	111/167	5	2	0.13	0.14	0.02	0.02	-0.37	1.37	111/167	2	1	0.13	0.14	0.03	0.03	-0.37	1.37	111/167	2	2
CYB5R3	1727	sp|P00387-2|NB5R3_HUMAN	B5R|DIA1	cytochrome b5 reductase 3	0.41	0.37	0.06	0.05	4.17	1	6/167	1	1										0.4	0.35	0.32	0.27	4.17	1	6/167	1	2	0.82	0.73	0.67	0.57	10.37	1	6/167	4	2
DCD	117159	sp|P81605|DCD_HUMAN	AIDD|DCD-1|DSEP|HCAP|MGC71930|PIF	dermcidin	0.21	0.19	0.06	0.05	2.16	1	45/167	2	2	0.21	0.19	0.06	0.05	2.16	1	45/167	2	2	0.15	0.13	0.02	0.02	0.81	1	45/167	1	1	0.21	0.19	0.06	0.05	2.16	1	45/167	2	2
DDOST	1650	sp|P39656|OST48_HUMAN	AGER1|KIAA0115|MGC2191|OKSWcl45|OST|OST48|WBP1	dolichyl-diphosphooligosaccharide--protein glycosyltransferase	0.35	0.32	0.05	0.05	3.13	1	8/167	1	1	0.35	0.31	0.05	0.05	3.13	1	8/167	1	1	0.49	0.43	0.34	0.29	5.85	1	8/167	2	2	0.35	0.31	0.05	0.05	3.13	1	8/167	1	1
HSP90AA1	3320	sp|P07900-2|HS90A_HUMAN	FLJ31884|HSP86|HSP89A|HSP90A|HSP90N|HSPC1|HSPCA|HSPCAL1|HSPCAL4|HSPN|Hsp89|Hsp90|LAP2	heat shock protein 90kDa alpha (cytosolic), class A member 1	0.24	0.26	0.04	0.05	-0.08	1.43	121/167	7	2	0.26	0.27	0.05	0.06	-0.01	1.43	121/167	8	2	0.2	0.21	0.04	0.04	-0.22	1.43	121/167	5	2	0.22	0.24	0.04	0.05	-0.15	1.43	121/167	6	2
HSPA8	3312	sp|P11142|HSP7C_HUMAN	HSC54|HSC70|HSC71|HSP71|HSP73|HSPA10|LAP1|MGC131511|MGC29929|NIP71	heat shock 70kDa protein 8	0.37	0.33	0.06	0.05	-1.14	1	167/167	23	2	0.35	0.31	0.05	0.05	-1.26	1	167/167	20	2	0.29	0.26	0.04	0.04	-1.46	1	167/167	15	2	0.32	0.28	0.05	0.04	-1.38	1	167/167	17	2
IMPDH2	3615	sp|P12268|IMDH2_HUMAN	IMPD2|IMPDH-II	IMP (inosine 5'-monophosphate) dehydrogenase 2	0.16	0.15	0.05	0.05	0.97	1	37/167	1	2	0.16	0.15	0.03	0.02	0.97	1	37/167	1	1	0.16	0.14	0.02	0.02	0.97	1	37/167	1	1	0.16	0.15	0.03	0.02	0.97	1	37/167	1	1
KRT16	3868	sp|P08779|K1C16_HUMAN	CK16|FNEPPK|K16|K1CP|KRT16A|NEPPK	keratin 16	0.22	0.22	0.04	0.05	-0.27	1.26	106/167	5	2										0.47	0.46	0.09	0.09	0.88	1.24	106/167	24	2
KRT8	3856	sp|P05787|K2C8_HUMAN	CARD2|CK8|CYK8|K2C8|K8|KO	keratin 8	0.3	0.27	0.06	0.05	3.52	1	119/167	11	2	0.26	0.23	0.05	0.04	2.39	1	119/167	8	2	0.24	0.21	0.04	0.04	2.01	1	119/167	7	2	0.27	0.24	0.05	0.04	2.78	1	119/167	9	2
KRT9	3857	sp|P35527|K1C9_HUMAN	CK-9|EPPK|K9	keratin 9	0.33	0.3	0.05	0.05	-0.37	1.05	157/167	17	2	0.29	0.26	0.05	0.04	-0.49	1.05	157/167	13	2	0.31	0.28	0.05	0.04	-0.4	1.05	157/167	16	2	0.32	0.29	0.05	0.05	-0.4	1.05	157/167	16	2
LGALS3BP	3959	sp|Q08380|LG3BP_HUMAN	90K|BTBD17B|MAC-2-BP	lectin, galactoside-binding, soluble, 3 binding protein	0.32	0.31	0.05	0.05	1.14	1.19	150/167	15	2	0.3	0.3	0.05	0.05	1.02	1.19	150/167	14	2	0.24	0.23	0.04	0.04	0.38	1.19	150/167	9	2	0.32	0.31	0.05	0.05	1.14	1.19	150/167	15	2
MRPL49	740	sp|Q13405|RM49_HUMAN	C11orf4|L49mt|MGC10656|NOF|NOF1	mitochondrial ribosomal protein L49	0.38	0.34	0.06	0.05	3.96	1	7/167	1	1										0.37	0.33	0.06	0.05	3.96	1	7/167	1	1
MYL12B	103910	sp|O14950|ML12B_HUMAN	MLC-B|MRLC2	myosin, light chain 12B, regulatory	0.38	0.34	0.06	0.05	3.17	1	7/167	1	1										0.37	0.33	0.28	0.23	3.17	1	7/167	1	2
NPEPPS	9520	sp|P55786|PSA_HUMAN	AAP-S|MP100|PSA	aminopeptidase puromycin sensitive	0.29	0.37	0.04	0.05	0.52	2.05	12/167	1	1										0.28	0.36	0.04	0.05	0.52	2.05	12/167	1	1
PDCD5	9141	sp|O14737|PDCD5_HUMAN	FLJ42784|MGC9294|TFAR19	programmed cell death 5	0.35	0.32	0.05	0.05	1.65	1	8/167	1	1
PDIA4	9601	sp|P13667|PDIA4_HUMAN	ERP70|ERP72|ERp-72	protein disulfide isomerase family A, member 4	0.38	0.34	0.06	0.05	3.96	1	7/167	1	1	0.53	0.48	0.4	0.35	7.22	1	7/167	2	2
PPIA	5478	sp|P62937|PPIA_HUMAN	CYPA|CYPH|MGC117158|MGC12404|MGC23397	peptidylprolyl isomerase A (cyclophilin A)	0.26	0.23	0.05	0.05	2.45	1	91/167	6	2	0.18	0.16	0.04	0.03	0.89	1	91/167	3	2	0.25	0.22	0.05	0.04	2.45	1	91/167	6	2	0.18	0.16	0.04	0.03	0.89	1	91/167	3	2
SEC22B	9554	sp|O75396|SC22B_HUMAN	ERS-24|SEC22L1	SEC22 vesicle trafficking protein homolog B (S. cerevisiae) (gene/pseudogene)	0.41	0.37	0.06	0.05	2.33	1	6/167	1	1	0.41	0.36	0.06	0.05	2.33	1	6/167	1	1	0.57	0.5	0.46	0.38	4.6	1	6/167	2	2	0.58	0.51	0.47	0.41	4.6	1	6/167	2	2
TFG	10342	sp|Q92734|TFG_HUMAN	FLJ36137|TF6|TRKT3	TRK-fused gene	0.39	0.35	0.06	0.05	-0.28	1	159/167	24	2	0.35	0.32	0.06	0.05	-0.46	1	159/167	20	2	0.36	0.32	0.06	0.05	-0.42	1	159/167	21	2	0.41	0.37	0.07	0.06	-0.15	1	159/167	27	2
CCT4	10575	sp|P50991|TCPD_HUMAN	CCT-DELTA|Cctd|MGC126164|MGC126165|SRB	chaperonin containing TCP1, subunit 4 (delta)	0.16	0.17	0.03	0.04	-0.13	1.41	114/167	3	2	0.09	0.1	0.02	0.02	-0.4	1.42	114/167	1	2	0.13	0.14	0.02	0.03	-0.27	1.42	114/167	2	2
CFL1	1072	sp|P23528|COF1_HUMAN	CFL	cofilin 1 (non-muscle)	0.18	0.16	0.04	0.04	0.6	1	65/167	2	2	0.18	0.16	0.04	0.04	0.6	1	65/167	2	2	0.17	0.15	0.04	0.04	0.6	1	65/167	2	2	0.12	0.11	0.02	0.02	0.02	1	65/167	1	1
ENO1	2023	sp|P06733|ENOA_HUMAN	ENO1L1|MPB1|NNE|PPH	enolase 1, (alpha)	0.18	0.18	0.04	0.04	0.15	1.19	90/167	3	2	0.28	0.27	0.06	0.06	1.05	1.18	90/167	7	2	0.29	0.28	0.06	0.06	1.27	1.18	90/167	8	2	0.24	0.23	0.05	0.05	0.6	1.18	90/167	5	2
FN3KRP	79672	sp|Q9HA64|KT3K_HUMAN	FLJ12171|FN3KL	fructosamine 3 kinase related protein	0.28	0.25	0.04	0.04	3.07	1	13/167	1	1																			0.28	0.25	0.04	0.04	3.07	1	13/167	1	1
HNRNPUL1	11100	sp|Q9BUJ2-2|HNRL1_HUMAN	E1B-AP5|E1BAP5|FLJ12944|HNRPUL1	heterogeneous nuclear ribonucleoprotein U-like 1	0.31	0.28	0.05	0.04	-0.21	1	163/167	16	2	0.31	0.28	0.05	0.04	-0.21	1	163/167	16	2	0.17	0.15	0.03	0.02	-1.02	1	163/167	5	2	0.21	0.18	0.03	0.03	-0.87	1	163/167	7	2
HSPA5	3309	sp|P11021|GRP78_HUMAN	BIP|FLJ26106|GRP78|MIF2	heat shock 70kDa protein 5 (glucose-regulated protein, 78kDa)	0.33	0.29	0.05	0.04	-0.52	1	167/167	18	2	0.35	0.32	0.05	0.05	-0.34	1	167/167	21	2	0.32	0.28	0.05	0.04	-0.52	1	167/167	18	2	0.35	0.31	0.05	0.05	-0.4	1	167/167	20	2
HSPA9	3313	sp|P38646|GRP75_HUMAN	CSA|GRP-75|GRP75|HSPA9B|MGC4500|MOT|MOT2|MTHSP75|PBP74	heat shock 70kDa protein 9 (mortalin)	0.29	0.26	0.04	0.04	-0.33	1	167/167	14	2	0.29	0.26	0.04	0.04	-0.33	1	167/167	14	2	0.23	0.2	0.03	0.03	-0.79	1	167/167	9	2	0.33	0.29	0.05	0.04	0.03	1	167/167	18	2
KRT1	3848	sp|P04264|K2C1_HUMAN	CK1|EHK|EHK1|EPPK|K1|KRT1A|NEPPK	keratin 1	0.32	0.28	0.05	0.04	-0.84	1	167/167	17	2	0.36	0.32	0.06	0.05	-0.71	1	167/167	22	2	0.61	0.54	0.09	0.08	0.5	1	167/167	65	2	0.35	0.31	0.05	0.05	-0.76	1	167/167	20	2
KRT10	3858	sp|P13645|K1C10_HUMAN	BCIE|BIE|CK10|EHK|K10|KPP	keratin 10	0.32	0.29	0.05	0.04	-0.66	1	166/167	17	2	0.36	0.32	0.06	0.05	-0.52	1	166/167	21	2	0.51	0.45	0.08	0.06	0.33	1	166/167	44	2	0.26	0.23	0.04	0.03	-0.88	1	166/167	11	2
KRT14	3861	sp|P02533|K1C14_HUMAN	CK14|EBS3|EBS4|K14|NFJ	keratin 14	0.21	0.2	0.03	0.04	-0.32	1.23	140/167	6	2	0.24	0.24	0.04	0.04	-0.2	1.23	140/167	8	2	0.42	0.4	0.07	0.07	0.88	1.22	140/167	25	2	0.21	0.2	0.03	0.04	-0.32	1.23	140/167	6	2
KRT6A	3853	sp|P02538|K2C6A_HUMAN	CK6A|CK6C|CK6D|K6A|K6C|K6D|KRT6C|KRT6D	keratin 6A	0.22	0.19	0.05	0.04	-0.26	1	85/167	4	2										0.56	0.5	0.12	0.1	1.71	1	85/167	28	2
NCL	4691	sp|P19338|NUCL_HUMAN	C23|FLJ45706|FLJ59041	nucleolin	0.28	0.25	0.04	0.04	-0.59	1	163/167	13	2	0.28	0.25	0.04	0.04	-0.59	1	163/167	13	2	0.26	0.22	0.04	0.03	-0.69	1	163/167	11	2	0.31	0.28	0.05	0.04	-0.43	1	163/167	16	2
PCBD1	5092	sp|P61457|PHS_HUMAN	DCOH|PCBD|PCD|PHS	pterin-4 alpha-carbinolamine dehydratase/dimerization cofactor of hepatocyte nuclear factor 1 alpha	0.18	0.16	0.05	0.04	1.63	1	62/167	2	2	0.18	0.16	0.05	0.04	1.63	1	62/167	2	2										0.13	0.11	0.03	0.03	0.53	1	62/167	1	2
PHB	5245	sp|P35232|PHB_HUMAN	PHB1	prohibitin	0.32	0.28	0.05	0.04	2.42	1	10/167	1	1	0.32	0.28	0.05	0.04	2.42	1	10/167	1	1	0.44	0.39	0.27	0.23	4.8	1	10/167	2	2	0.32	0.28	0.05	0.04	2.42	1	10/167	1	1
TBL2	26608	sp|Q9Y4P3|TBL2_HUMAN	DKFZp434N024|MGC134739|WBSCR13|WS-betaTRP	transducin (beta)-like 2	0.3	0.27	0.05	0.04	2.02	1	11/167	1	1	0.3	0.27	0.05	0.04	2.02	1	11/167	1	1										0.3	0.27	0.05	0.04	2.02	1	11/167	1	1
TCP1	6950	sp|P17987|TCPA_HUMAN	CCT-alpha|CCT1|CCTa|D6S230E|TCP-1-alpha	t-complex 1	0.17	0.17	0.03	0.04	-0.25	1.33	109/167	3	2	0.19	0.2	0.04	0.04	-0.15	1.33	109/167	4	2	0.09	0.1	0.01	0.01	-0.45	1.34	109/167	1	1	0.1	0.1	0.01	0.01	-0.45	1.34	109/167	1	1
TMPO	7112	sp|P42166|LAP2A_HUMAN	CMD1T|LAP2|LEMD4|MGC61508|PRO0868|TP	thymopoietin	0.27	0.26	0.04	0.04	1.09	1.2	14/167	1	1
TRIM21	6737	sp|P19474-2|RO52_HUMAN	RNF81|RO52|SSA|SSA1	tripartite motif containing 21	0.21	0.18	0.05	0.04	0.71	1	71/167	3	2	0.29	0.26	0.07	0.06	2.01	1	71/167	6	2	0.2	0.18	0.05	0.04	0.71	1	71/167	3	2	0.21	0.18	0.05	0.04	0.71	1	71/167	3	2
TTN	7273	sp|Q8WZ42-2|TITIN_HUMAN	CMD1G|CMH9|CMPD4|DKFZp451N061|EOMFC|FLJ26020|FLJ26409|FLJ32040|FLJ34413|FLJ39564|FLJ43066|HMERF|LGMD2J|TMD	titin	0.15	0.16	0.03	0.04	0.01	1.4	84/167	2	2	0.22	0.23	0.03	0.03	0.47	1.39	84/167	4	1	0.15	0.16	0.03	0.04	0.01	1.4	84/167	2	2	0.15	0.16	0.02	0.02	0.01	1.4	84/167	2	1
BAG4	9530	sp|O95429|BAG4_HUMAN	BAG-4|DKFZp586O2022|SODD	BCL2-associated athanogene 4	0.16	0.14	0.03	0.03	0.21	1	118/167	3	2	0.13	0.12	0.02	0.02	-0.16	1	118/167	2	2										0.09	0.08	0.02	0.01	-0.54	1	118/167	1	2
C1QBP	708	sp|Q07021|C1QBP_HUMAN	GC1QBP|HABP1|SF2p32|gC1Q-R|gC1qR|p32	complement component 1, q subcomponent binding protein	0.16	0.16	0.03	0.03	-0.14	1.14	150/167	4	2	0.14	0.13	0.02	0.02	-0.3	1.14	150/167	3	2	0.16	0.15	0.03	0.02	-0.14	1.14	150/167	4	2	0.14	0.13	0.02	0.02	-0.3	1.14	150/167	3	2
C9orf174	100499483	sp|Q9P1Z9-2|CI174_HUMAN	BDAG1|DKFZp434I2420|DKFZp686B2031|DKFZp686G1725|FLJ41397|FLJ50036|KIAA1529	chromosome 9 open reading frame 174	0.2	0.18	0.03	0.03	2.36	1	25/167	1	1																			0.2	0.18	0.03	0.03	2.36	1	25/167	1	1
CAPRIN1	4076	sp|Q14444-2|CAPR1_HUMAN	GPIAP1|GPIP137|M11S1|RNG105|p137GPI	cell cycle associated protein 1	0.12	0.18	0.02	0.03	-0.08	2.75	65/167	1	1																			0.12	0.18	0.02	0.03	-0.08	2.75	65/167	1	1
CAPZB	832	sp|P47756-2|CAPZB_HUMAN	CAPB|CAPPB|CAPZ|MGC104401|MGC129749|MGC129750	capping protein (actin filament) muscle Z-line, beta	0.26	0.23	0.04	0.03	1.59	1	15/167	1	1										0.25	0.22	0.04	0.03	1.59	1	15/167	1	1
CLTC	1213	sp|Q00610-2|CLH1_HUMAN	CHC|CHC17|CLH-17|CLTCL2|Hc|KIAA0034	clathrin, heavy chain (Hc)	0.14	0.17	0.02	0.03	-0.34	1.72	147/167	3	2	0.18	0.22	0.03	0.04	-0.21	1.72	147/167	5	2	0.16	0.19	0.03	0.04	-0.27	1.72	147/167	4	2	0.08	0.1	0.01	0.01	-0.47	1.72	147/167	1	1
DNAJC7	7266	sp|Q99615|DNJC7_HUMAN	DJ11|DJC7|TPR2|TTC2	DnaJ (Hsp40) homolog, subfamily C, member 7	0.17	0.18	0.03	0.03	0.3	1.3	33/167	1	1
FASN	2194	sp|P49327|FAS_HUMAN	FAS|MGC14367|MGC15706|OA-519|SDR27X1	fatty acid synthase	0.13	0.15	0.02	0.03	-0.36	1.63	123/167	2	2	0.13	0.15	0.02	0.02	-0.36	1.63	123/167	2	1	0.09	0.1	0.01	0.01	-0.43	1.63	123/167	1	1
FUS	2521	sp|P35637-2|FUS_HUMAN	ALS6|FUS1|HNRNPP2|POMP75|TLS	fused in sarcoma	0.19	0.17	0.03	0.03	-0.9	1	164/167	6	2	0.16	0.14	0.02	0.02	-1.09	1	164/167	4	2	0.19	0.17	0.03	0.02	-0.9	1	164/167	6	2	0.21	0.18	0.03	0.03	-0.8	1	164/167	7	2
GAPDH	2597	sp|P04406|G3P_HUMAN	G3PD|GAPD|MGC88685	glyceraldehyde-3-phosphate dehydrogenase	0.17	0.16	0.03	0.03	0.15	1.15	137/167	4	2	0.15	0.14	0.03	0.02	-0.07	1.15	137/167	3	2	0.21	0.19	0.03	0.03	0.6	1.14	137/167	6	2	0.17	0.16	0.03	0.03	0.15	1.15	137/167	4	2
GSTP1	2950	sp|P09211|GSTP1_HUMAN	DFN7|FAEES3|GST3|GSTP|PI	glutathione S-transferase pi 1	0.19	0.17	0.03	0.03	1.69	1	27/167	1	1										0.27	0.24	0.1	0.08	3.67	1	27/167	2	2
HK1	3098	sp|P19367-2|HXK1_HUMAN	HK1-ta|HK1-tb|HK1-tc|HKI|HXK1	hexokinase 1	0.21	0.19	0.03	0.03	0.76	1	23/167	1	1
HP1BP3	50809	sp|Q5SSJ5-2|HP1B3_HUMAN	HP1-BP74|MGC43701	heterochromatin protein 1, binding protein 3	0.2	0.18	0.03	0.03	1.84	1	24/167	1	1																			0.2	0.18	0.03	0.03	1.84	1	24/167	1	1
HSP90AB1	3326	sp|P08238|HS90B_HUMAN	D6S182|FLJ26984|HSP90-BETA|HSP90B|HSPC2|HSPCB	heat shock protein 90kDa alpha (cytosolic), class B member 1	0.18	0.19	0.03	0.03	-0.39	1.31	152/167	5	2	0.26	0.26	0.04	0.05	-0.06	1.31	152/167	10	2	0.2	0.2	0.03	0.03	-0.32	1.31	152/167	6	2	0.23	0.23	0.04	0.04	-0.19	1.31	152/167	8	2
HSPA1B	3304	sp|P08107|HSP71_HUMAN	FLJ54328|HSP70-1B|HSP70-2|HSPA1A	heat shock 70kDa protein 1B	0.23	0.21	0.04	0.03	-1.67	1	167/167	9	2	0.24	0.22	0.04	0.03	-1.63	1	167/167	10	2	0.24	0.21	0.04	0.03	-1.63	1	167/167	10	2	0.23	0.21	0.04	0.03	-1.67	1	167/167	9	2
HSPA6	3310	sp|P17066|HSP76_HUMAN	-	heat shock 70kDa protein 6 (HSP70B')	0.18	0.16	0.03	0.03	-1.08	1	153/167	5	2	0.18	0.16	0.03	0.03	-1.08	1	153/167	5	2	0.16	0.14	0.03	0.02	-1.24	1	153/167	4	2	0.18	0.16	0.03	0.03	-1.08	1	153/167	5	2
HSPH1	10808	sp|Q92598-2|HS105_HUMAN	DKFZp686M05240|HSP105|HSP105A|HSP105B|KIAA0201|NY-CO-25	heat shock 105kDa/110kDa protein 1	0.14	0.13	0.03	0.03	-0.14	1.1	101/167	2	2										0.1	0.09	0.01	0.01	-0.37	1.1	101/167	1	1	0.1	0.09	0.02	0.01	-0.37	1.1	101/167	1	1
KRT2	3849	sp|P35908|K22E_HUMAN	CK-2e|K2e|KRT2A|KRT2E|KRTE|MGC116967|MGC116968	keratin 2	0.19	0.17	0.03	0.03	-0.85	1	163/167	6	2	0.23	0.21	0.04	0.03	-0.72	1	163/167	9	2	0.37	0.32	0.06	0.05	-0.13	1	163/167	23	2
NME1	4830	sp|P15531-2|NDKA_HUMAN	AWD|GAAD|NB|NBS|NDKA|NDPK-A|NDPKA|NM23|NM23-H1	non-metastatic cells 1, protein (NM23A) expressed in	0.24	0.22	0.04	0.03	2.41	1	17/167	1	1																			0.24	0.22	0.04	0.03	2.41	1	17/167	1	1
P4HB	5034	sp|P07237|PDIA1_HUMAN	DSI|ERBA2L|GIT|P4Hbeta|PDI|PDIA1|PHDB|PO4DB|PO4HB|PROHB	prolyl 4-hydroxylase, beta polypeptide	0.23	0.2	0.04	0.03	1.79	1	39/167	2	1	0.23	0.2	0.07	0.06	1.79	1	39/167	2	2	0.32	0.28	0.1	0.08	3.81	1	39/167	4	2	0.16	0.14	0.05	0.04	0.7	1	39/167	1	2
PIP	5304	sp|P12273|PIP_HUMAN	GCDFP-15|GCDFP15|GPIP4	prolactin-induced protein	0.25	0.22	0.04	0.03	2.54	1	16/167	1	1	0.35	0.31	0.18	0.15	5.11	1	16/167	2	2
PKM2	5315	sp|P14618-2|KPYM_HUMAN	CTHBP|MGC3932|OIP3|PK3|PKM|TCB|THBP1	pyruvate kinase, muscle	0.12	0.14	0.02	0.03	-0.38	1.51	131/167	2	2	0.15	0.17	0.03	0.03	-0.29	1.51	131/167	2	2	0.24	0.26	0.04	0.05	0.16	1.5	131/167	8	2	0.12	0.13	0.02	0.03	-0.38	1.51	131/167	2	2
PSMD4	5710	sp|P55036|PSMD4_HUMAN	AF|AF-1|ASF|MCB1|Rpn10|S5A|pUB-R5	proteasome (prosome, macropain) 26S subunit, non-ATPase, 4	0.22	0.2	0.03	0.03	1.75	1	20/167	1	1
RANBP1	5902	sp|P43487|RANG_HUMAN	HTF9A|MGC88701	RAN binding protein 1	0.2	0.18	0.03	0.03	1.51	1	24/167	1	1																			0.2	0.18	0.03	0.03	1.51	1	24/167	1	1
RPL30	6156	sp|P62888|RL30_HUMAN	L30	ribosomal protein L30	0.17	0.15	0.03	0.03	1.16	1	102/167	3	2	0.1	0.09	0.02	0.01	-0.18	1	102/167	1	1	0.1	0.09	0.02	0.02	-0.18	1	102/167	1	2	0.14	0.12	0.03	0.02	0.5	1	102/167	2	2
RPL5	6125	sp|P46777|RL5_HUMAN	DBA6|L5|MGC117339	ribosomal protein L5	0.17	0.15	0.03	0.03	-0.18	1	135/167	4	2	0.17	0.15	0.03	0.03	-0.18	1	135/167	4	2	0.12	0.11	0.02	0.02	-0.51	1	135/167	2	2	0.19	0.17	0.03	0.03	-0.01	1	135/167	5	2
RPLP0	6175	sp|P05388|RLA0_HUMAN	L10E|LP0|MGC111226|MGC88175|P0|PRLP0|RPP0	ribosomal protein, large, P0	0.19	0.17	0.03	0.03	-0.09	1	160/167	6	2	0.19	0.17	0.03	0.03	-0.09	1	160/167	6	2	0.13	0.12	0.02	0.02	-0.65	1	160/167	3	2	0.16	0.14	0.02	0.02	-0.46	1	160/167	4	2
RPS12	6206	sp|P25398|RS12_HUMAN	S12	ribosomal protein S12	0.2	0.18	0.03	0.03	1.89	1	25/167	1	1
S100A7	6278	sp|P31151|S10A7_HUMAN	PSOR1|S100A7c	S100 calcium binding protein A7	0.21	0.19	0.03	0.03	2.81	1	46/167	2	1	0.21	0.19	0.06	0.05	2.81	1	46/167	2	2	0.44	0.38	0.13	0.11	9.8	1	46/167	9	2
SF3B4	10262	sp|Q15427|SF3B4_HUMAN	Hsh49|MGC10828|SAP49|SF3b49	splicing factor 3b, subunit 4, 49kDa	0.2	0.18	0.03	0.03	2.1	1	24/167	1	1
SKP1	6500	sp|P63208|SKP1_HUMAN	EMC19|MGC34403|OCP-II|OCP2|SKP1A|TCEB1L|p19A	S-phase kinase-associated protein 1	0.15	0.22	0.02	0.03	0.03	2.49	42/167	1	1										0.15	0.21	0.02	0.03	0.03	2.49	42/167	1	1	0.15	0.22	0.02	0.03	0.03	2.49	42/167	1	1
ST13	6767	sp|P50502|F10A1_HUMAN	AAG2|FAM10A1|FAM10A4|FLJ27260|HIP|HOP|HSPABP|HSPABP1|MGC129952|P48|PRO0786|SNC6	suppression of tumorigenicity 13 (colon carcinoma) (Hsp70 interacting protein)	0.21	0.19	0.03	0.03	1.3	1	22/167	1	1										0.3	0.26	0.12	0.1	2.87	1	22/167	2	2	0.21	0.19	0.03	0.03	1.3	1	22/167	1	1
TUBA1B	10376	sp|P68363|TBA1B_HUMAN	K-ALPHA-1	tubulin, alpha 1b	0.2	0.18	0.04	0.03	-0.63	1	126/167	5	2	0.24	0.21	0.04	0.04	-0.46	1	126/167	7	2										0.24	0.21	0.04	0.04	-0.46	1	126/167	7	2
TUBB	203068	sp|P07437|TBB5_HUMAN	M40|MGC117247|MGC16435|OK/SW-cl.56|TUBB1|TUBB5	tubulin, beta	0.22	0.2	0.03	0.03	-1.3	1	167/167	8	2	0.26	0.23	0.04	0.03	-1.17	1	167/167	11	2										0.22	0.19	0.03	0.03	-1.3	1	167/167	8	2
TUBB2C	10383	sp|P68371|TBB2C_HUMAN	TUBB2	tubulin, beta 2C	0.23	0.2	0.04	0.03	-1.08	1	155/167	8	2	0.25	0.23	0.04	0.04	-0.98	1	155/167	10	2	0.24	0.21	0.04	0.03	-1.03	1	155/167	9	2	0.21	0.19	0.03	0.03	-1.13	1	155/167	7	2
ACLY	47	sp|P53396|ACLY_HUMAN	ACL|ATPCL|CLATP	ATP citrate lyase	0.13	0.14	0.02	0.02	-0.2	1.54	62/167	1	1										0.13	0.14	0.02	0.02	-0.2	1.54	62/167	1	1
ACTB	60	sp|P60709|ACTB_HUMAN	PS1TP5BP1	actin, beta	0.12	0.1	0.02	0.02	-0.78	1	149/167	2	2	0.14	0.13	0.02	0.02	-0.54	1	149/167	3	2	0.29	0.26	0.05	0.04	1.88	1	149/167	13	2	0.14	0.13	0.02	0.02	-0.54	1	149/167	3	2
AGL	178	sp|P35573-2|GDE_HUMAN	GDE	amylo-alpha-1, 6-glucosidase, 4-alpha-glucanotransferase	0.11	0.16	0.02	0.02	-0.16	2.4	76/167	1	1	0.11	0.16	0.02	0.02	-0.16	2.4	76/167	1	1	0.11	0.15	0.02	0.02	-0.16	2.4	76/167	1	1	0.16	0.22	0.04	0.08	-0.04	2.4	76/167	2	2
AHCY	191	sp|P23526|SAHH_HUMAN	SAHH	adenosylhomocysteinase	0.09	0.11	0.01	0.02	-0.18	1.65	111/167	1	1	0.09	0.11	0.01	0.02	-0.18	1.65	111/167	1	1	0.09	0.11	0.02	0.02	-0.18	1.65	111/167	1	2	0.13	0.15	0.03	0.04	0.11	1.64	111/167	2	2
ATP1A1	476	sp|P05023-2|AT1A1_HUMAN	MGC3285|MGC51750	ATPase, Na+/K+ transporting, alpha 1 polypeptide	0.11	0.11	0.02	0.02	-0.23	1.16	76/167	1	1
ATP5B	506	sp|P06576|ATPB_HUMAN	ATPMB|ATPSB|MGC5231	ATP synthase, H+ transporting, mitochondrial F1 complex, beta polypeptide	0.12	0.11	0.02	0.02	-0.16	1.14	74/167	1	1										0.16	0.15	0.04	0.04	0.16	1.14	74/167	2	2	0.12	0.11	0.02	0.02	-0.16	1.14	74/167	1	1
BAG2	9532	sp|O95816|BAG2_HUMAN	BAG-2|KIAA0576|MGC149462|dJ417I1.2	BCL2-associated athanogene 2	0.13	0.12	0.02	0.02	0.24	1	56/167	1	1	0.19	0.17	0.05	0.04	0.96	1	56/167	2	2
CCT6A	908	sp|P40227|TCPZ_HUMAN	CCT-zeta|CCT-zeta-1|CCT6|Cctz|HTR3|MGC126214|MGC126215|MoDP-2|TCP-1-zeta|TCP20|TCPZ|TTCP20	chaperonin containing TCP1, subunit 6A (zeta 1)	0.1	0.11	0.02	0.02	-0.36	1.61	100/167	1	1										0.1	0.11	0.01	0.02	-0.36	1.61	100/167	1	1
CCT7	10574	sp|Q99832|TCPH_HUMAN	CCTETA|CCTH|MGC110985|NIP7-1|TCP1ETA	chaperonin containing TCP1, subunit 7 (eta)	0.11	0.13	0.02	0.02	-0.29	1.71	83/167	1	1	0.11	0.13	0.02	0.02	-0.29	1.71	83/167	1	1	0.11	0.12	0.02	0.02	-0.29	1.71	83/167	1	1	0.11	0.13	0.02	0.02	-0.29	1.71	83/167	1	1
CKB	1152	sp|P12277|KCRB_HUMAN	B-CK|CKBB	creatine kinase, brain	0.17	0.15	0.03	0.02	0.36	1	35/167	1	1	0.17	0.15	0.03	0.02	0.36	1	35/167	1	1	0.17	0.15	0.06	0.05	0.36	1	35/167	1	2
DYNC1H1	1778	sp|Q14204|DYHC1_HUMAN	DHC1|DHC1a|DKFZp686P2245|DNCH1|DNCL|DNECL|DYHC|Dnchc1|HL-3|KIAA0325|p22	dynein, cytoplasmic 1, heavy chain 1	0.13	0.14	0.02	0.02	-0.15	1.35	57/167	1	1										0.13	0.13	0.02	0.02	-0.15	1.35	57/167	1	1
EEF1A1	1915	sp|P68104|EF1A1_HUMAN	CCS-3|CCS3|EE1A1|EEF-1|EEF1A|EF-Tu|EF1A|FLJ25721|GRAF-1EF|HNGC:16303|LENG7|MGC102687|MGC131894|MGC16224|PTI1|eEF1A-1	eukaryotic translation elongation factor 1 alpha 1	0.15	0.15	0.02	0.02	-0.55	1.11	167/167	4	2	0.15	0.15	0.02	0.02	-0.55	1.11	167/167	4	2	0.15	0.14	0.02	0.02	-0.55	1.11	167/167	4	2	0.11	0.1	0.02	0.02	-0.73	1.11	167/167	2	2
EEF1B2	1933	sp|P24534|EF1B_HUMAN	EEF1B|EEF1B1|EF1B	eukaryotic translation elongation factor 1 beta 2	0.1	0.09	0.02	0.02	-0.01	1	110/167	1	2	0.13	0.12	0.03	0.02	0.97	1	110/167	2	2	0.13	0.12	0.02	0.02	0.97	1	110/167	2	2	0.1	0.08	0.01	0.01	-0.01	1	110/167	1	1
EEF1D	1936	sp|P29692-2|EF1D_HUMAN	EF-1D|EF1D|FLJ20897|FP1047	eukaryotic translation elongation factor 1 delta (guanine nucleotide exchange protein)	0.16	0.14	0.02	0.02	0.29	1	40/167	1	1	0.22	0.2	0.07	0.06	1	1	40/167	2	2	0.16	0.14	0.02	0.02	0.29	1	40/167	1	1	0.22	0.2	0.07	0.06	1	1	40/167	2	2
EEF1G	1937	sp|P26641|EF1G_HUMAN	EF1G|GIG35	eukaryotic translation elongation factor 1 gamma	0.1	0.1	0.01	0.02	-0.2	1.36	107/167	1	1	0.1	0.1	0.01	0.01	-0.2	1.36	107/167	1	1	0.1	0.1	0.02	0.02	-0.2	1.36	107/167	1	2	0.1	0.1	0.01	0.02	-0.2	1.36	107/167	1	1
EEF2	1938	sp|P13639|EF2_HUMAN	EEF-2|EF2	eukaryotic translation elongation factor 2	0.18	0.16	0.03	0.02	-0.2	1	156/167	5	2	0.2	0.17	0.03	0.03	-0.05	1	156/167	6	2	0.18	0.15	0.03	0.02	-0.2	1	156/167	5	2	0.14	0.12	0.02	0.02	-0.5	1	156/167	3	2
EWSR1	2130	sp|Q01844-2|EWS_HUMAN	EWS|bK984G1.4	Ewing sarcoma breakpoint region 1	0.15	0.13	0.02	0.02	-0.4	1	142/167	3	2	0.15	0.13	0.02	0.02	-0.4	1	142/167	3	2	0.14	0.13	0.02	0.02	-0.4	1	142/167	3	2	0.12	0.11	0.02	0.02	-0.64	1	142/167	2	2
FAU	2197	sp|P62861|RS30_HUMAN	FAU1|FLJ22986|Fub1|Fubi|MNSFbeta|RPS30|S30|asr1	Finkel-Biskis-Reilly murine sarcoma virus (FBR-MuSV) ubiquitously expressed	0.12	0.11	0.03	0.02	0.42	1	71/167	1	2	0.12	0.11	0.02	0.02	0.42	1	71/167	1	1										0.12	0.11	0.03	0.02	0.42	1	71/167	1	2
FLG2	388698	sp|Q5D862|FILA2_HUMAN	IFPS	filaggrin family member 2	0.14	0.12	0.02	0.02	0.5	1	52/167	1	1										0.14	0.12	0.02	0.02	0.5	1	52/167	1	1
GRSF1	2926	sp|Q12849|GRSF1_HUMAN	FLJ13125	G-rich RNA sequence binding factor 1	0.16	0.14	0.02	0.02	0.92	1	39/167	1	1
HIST1H1E	3008	sp|P10412|H14_HUMAN	H1.4|H1E|H1F4|MGC116819|dJ221C16.5	histone cluster 1, H1e	0.14	0.13	0.02	0.02	-0.04	1	144/167	3	2	0.14	0.13	0.02	0.02	-0.04	1	144/167	3	2	0.14	0.13	0.02	0.02	-0.04	1	144/167	3	2	0.12	0.1	0.02	0.02	-0.37	1	144/167	2	1
HIST1H2AB	8335	sp|P04908|H2A1B_HUMAN	H2A/m|H2AFM	histone cluster 1, H2ab	0.13	0.12	0.02	0.02	0.49	1	114/167	2	2	0.09	0.08	0.02	0.01	-0.23	1	114/167	1	2										0.09	0.08	0.02	0.02	-0.23	1	114/167	1	2
HIST1H2BK	85236	sp|O60814|H2B1K_HUMAN	H2B/S|H2BFAiii|H2BFT|MGC131989	histone cluster 1, H2bk	0.15	0.13	0.03	0.02	0.61	1	132/167	3	2	0.12	0.11	0.02	0.02	0.06	1	132/167	2	2	0.19	0.17	0.03	0.03	1.69	1	132/167	5	2	0.12	0.11	0.02	0.02	0.06	1	132/167	2	2
HIST2H4A	8370	sp|P62805|H4_HUMAN	FO108|H4|H4/n|H4F2|H4FN|HIST1H4A|HIST1H4B|HIST1H4C|HIST1H4D|HIST1H4E|HIST1H4F|HIST1H4H|HIST1H4I|HIST1H4J|HIST1H4K|HIST1H4L|HIST2H4|HIST2H4B|HIST4H4	histone cluster 2, H4a	0.12	0.11	0.02	0.02	0.43	1	69/167	1	1	0.17	0.15	0.04	0.04	1.45	1	69/167	2	2	0.21	0.18	0.05	0.04	2.46	1	69/167	3	2	0.12	0.11	0.02	0.02	0.43	1	69/167	1	1
HNRNPA2B1	3181	sp|P22626-2|ROA2_HUMAN	DKFZp779B0244|FLJ22720|HNRNPA2|HNRNPB1|HNRPA2|HNRPA2B1|HNRPB1|RNPA2|SNRPB1	heterogeneous nuclear ribonucleoprotein A2/B1	0.17	0.16	0.03	0.02	-0.72	1	164/167	5	2	0.16	0.14	0.02	0.02	-0.79	1	164/167	4	2	0.17	0.15	0.03	0.02	-0.72	1	164/167	5	2	0.16	0.14	0.02	0.02	-0.79	1	164/167	4	2
HNRNPD	3184	sp|Q14103-2|HNRPD_HUMAN	AUF1|AUF1A|HNRPD|P37|hnRNPD0	heterogeneous nuclear ribonucleoprotein D (AU-rich element RNA binding protein 1, 37kDa)	0.11	0.1	0.02	0.02	-0.81	1	156/167	2	2	0.11	0.1	0.02	0.02	-0.81	1	156/167	2	2	0.16	0.14	0.02	0.02	-0.15	1	156/167	4	2	0.11	0.1	0.02	0.02	-0.81	1	156/167	2	2
HNRNPU	3192	sp|Q00839-2|HNRPU_HUMAN	HNRPU|SAF-A|U21.1|hnRNP U	heterogeneous nuclear ribonucleoprotein U (scaffold attachment factor A)	0.11	0.1	0.02	0.02	-0.76	1	155/167	2	2	0.11	0.1	0.02	0.02	-0.76	1	155/167	2	2	0.11	0.1	0.02	0.01	-0.76	1	155/167	2	2	0.08	0.07	0.01	0.01	-0.87	1	155/167	1	1
HNRPDL	9987	sp|O14979-2|HNRDL_HUMAN	HNRNP|JKTBP|JKTBP2|laAUF1	heterogeneous nuclear ribonucleoprotein D-like	0.15	0.14	0.03	0.02	0.01	1	125/167	3	2	0.13	0.11	0.02	0.02	-0.36	1	125/167	2	2										0.15	0.14	0.03	0.02	0.01	1	125/167	3	2
HSPD1	3329	sp|P10809|CH60_HUMAN	CPN60|GROEL|HLD4|HSP-60|HSP60|HSP65|HuCHA60|SPG13	heat shock 60kDa protein 1 (chaperonin)	0.15	0.14	0.02	0.02	-0.49	1.16	139/167	3	2	0.15	0.14	0.02	0.02	-0.49	1.16	139/167	3	2	0.12	0.11	0.02	0.02	-0.58	1.16	139/167	2	2	0.15	0.14	0.02	0.02	-0.49	1.16	139/167	3	2
HSPE1	3336	sp|P61604|CH10_HUMAN	CPN10|EPF|GROES|HSP10	heat shock 10kDa protein 1 (chaperonin 10)	0.17	0.15	0.03	0.02	0.91	1	35/167	1	1										0.17	0.15	0.03	0.02	0.91	1	35/167	1	1
ILF3	3609	sp|Q12906-2|ILF3_HUMAN	CBTF|DRBF|DRBP76|MMP4|MPHOSPH4|MPP4|NF-AT-90|NF110|NF90|NFAR|NFAR-1|NFAR2|TCP110|TCP80	interleukin enhancer binding factor 3, 90kDa	0.12	0.11	0.02	0.02	-0.49	1.09	137/167	2	2	0.12	0.11	0.02	0.02	-0.49	1.09	137/167	2	1	0.08	0.08	0.01	0.01	-0.63	1.09	137/167	1	1
JUP	3728	sp|P14923|PLAK_HUMAN	ARVD12|CTNNG|DP3|DPIII|PDGB|PKGB	junction plakoglobin	0.13	0.12	0.02	0.02	-0.18	1.04	61/167	1	1										0.38	0.33	0.1	0.08	2.04	1.01	61/167	9	2
KRT5	3852	sp|P13647|K2C5_HUMAN	CK5|DDD|EBS2|K5|KRT5A	keratin 5	0.15	0.14	0.03	0.02	-0.56	1	129/167	3	2	0.15	0.14	0.03	0.02	-0.56	1	129/167	3	2	0.42	0.37	0.07	0.06	1.28	1	129/167	23	2	0.12	0.11	0.02	0.02	-0.65	1	129/167	2	2
LDHA	3939	sp|P00338-2|LDHA_HUMAN	GSD11|LDH1|LDHM	lactate dehydrogenase A	0.14	0.13	0.02	0.02	0.11	1	51/167	1	1	0.2	0.18	0.03	0.03	0.65	1	51/167	2	1	0.28	0.24	0.08	0.06	1.73	1	51/167	4	2
LUC7L2	51631	sp|Q9Y383-2|LC7L2_HUMAN	CGI-74|FLJ10657|LUC7B2|hLuc7B2	LUC7-like 2 (S. cerevisiae)	0.13	0.12	0.02	0.02	0.36	1	56/167	1	1										0.13	0.12	0.02	0.02	0.36	1	56/167	1	1	0.13	0.12	0.02	0.02	0.36	1	56/167	1	1
MDH2	4191	sp|P40926|MDHM_HUMAN	M-MDH|MDH|MGC:3559|MOR1	malate dehydrogenase 2, NAD (mitochondrial)	0.16	0.14	0.02	0.02	0.42	1	39/167	1	1	0.16	0.14	0.05	0.04	0.42	1	39/167	1	2	0.16	0.14	0.05	0.04	0.42	1	39/167	1	2
NPM1	4869	sp|P06748-2|NPM_HUMAN	B23|MGC104254|NPM	nucleophosmin (nucleolar phosphoprotein B23, numatrin)	0.11	0.1	0.02	0.02	-0.66	1	154/167	2	2	0.14	0.12	0.02	0.02	-0.48	1	154/167	3	2	0.11	0.1	0.02	0.01	-0.66	1	154/167	2	2	0.11	0.1	0.02	0.02	-0.66	1	154/167	2	2
PAICS	10606	sp|P22234-2|PUR6_HUMAN	ADE2|ADE2H1|AIRC|DKFZp781N1372|MGC1343|MGC5024|PAIS	phosphoribosylaminoimidazole carboxylase, phosphoribosylaminoimidazole succinocarboxamide synthetase	0.15	0.13	0.02	0.02	0.9	1	47/167	1	1	0.15	0.13	0.02	0.02	0.9	1	47/167	1	1
PCBP2	5094	sp|Q15366|PCBP2_HUMAN	HNRPE2|MGC110998|hnRNP-E2	poly(rC) binding protein 2	0.13	0.11	0.02	0.02	0.17	1	64/167	1	1	0.13	0.11	0.02	0.02	0.17	1	64/167	1	1	0.17	0.15	0.04	0.04	0.86	1	64/167	2	2
PDHA1	5160	sp|P08559|ODPA_HUMAN	PDHA|PDHCE1A|PHE1A	pyruvate dehydrogenase (lipoamide) alpha 1	0.15	0.13	0.02	0.02	0.74	1	44/167	1	1	0.15	0.13	0.02	0.02	0.74	1	44/167	1	1
PPP2CB	5516	sp|P62714|PP2AB_HUMAN	PP2Abeta|PP2CB	protein phosphatase 2, catalytic subunit, beta isozyme	0.13	0.11	0.02	0.02	0.39	1	61/167	1	1
PRDX1	5052	sp|Q06830|PRDX1_HUMAN	MSP23|NKEFA|PAG|PAGA|PAGB|PRX1|PRXI|TDPX2	peroxiredoxin 1	0.18	0.16	0.03	0.02	-0.06	1	159/167	5	2	0.18	0.16	0.03	0.02	-0.06	1	159/167	5	2	0.16	0.14	0.02	0.02	-0.35	1	159/167	4	2	0.18	0.16	0.03	0.02	-0.06	1	159/167	5	2
PWP1	11137	sp|Q13610|PWP1_HUMAN	IEF-SSP-9502	PWP1 homolog (S. cerevisiae)	0.14	0.13	0.02	0.02	0.69	1	49/167	1	1
RCN2	5955	sp|Q14257|RCN2_HUMAN	E6BP|ERC-55|ERC55|TCBP49	reticulocalbin 2, EF-hand calcium binding domain	0.16	0.16	0.02	0.02	0.2	1.39	41/167	1	1	0.16	0.16	0.02	0.02	0.2	1.39	41/167	1	1	0.15	0.16	0.02	0.02	0.2	1.39	41/167	1	1	0.22	0.23	0.07	0.08	0.7	1.37	41/167	2	2
RNMT	8731	sp|O43148-2|MCES_HUMAN	DKFZp686H1252|KIAA0398|MET|RG7MT1|hCMT1c	RNA (guanine-7-) methyltransferase	0.16	0.15	0.03	0.02	0.73	1	37/167	1	1
RPL10A	4736	sp|P62906|RL10A_HUMAN	Csa-19|L10A|NEDD6	ribosomal protein L10a	0.16	0.14	0.02	0.02	0.15	1.01	120/167	3	1	0.09	0.08	0.02	0.01	-0.45	1.01	120/167	1	2										0.09	0.08	0.01	0.01	-0.45	1.01	120/167	1	1
RPL11	6135	sp|P62913-2|RL11_HUMAN	DBA7|GIG34|L11	ribosomal protein L11	0.11	0.1	0.02	0.02	0.11	1	160/167	2	2	0.11	0.1	0.02	0.02	0.11	1	160/167	2	2	0.11	0.1	0.02	0.01	0.11	1	160/167	2	2	0.11	0.1	0.02	0.02	0.11	1	160/167	2	2
RPL12	6136	sp|P30050|RL12_HUMAN	L12	ribosomal protein L12	0.17	0.15	0.03	0.02	0.91	1	147/167	4	2	0.14	0.13	0.02	0.02	0.38	1	147/167	3	2	0.12	0.1	0.02	0.02	-0.16	1	147/167	2	2	0.12	0.1	0.02	0.02	-0.16	1	147/167	2	2
RPL13	6137	sp|P26373|RL13_HUMAN	BBC1|D16S444E|FLJ27453|FLJ27454|L13|MGC117342|MGC71373	ribosomal protein L13	0.12	0.11	0.02	0.02	-0.31	1	140/167	2	2	0.15	0.13	0.02	0.02	0.1	1	140/167	3	2	0.12	0.1	0.02	0.02	-0.31	1	140/167	2	2	0.15	0.13	0.02	0.02	0.1	1	140/167	3	2
RPL14	9045	sp|P50914|RL14_HUMAN	CAG-ISL-7|CTG-B33|L14|MGC88594|RL14|hRL14	ribosomal protein L14	0.11	0.1	0.02	0.02	-0.01	1	154/167	2	2	0.14	0.12	0.02	0.02	0.68	1	154/167	3	2	0.11	0.1	0.02	0.01	-0.01	1	154/167	2	1	0.11	0.1	0.02	0.02	-0.01	1	154/167	2	2
RPL15	6138	sp|P61313|RL15_HUMAN	EC45|FLJ26304|L15|MGC88603|RPL10|RPLY10|RPYL10	ribosomal protein L15	0.11	0.1	0.02	0.02	-0.5	1	153/167	2	2	0.11	0.1	0.02	0.02	-0.5	1	153/167	2	2	0.08	0.07	0.01	0.01	-0.9	1	153/167	1	1	0.08	0.07	0.01	0.01	-0.9	1	153/167	1	1
RPL18	6141	sp|Q07020|RL18_HUMAN	L18	ribosomal protein L18	0.14	0.12	0.02	0.02	-0.2	1	159/167	3	2	0.14	0.12	0.02	0.02	-0.2	1	159/167	3	2	0.08	0.07	0.01	0.01	-1.18	1	159/167	1	2	0.11	0.1	0.02	0.02	-0.69	1	159/167	2	2
RPL19	6143	sp|P84098|RL19_HUMAN	DKFZp779D216|FLJ27452|L19|MGC71997	ribosomal protein L19	0.1	0.09	0.02	0.02	-0.17	1	102/167	1	2	0.1	0.09	0.02	0.01	-0.17	1	102/167	1	1										0.1	0.09	0.02	0.01	-0.17	1	102/167	1	1
RPL23	9349	sp|P62829|RL23_HUMAN	L23|MGC111167|MGC117346|MGC72008|rpL17	ribosomal protein L23	0.12	0.11	0.02	0.02	-0.26	1	141/167	2	2	0.12	0.11	0.02	0.02	-0.26	1	141/167	2	2	0.08	0.07	0.01	0.01	-0.63	1	141/167	1	1	0.12	0.11	0.02	0.02	-0.26	1	141/167	2	2
RPL24	6152	sp|P83731|RL24_HUMAN	L24	ribosomal protein L24	0.12	0.1	0.02	0.02	-0.07	1	149/167	2	2	0.08	0.07	0.01	0.01	-0.7	1	149/167	1	1	0.11	0.1	0.02	0.02	-0.07	1	149/167	2	2	0.12	0.1	0.02	0.02	-0.07	1	149/167	2	1
RPL26	6154	sp|P61254|RL26_HUMAN	L26	ribosomal protein L26	0.13	0.12	0.02	0.02	0.27	1	57/167	1	1	0.13	0.12	0.02	0.02	0.27	1	57/167	1	1										0.19	0.17	0.05	0.04	1.05	1	57/167	2	2
RPL27	6155	sp|P61353|RL27_HUMAN	L27	ribosomal protein L27	0.1	0.09	0.02	0.02	-0.4	1	110/167	1	2	0.1	0.08	0.01	0.01	-0.4	1	110/167	1	1	0.09	0.08	0.01	0.01	-0.4	1	110/167	1	1
RPL27A	6157	sp|P46776|RL27A_HUMAN	FLJ43464|L27A|MGC10850|MGC17878|MGC87238	ribosomal protein L27a	0.14	0.12	0.03	0.02	0.86	1	107/167	2	2	0.14	0.12	0.03	0.02	0.86	1	107/167	2	2	0.13	0.12	0.03	0.02	0.86	1	107/167	2	2	0.17	0.15	0.03	0.03	1.77	1	107/167	3	2
RPL29	6159	sp|P47914|RL29_HUMAN	HIP|HUMRPL29|L29|MGC88589	ribosomal protein L29	0.12	0.1	0.02	0.02	1.34	1	150/167	2	2	0.08	0.07	0.01	0.01	-0.27	1	150/167	1	2	0.08	0.07	0.01	0.01	-0.27	1	150/167	1	2	0.08	0.07	0.01	0.01	-0.27	1	150/167	1	1
RPL3	6122	sp|P39023|RL3_HUMAN	L3|MGC104284|TARBP-B	ribosomal protein L3	0.14	0.13	0.02	0.02	-0.24	1.05	157/167	3	2	0.11	0.1	0.02	0.02	-0.46	1.05	157/167	2	2	0.11	0.1	0.02	0.02	-0.46	1.05	157/167	2	2	0.11	0.1	0.02	0.02	-0.46	1.05	157/167	2	2
RPL32	6161	sp|P62910|RL32_HUMAN	L32	ribosomal protein L32	0.12	0.11	0.03	0.02	0.26	1	72/167	1	2	0.12	0.1	0.02	0.02	0.26	1	72/167	1	1
RPL35A	6165	sp|P18077|RL35A_HUMAN	DBA5|L35A	ribosomal protein L35a	0.13	0.12	0.02	0.02	1.13	1	59/167	1	1
RPL36	25873	sp|Q9Y3U8|RL36_HUMAN	DKFZp566B023|L36	ribosomal protein L36	0.14	0.12	0.03	0.02	0.5	1	109/167	2	2	0.1	0.09	0.02	0.02	-0.19	1	109/167	1	2	0.09	0.08	0.01	0.01	-0.19	1	109/167	1	1	0.1	0.09	0.02	0.02	-0.19	1	109/167	1	2
RPL4	6124	sp|P36578|RL4_HUMAN	L4	ribosomal protein L4	0.18	0.16	0.03	0.02	0.25	1	158/167	5	2	0.21	0.19	0.03	0.03	0.82	1	158/167	7	2	0.14	0.12	0.02	0.02	-0.32	1	158/167	3	2	0.21	0.19	0.03	0.03	0.82	1	158/167	7	2
RPL6	6128	sp|Q02878|RL6_HUMAN	L6|SHUJUN-2|TAXREB107|TXREB1	ribosomal protein L6	0.14	0.12	0.02	0.02	-0.61	1	157/167	3	2	0.16	0.14	0.03	0.02	-0.43	1	157/167	4	2	0.08	0.07	0.01	0.01	-0.97	1	157/167	1	1	0.14	0.12	0.02	0.02	-0.61	1	157/167	3	2
RPL7	6129	sp|P18124|RL7_HUMAN	L7|MGC117326|humL7-1	ribosomal protein L7	0.16	0.15	0.03	0.02	-0.02	1	150/167	4	2	0.12	0.1	0.02	0.02	-0.49	1	150/167	2	2	0.14	0.12	0.02	0.02	-0.26	1	150/167	3	2	0.14	0.13	0.02	0.02	-0.26	1	150/167	3	2
RPL7A	6130	sp|P62424|RL7A_HUMAN	L7A|SURF3|TRUP	ribosomal protein L7a	0.16	0.14	0.03	0.02	-0.24	1	157/167	4	2	0.16	0.14	0.03	0.02	-0.24	1	157/167	4	2	0.08	0.07	0.01	0.01	-0.89	1	157/167	1	1	0.11	0.1	0.02	0.02	-0.67	1	157/167	2	2
RPL8	6132	sp|P62917|RL8_HUMAN	L8	ribosomal protein L8	0.12	0.11	0.02	0.02	0.13	1	142/167	2	2	0.12	0.11	0.02	0.02	0.13	1	142/167	2	2	0.08	0.07	0.01	0.01	-0.56	1	142/167	1	2	0.08	0.08	0.01	0.01	-0.56	1	142/167	1	1
RPLP2	6181	sp|P05387|RLA2_HUMAN	D11S2243E|LP2|MGC71408|P2|RPP2	ribosomal protein, large, P2	0.14	0.12	0.02	0.02	-0.75	1	160/167	3	2	0.11	0.1	0.02	0.02	-1.01	1	160/167	2	2	0.13	0.12	0.02	0.02	-0.75	1	160/167	3	2	0.11	0.1	0.02	0.02	-1.01	1	160/167	2	2
RPS13	6207	sp|P62277|RS13_HUMAN	S13	ribosomal protein S13	0.13	0.12	0.02	0.02	-0.1	1	117/167	2	2	0.13	0.12	0.02	0.02	-0.1	1	117/167	2	2										0.09	0.08	0.02	0.01	-0.5	1	117/167	1	2
RPS14	6208	sp|P62263|RS14_HUMAN	EMTB|S14	ribosomal protein S14	0.12	0.11	0.02	0.02	0.06	1	130/167	2	2	0.12	0.11	0.02	0.02	0.06	1	130/167	2	2	0.09	0.08	0.01	0.01	-0.56	1	130/167	1	1	0.12	0.11	0.02	0.02	0.06	1	130/167	2	2
RPS26	6231	sp|P62854|RS26_HUMAN	DBA10|MGC104292|S26	ribosomal protein S26	0.09	0.08	0.02	0.02	-0.16	1	114/167	1	2	0.09	0.08	0.01	0.01	-0.16	1	114/167	1	1										0.09	0.08	0.02	0.02	-0.16	1	114/167	1	2
RPS27	6232	sp|P42677|RS27_HUMAN	MPS-1|MPS1|S27	ribosomal protein S27	0.1	0.09	0.02	0.02	0.1	1	98/167	1	2	0.1	0.09	0.02	0.01	0.1	1	98/167	1	1	0.1	0.09	0.02	0.02	0.1	1	98/167	1	2	0.1	0.09	0.02	0.02	0.1	1	98/167	1	2
RPS3A	6189	sp|P61247|RS3A_HUMAN	FTE1|MFTL|MGC23240|S3A	ribosomal protein S3A	0.12	0.11	0.02	0.02	-0.28	1.08	134/167	2	2	0.09	0.08	0.01	0.01	-0.52	1.08	134/167	1	1	0.09	0.08	0.01	0.01	-0.52	1.08	134/167	1	1	0.12	0.11	0.02	0.02	-0.28	1.08	134/167	2	2
RPS4X	6191	sp|P62701|RS4X_HUMAN	CCG2|DXS306|FLJ40595|RPS4|S4|SCAR|SCR10	ribosomal protein S4, X-linked	0.11	0.1	0.02	0.02	-0.59	1	155/167	2	2	0.14	0.12	0.02	0.02	-0.32	1	155/167	3	2										0.14	0.12	0.02	0.02	-0.32	1	155/167	3	2
RPS5	6193	sp|P46782|RS5_HUMAN	S5	ribosomal protein S5	0.13	0.11	0.02	0.02	0.34	1	63/167	1	1	0.13	0.11	0.03	0.03	0.34	1	63/167	1	2	0.12	0.11	0.03	0.03	0.34	1	63/167	1	2
RPS6	6194	sp|P62753|RS6_HUMAN	S6	ribosomal protein S6	0.14	0.12	0.03	0.02	0.1	1	109/167	2	2	0.1	0.09	0.01	0.01	-0.36	1	109/167	1	1	0.09	0.08	0.02	0.01	-0.36	1	109/167	1	2	0.14	0.12	0.03	0.02	0.1	1	109/167	2	2
RPS7	6201	sp|P62081|RS7_HUMAN	DBA8|S7	ribosomal protein S7	0.1	0.09	0.02	0.02	-0.41	1	98/167	1	2
RPS8	6202	sp|P62241|RS8_HUMAN	S8	ribosomal protein S8	0.12	0.11	0.02	0.02	-0.31	1	145/167	2	2	0.14	0.13	0.02	0.02	0.06	1	145/167	3	2	0.12	0.1	0.02	0.02	-0.31	1	145/167	2	2	0.08	0.07	0.01	0.01	-0.67	1	145/167	1	2
RPS9	6203	sp|P46781|RS9_HUMAN	S9	ribosomal protein S9	0.14	0.12	0.02	0.02	-0.01	1	107/167	2	1	0.14	0.12	0.03	0.02	-0.01	1	107/167	2	2	0.13	0.12	0.03	0.02	-0.01	1	107/167	2	2	0.1	0.09	0.01	0.01	-0.37	1	107/167	1	1
SEC23B	10483	sp|Q15437|SC23B_HUMAN	CDA-II|CDAII|CDAN2|HEMPAS	Sec23 homolog B (S. cerevisiae)	0.18	0.16	0.03	0.02	0.29	1	31/167	1	1
SNRPD2	6633	sp|P62316|SMD2_HUMAN	SMD2|SNRPD1|Sm-D2	small nuclear ribonucleoprotein D2 polypeptide 16.5kDa	0.13	0.12	0.03	0.02	-0.04	1	110/167	2	2	0.13	0.12	0.02	0.02	-0.04	1	110/167	2	1	0.09	0.08	0.01	0.01	-0.42	1	110/167	1	1
SNRPE	6635	sp|P62304|RUXE_HUMAN	B-raf|SME|Sm-E	small nuclear ribonucleoprotein polypeptide E	0.13	0.11	0.02	0.02	-0.14	1	122/167	2	2										0.09	0.08	0.01	0.01	-0.55	1	122/167	1	1	0.09	0.08	0.01	0.01	-0.55	1	122/167	1	1
STRAP	11171	sp|Q9Y3F4|STRAP_HUMAN	MAWD|PT-WD|UNRIP	serine/threonine kinase receptor associated protein	0.13	0.12	0.02	0.02	0.36	1	58/167	1	1	0.13	0.12	0.02	0.02	0.36	1	58/167	1	1
TIA1	7072	sp|P31483-2|TIA1_HUMAN	TIA-1	TIA1 cytotoxic granule-associated RNA binding protein	0.1	0.09	0.02	0.02	-0.63	1	103/167	1	2																			0.14	0.12	0.02	0.02	-0.31	1	103/167	2	1
TOP1	7150	sp|P11387|TOP1_HUMAN	TOPI	topoisomerase (DNA) I	0.17	0.15	0.03	0.02	0.43	1	34/167	1	1
TRIM28	10155	sp|Q13263-2|TIF1B_HUMAN	FLJ29029|KAP1|RNF96|TF1B|TIF1B	tripartite motif containing 28	0.1	0.09	0.02	0.02	-0.29	1.03	105/167	1	2
TXN	7295	sp|P10599|THIO_HUMAN	DKFZp686B1993|MGC61975|TRX|TRX1	thioredoxin	0.12	0.11	0.02	0.02	0.31	1	133/167	2	2	0.12	0.11	0.02	0.02	0.31	1	133/167	2	2	0.12	0.11	0.02	0.02	0.31	1	133/167	2	2	0.15	0.13	0.03	0.02	0.98	1	133/167	3	2
U2AF2	11338	sp|P26368-2|U2AF2_HUMAN	U2AF65	U2 small nuclear RNA auxiliary factor 2	0.12	0.1	0.02	0.02	-0.01	1	75/167	1	1										0.11	0.1	0.02	0.01	-0.01	1	75/167	1	1	0.12	0.1	0.02	0.02	-0.01	1	75/167	1	1
ATP5A1	498	sp|P25705|ATPA_HUMAN	ATP5A|ATP5AL2|ATPM|MOM2|OMR|ORM|hATP1	ATP synthase, H+ transporting, mitochondrial F1 complex, alpha subunit 1, cardiac muscle	0.09	0.08	0.01	0.01	-0.65	1	132/167	1	1	0.09	0.08	0.02	0.01	-0.65	1	132/167	1	2	0.09	0.08	0.01	0.01	-0.65	1	132/167	1	1	0.09	0.08	0.01	0.01	-0.65	1	132/167	1	1
C14orf166	51637	sp|Q9Y224|CN166_HUMAN	CGI99|CLE|CLE7|LCRP369|RLLM1	chromosome 14 open reading frame 166	0.1	0.09	0.02	0.01	-0.35	1	97/167	1	1	0.1	0.09	0.02	0.01	-0.35	1	97/167	1	1
CAD	790	sp|P27708|PYR1_HUMAN	-	carbamoyl-phosphate synthetase 2, aspartate transcarbamylase, and dihydroorotase	0.08	0.08	0.01	0.01	-0.72	1.09	141/167	1	1	0.08	0.08	0.01	0.01	-0.72	1.09	141/167	1	2	0.08	0.08	0.01	0.01	-0.72	1.09	141/167	1	1	0.08	0.08	0.01	0.01	-0.72	1.09	141/167	1	1
DAZAP1	26528	sp|Q96EP5-2|DAZP1_HUMAN	MGC19907	DAZ associated protein 1	0.09	0.08	0.01	0.01	-0.77	1	139/167	1	1	0.09	0.08	0.01	0.01	-0.77	1	139/167	1	1	0.08	0.07	0.01	0.01	-0.77	1	139/167	1	1	0.09	0.08	0.01	0.01	-0.77	1	139/167	1	2
DDX21	9188	sp|Q9NR30-2|DDX21_HUMAN	DKFZp686F21172|GUA|GURDB|RH-II/GU|RH-II/GuA	DEAD (Asp-Glu-Ala-Asp) box polypeptide 21	0.09	0.08	0.01	0.01	-0.7	1	132/167	1	1	0.12	0.11	0.02	0.02	-0.54	1	132/167	2	2										0.09	0.08	0.01	0.01	-0.7	1	132/167	1	1
DDX5	1655	sp|P17844|DDX5_HUMAN	DKFZp434E109|DKFZp686J01190|G17P1|HLR1|HUMP68|p68	DEAD (Asp-Glu-Ala-Asp) box polypeptide 5	0.08	0.07	0.01	0.01	-1.06	1	151/167	1	1	0.08	0.07	0.01	0.01	-1.06	1	151/167	1	1	0.08	0.07	0.01	0.01	-1.06	1	151/167	1	2	0.08	0.07	0.01	0.01	-1.06	1	151/167	1	1
DHX9	1660	sp|Q08211|DHX9_HUMAN	DDX9|FLJ17406|LKP|NDH2|NDHII|RHA	DEAH (Asp-Glu-Ala-His) box polypeptide 9	0.08	0.07	0.01	0.01	-0.97	1	157/167	1	1	0.11	0.1	0.02	0.02	-0.92	1	157/167	2	2	0.08	0.07	0.01	0.01	-0.97	1	157/167	1	2	0.11	0.1	0.02	0.02	-0.92	1	157/167	2	2
DNAJC10	54431	sp|Q8IXB1-2|DJC10_HUMAN	DKFZp434J1813|ERdj5|JPDI|MGC104194	DnaJ (Hsp40) homolog, subfamily C, member 10	0.09	0.08	0.01	0.01	-0.66	1	124/167	1	1										0.09	0.08	0.02	0.01	-0.66	1	124/167	1	2	0.09	0.08	0.01	0.01	-0.66	1	124/167	1	1
HNRNPA1	3178	sp|P09651-2|ROA1_HUMAN	HNRPA1|HNRPA1L3|MGC102835|hnRNP A1|hnRNP-A1	heterogeneous nuclear ribonucleoprotein A1	0.08	0.07	0.01	0.01	-1.11	1	166/167	1	2	0.13	0.12	0.02	0.02	-0.83	1	166/167	3	2	0.11	0.1	0.02	0.01	-0.97	1	166/167	2	1	0.08	0.07	0.01	0.01	-1.11	1	166/167	1	1
HNRNPAB	3182	sp|Q99729-2|ROAA_HUMAN	ABBP1|FLJ40338|HNRPAB	heterogeneous nuclear ribonucleoprotein A/B	0.08	0.07	0.01	0.01	-0.84	1	153/167	1	1	0.08	0.07	0.01	0.01	-0.84	1	153/167	1	2	0.14	0.12	0.02	0.02	-0.26	1	153/167	3	2	0.11	0.1	0.02	0.02	-0.55	1	153/167	2	2
HNRNPH1	3187	sp|P31943|HNRH1_HUMAN	DKFZp686A15170|HNRPH|HNRPH1|hnRNPH	heterogeneous nuclear ribonucleoprotein H1 (H)	0.11	0.1	0.02	0.01	-1.04	1	164/167	2	2	0.14	0.12	0.02	0.02	-0.94	1	164/167	3	2	0.11	0.1	0.02	0.01	-1.04	1	164/167	2	2	0.16	0.14	0.02	0.02	-0.83	1	164/167	4	2
HNRNPH3	3189	sp|P31942-2|HNRH3_HUMAN	2H9|FLJ34092|HNRPH3	heterogeneous nuclear ribonucleoprotein H3 (2H9)	0.08	0.07	0.01	0.01	-1.17	1	157/167	1	2	0.14	0.12	0.02	0.02	-0.58	1	157/167	3	2	0.11	0.1	0.02	0.01	-0.88	1	157/167	2	2	0.11	0.1	0.02	0.02	-0.88	1	157/167	2	2
HNRNPK	3190	sp|P61978-2|HNRPK_HUMAN	CSBP|FLJ41122|HNRPK|TUNP	heterogeneous nuclear ribonucleoprotein K	0.08	0.07	0.01	0.01	-1.6	1	167/167	1	2	0.11	0.1	0.02	0.01	-1.42	1	167/167	2	2	0.15	0.13	0.02	0.02	-1.07	1	167/167	4	2	0.15	0.14	0.02	0.02	-1.07	1	167/167	4	2
HNRNPR	10236	sp|O43390-2|HNRPR_HUMAN	FLJ25714|HNRPR|hnRNP R|hnRNP-R	heterogeneous nuclear ribonucleoprotein R	0.09	0.08	0.01	0.01	-0.52	1.06	128/167	1	1	0.09	0.08	0.01	0.01	-0.52	1.06	128/167	1	1	0.09	0.08	0.01	0.01	-0.52	1.06	128/167	1	1
KHSRP	8570	sp|Q92945-2|FUBP2_HUMAN	FBP2|FUBP2|KSRP|MGC99676	KH-type splicing regulatory protein	0.09	0.08	0.01	0.01	-0.57	1	137/167	1	1	0.09	0.08	0.01	0.01	-0.57	1	137/167	1	1	0.12	0.1	0.02	0.02	-0.07	1	137/167	2	2	0.09	0.08	0.01	0.01	-0.57	1	137/167	1	1
PABPC1	26986	sp|P11940-2|PABP1_HUMAN	PAB1|PABP|PABP1|PABPC2|PABPL1	poly(A) binding protein, cytoplasmic 1	0.08	0.07	0.01	0.01	-0.97	1	149/167	1	2	0.16	0.15	0.03	0.02	-0.73	1	149/167	4	2	0.11	0.1	0.02	0.02	-0.89	1	149/167	2	2	0.14	0.13	0.02	0.02	-0.81	1	149/167	3	2
RBM14	10432	sp|Q96PK6|RBM14_HUMAN	COAA|DKFZp779J0927|MGC15912|MGC31756|PSP2|SIP|SYTIP1|TMEM137	RNA binding motif protein 14	0.09	0.08	0.02	0.01	-0.54	1	119/167	1	2	0.13	0.12	0.02	0.02	-0.19	1	119/167	2	2										0.09	0.08	0.02	0.01	-0.54	1	119/167	1	2
RPL10	6134	sp|P27635|RL10_HUMAN	DKFZp686J1851|DXS648|DXS648E|FLJ23544|FLJ27072|L10|NOV|QM	ribosomal protein L10	0.08	0.08	0.01	0.01	-0.62	1	142/167	1	2	0.08	0.08	0.01	0.01	-0.62	1	142/167	1	2	0.12	0.1	0.02	0.02	-0.11	1	142/167	2	2	0.08	0.08	0.01	0.01	-0.62	1	142/167	1	1
RPL13A	23521	sp|P40429|RL13A_HUMAN	L13A|TSTA1	ribosomal protein L13a	0.09	0.08	0.01	0.01	-0.26	1	131/167	1	1	0.09	0.08	0.01	0.01	-0.26	1	131/167	1	1
RPL17	6139	sp|P18621|RL17_HUMAN	FLJ18762|FLJ92089|L17|MGC117162|PD-1|RPL23	ribosomal protein L17	0.09	0.08	0.02	0.01	-0.4	1	115/167	1	2
RPL21	6144	sp|P46778|RL21_HUMAN	DKFZp686C06101|FLJ27458|L21|MGC104274|MGC104275|MGC71252	ribosomal protein L21	0.08	0.07	0.01	0.01	-0.73	1	144/167	1	2	0.08	0.07	0.01	0.01	-0.73	1	144/167	1	1	0.08	0.07	0.01	0.01	-0.73	1	144/167	1	1	0.12	0.1	0.02	0.02	-0.36	1	144/167	2	2
RPL23A	6147	sp|P62750|RL23A_HUMAN	FLJ27455|L23A|MDA20	ribosomal protein L23a	0.09	0.08	0.01	0.01	-0.44	1.01	132/167	1	1	0.12	0.11	0.02	0.02	-0.07	1	132/167	2	2	0.12	0.11	0.02	0.02	-0.07	1	132/167	2	2	0.09	0.08	0.01	0.01	-0.44	1.01	132/167	1	1
RPL31	6160	sp|P62899|RL31_HUMAN	L31|MGC88191	ribosomal protein L31	0.08	0.08	0.01	0.01	-0.56	1	142/167	1	1	0.08	0.08	0.01	0.01	-0.56	1	142/167	1	1										0.08	0.08	0.01	0.01	-0.56	1	142/167	1	1
RPL37A	6168	sp|P61513|RL37A_HUMAN	L37A|MGC74786	ribosomal protein L37a	0.11	0.1	0.02	0.01	0.51	1	79/167	1	1
RPL9	6133	sp|P32969|RL9_HUMAN	DKFZp313J1510|FLJ27456|L9|MGC15545|NPC-A-16	ribosomal protein L9	0.09	0.08	0.01	0.01	-0.63	1	126/167	1	1	0.09	0.08	0.01	0.01	-0.63	1	126/167	1	1	0.09	0.08	0.01	0.01	-0.63	1	126/167	1	1	0.09	0.08	0.01	0.01	-0.63	1	126/167	1	1
RPLP1	6176	sp|P05386|RLA1_HUMAN	FLJ27448|LP1|MGC5215|P1|RPP1	ribosomal protein, large, P1	0.08	0.07	0.01	0.01	-0.81	1	158/167	1	2	0.08	0.07	0.01	0.01	-0.81	1	158/167	1	2	0.11	0.1	0.02	0.01	-0.21	1	158/167	2	2	0.08	0.07	0.01	0.01	-0.81	1	158/167	1	1
RPS10	6204	sp|P46783|RS10_HUMAN	DBA9|MGC88819|S10	ribosomal protein S10	0.09	0.08	0.01	0.01	-0.41	1	117/167	1	1	0.09	0.08	0.01	0.01	-0.41	1	117/167	1	1	0.13	0.11	0.02	0.02	-0.04	1	117/167	2	2	0.09	0.08	0.02	0.01	-0.41	1	117/167	1	2
RPS18	6222	sp|P62269|RS18_HUMAN	D6S218E|HKE3|KE-3|KE3|MGC117351|MGC126835|MGC126837|S18	ribosomal protein S18	0.08	0.08	0.01	0.01	-0.74	1	142/167	1	2	0.08	0.08	0.01	0.01	-0.74	1	142/167	1	1	0.12	0.1	0.02	0.02	-0.43	1	142/167	2	2	0.12	0.11	0.02	0.02	-0.43	1	142/167	2	2
RPS2	6187	sp|P15880|RS2_HUMAN	LLREP3|MGC102851|MGC117344|MGC117345|S2	ribosomal protein S2	0.08	0.07	0.01	0.01	-0.8	1	153/167	1	1	0.11	0.1	0.02	0.02	-0.6	1	153/167	2	1	0.14	0.12	0.02	0.02	-0.39	1	153/167	3	2	0.08	0.07	0.01	0.01	-0.8	1	153/167	1	2
RPS20	6224	sp|P60866|RS20_HUMAN	FLJ27451|MGC102930|S20	ribosomal protein S20	0.08	0.07	0.01	0.01	-0.81	1	146/167	1	1
RPS23	6228	sp|P62266|RS23_HUMAN	FLJ35016|S23	ribosomal protein S23	0.09	0.08	0.01	0.01	-0.2	1	129/167	1	1	0.09	0.08	0.02	0.01	-0.2	1	129/167	1	2	0.09	0.08	0.01	0.01	-0.2	1	129/167	1	1	0.09	0.08	0.01	0.01	-0.2	1	129/167	1	1
RPS24	6229	sp|P62847-2|RS24_HUMAN	DBA3|DKFZp686N1586|S24	ribosomal protein S24	0.08	0.07	0.01	0.01	-0.83	1	153/167	1	1	0.08	0.07	0.01	0.01	-0.83	1	153/167	1	2	0.08	0.07	0.01	0.01	-0.83	1	153/167	1	1
RPS25	6230	sp|P62851|RS25_HUMAN	S25	ribosomal protein S25	0.09	0.08	0.01	0.01	-0.5	1	119/167	1	1	0.09	0.08	0.01	0.01	-0.5	1	119/167	1	1	0.09	0.08	0.02	0.01	-0.5	1	119/167	1	2	0.09	0.08	0.01	0.01	-0.5	1	119/167	1	1
RPS28	6234	sp|P62857|RS28_HUMAN	S28	ribosomal protein S28	0.09	0.08	0.02	0.01	-0.58	1	127/167	1	2	0.09	0.08	0.02	0.01	-0.58	1	127/167	1	2	0.09	0.08	0.02	0.01	-0.58	1	127/167	1	2	0.13	0.11	0.02	0.02	0.01	1	127/167	2	2
RPS3	6188	sp|P23396|RS3_HUMAN	FLJ26283|FLJ27450|MGC87870|S3	ribosomal protein S3	0.08	0.07	0.01	0.01	-0.99	1	162/167	1	2	0.08	0.07	0.01	0.01	-0.99	1	162/167	1	1	0.11	0.1	0.02	0.01	-0.85	1	162/167	2	2	0.08	0.07	0.01	0.01	-0.99	1	162/167	1	1
RPSA	3921	sp|P08865|RSSA_HUMAN	37LRP|67LR|LAMBR|LAMR1|LBP|LRP|SA|p40	ribosomal protein SA	0.08	0.07	0.01	0.01	-0.83	1	149/167	1	2	0.12	0.1	0.02	0.02	-0.64	1	149/167	2	2	0.11	0.1	0.02	0.02	-0.64	1	149/167	2	2	0.12	0.1	0.02	0.02	-0.64	1	149/167	2	2
RUVBL2	10856	sp|Q9Y230|RUVB2_HUMAN	ECP51|INO80J|REPTIN|RVB2|TIH2|TIP48|TIP49B	RuvB-like 2 (E. coli)	0.1	0.09	0.02	0.01	-0.36	1	99/167	1	1	0.1	0.09	0.02	0.01	-0.36	1	99/167	1	1
SNRNP70	6625	sp|P08621-2|RU17_HUMAN	RNPU1Z|RPU1|SNRP70|Snp1|U1-70K|U170K|U1AP|U1RNP	small nuclear ribonucleoprotein 70kDa (U1)	0.09	0.08	0.01	0.01	-0.78	1	129/167	1	1	0.09	0.08	0.01	0.01	-0.78	1	129/167	1	1	0.09	0.08	0.01	0.01	-0.78	1	129/167	1	1	0.09	0.08	0.01	0.01	-0.78	1	129/167	1	1
SNRPA	6626	sp|P09012|SNRPA_HUMAN	Mud1|U1-A|U1A	small nuclear ribonucleoprotein polypeptide A	0.11	0.1	0.02	0.01	-0.2	1	80/167	1	1
SNRPB	6628	sp|P14678-2|RSMB_HUMAN	COD|SNRPB1|Sm-B/B'|SmB/B'|SmB/SmB'|snRNP-B	small nuclear ribonucleoprotein polypeptides B and B1	0.09	0.08	0.01	0.01	-0.61	1	127/167	1	1										0.09	0.08	0.02	0.01	-0.61	1	127/167	1	2
SRSF1	6426	sp|Q07955-2|SRSF1_HUMAN	ASF|FLJ53078|MGC5228|SF2|SF2p33|SFRS1|SRp30a	serine/arginine-rich splicing factor 1	0.1	0.09	0.02	0.01	-0.27	1	93/167	1	1																			0.1	0.09	0.02	0.01	-0.27	1	93/167	1	1
SRSF3	6428	sp|P84103|SRSF3_HUMAN	SFRS3|SRp20	serine/arginine-rich splicing factor 3	0.09	0.08	0.02	0.01	-0.44	1	116/167	1	2	0.09	0.08	0.01	0.01	-0.44	1	116/167	1	1	0.09	0.08	0.02	0.01	-0.44	1	116/167	1	2	0.09	0.08	0.01	0.01	-0.44	1	116/167	1	1
TRAP1	10131	sp|Q12931|TRAP1_HUMAN	HSP75|HSP90L	TNF receptor-associated protein 1	0.08	0.08	0.01	0.01	-0.22	1	141/167	1	2	0.08	0.08	0.01	0.01	-0.22	1	141/167	1	1	0.08	0.07	0.01	0.01	-0.22	1	141/167	1	2	0.08	0.08	0.01	0.01	-0.22	1	141/167	1	1
TUFM	7284	sp|P49411|EFTU_HUMAN	COXPD4|EF-TuMT|EFTU|P43	Tu translation elongation factor, mitochondrial	0.09	0.08	0.01	0.01	-0.5	1	119/167	1	1	0.09	0.08	0.02	0.01	-0.5	1	119/167	1	2										0.09	0.08	0.02	0.01	-0.5	1	119/167	1	2
UBB	7314	sp|P0CG47|UBB_HUMAN	FLJ25987|MGC8385|RPS27A|UBA52|UBC	ubiquitin B	0.08	0.08	0.01	0.01	-0.48	1.3	153/167	1	2	0.08	0.08	0.01	0.01	-0.48	1.3	153/167	1	1	0.11	0.11	0.02	0.02	-0.23	1.3	153/167	2	2	0.11	0.12	0.02	0.02	-0.23	1.3	153/167	2	2
YBX1	4904	sp|P67809|YBOX1_HUMAN	BP-8|CSDA2|CSDB|DBPB|MDR-NF1|MGC104858|MGC110976|MGC117250|NSEP-1|NSEP1|YB-1|YB1	Y box binding protein 1	0.09	0.08	0.01	0.01	-0.88	1	134/167	1	1	0.15	0.13	0.03	0.02	-0.3	1	134/167	3	2	0.12	0.11	0.02	0.02	-0.59	1	134/167	2	1	0.12	0.11	0.02	0.02	-0.59	1	134/167	2	2
A2M																							1.71	1.5	3.36	2.8	12.96	1	1/167	3	2												A2M
A2ML1																							0.7	0.61	0.11	0.09	9	1	2/167	1	1
ABCA12														0.19	0.17	0.03	0.02	0.46	1	29/167	1	1	0.98	0.87	0.15	0.13	12.38	1	1/167	1	1
ACTC1																							0.36	0.32	0.09	0.07	2.23	1	67/167	9	2
ACTN1																							1.21	1.06	1.68	1.4	10.61	1	2/167	3	2												ACTN1
ACTN4																							0.67	0.62	0.34	0.32	11.45	1.11	15/167	7	2
ACTR1A														0.14	0.13	0.02	0.02	0.56	1	48/167	1	1	0.14	0.13	0.02	0.02	0.56	1	48/167	1	1
ACTR2																							0.34	0.3	0.16	0.13	2.39	1	17/167	2	2
ACTR3																							0.26	0.23	0.04	0.03	1.93	1	14/167	1	1
ADCY1																							0.98	0.87	0.15	0.13	12.38	1	1/167	1	1
AGPAT5														1	0.89	0.15	0.13	12.38	1	1/167	1	1										1	0.89	0.15	0.13	12.38	1	1/167	1	1
AHNAK														0.45	0.4	0.07	0.06	5.71	1	5/167	1	1	2.89	3.59	2.54	4.24	12.83	2	5/167	43	2												AHNAK
AHNAK2																							0.23	0.2	0.1	0.09	2.78	1	19/167	1	2	0.23	0.2	0.04	0.03	2.78	1	19/167	1	1
AIM1																							0.98	0.87	0.15	0.13	12.38	1	1/167	1	1
AIMP1																							0.28	0.25	0.04	0.04	2.37	1	12/167	1	1	0.29	0.26	0.04	0.04	2.37	1	12/167	1	1
AKAP12														1	0.89	2	1.71	12.38	1	1/167	1	2										1	0.89	0.15	0.13	12.38	1	1/167	1	1		AKAP12
ALB														0.27	0.24	0.04	0.04	2.18	1	27/167	2	1	0.83	0.9	0.31	0.4	11.28	1.52	27/167	19	2	0.19	0.17	0.03	0.03	0.94	1	27/167	1	1
ALDH3A2														0.28	0.25	0.15	0.13	1.37	1	13/167	1	2	0.27	0.24	0.04	0.03	1.37	1	13/167	1	1	0.28	0.25	0.04	0.04	1.37	1	13/167	1	1
ALDH9A1																							0.23	0.2	0.03	0.03	0.81	1	19/167	1	1
ALDOA																							0.29	0.26	0.1	0.08	2.56	1	34/167	3	2	0.17	0.15	0.03	0.02	0.62	1	34/167	1	1
ANXA1														0.41	0.36	0.06	0.05	4.17	1	6/167	1	1	1.14	1.1	0.91	0.91	12.18	1.2	6/167	8	2
ANXA4																							0.44	0.39	0.07	0.06	4.36	1	5/167	1	1
ANXA5																							0.4	0.35	0.06	0.05	3.28	1	6/167	1	1
ANXA7																							0.44	0.39	0.27	0.23	7.15	1	10/167	2	2
APCS																							0.98	0.87	0.15	0.13	12.38	1	1/167	1	1
AP2A1														0.41	0.36	0.06	0.05	2.16	1	6/167	1	1
AP2B1																																0.21	0.19	0.03	0.03	1.25	1	23/167	1	1
APOA1																							2.2	1.94	4.34	3.62	12.74	1	1/167	5	2												APOA1
APOD																							0.7	0.61	0.11	0.09	5.76	1	2/167	1	1
ARHGDIA																							0.44	0.39	0.07	0.06	5.71	1	5/167	1	1
ARL6IP4																																1	0.89	0.15	0.13	12.38	1	1/167	1	1
ARPC3																							0.44	0.39	0.39	0.32	5.71	1	5/167	1	2
ASPH														0.35	0.31	0.05	0.05	4.52	1	8/167	1	1
ATL2																																1	0.89	2	1.72	12.38	1	1/167	1	2				ATL2
ATP2A2																																0.19	0.17	0.03	0.02	0.64	1	29/167	1	1
ATP5C1														0.15	0.13	0.02	0.02	0.74	1	44/167	1	1	0.15	0.13	0.02	0.02	0.74	1	44/167	1	1	0.15	0.13	0.02	0.02	0.74	1	44/167	1	1
AZGP1																							0.33	0.29	0.05	0.04	3	1	9/167	1	1
ATP6V1B1														0.71	0.63	0.11	0.09	9	1	2/167	1	1
BSG																							0.18	0.16	0.03	0.02	1.17	1	29/167	1	1
C15orf48																							0.98	0.87	0.15	0.13	12.38	1	1/167	1	1
C19orf45																							0.98	0.87	0.15	0.13	12.38	1	1/167	1	1
C1orf35														0.41	0.36	0.06	0.05	5.05	1	6/167	1	1
C3																							2.79	2.45	5.49	4.57	12.82	1	1/167	8	2												C3
C4A																							0.98	0.87	0.15	0.13	12.38	1	1/167	1	1
C4BPA																							0.98	0.87	0.15	0.13	12.38	1	1/167	1	1
CA2																							0.28	0.25	0.16	0.13	2.43	1	12/167	1	2
CALM3																							0.44	0.53	0.22	0.35	1.24	1.86	15/167	3	2
CALML3																							0.98	0.87	0.87	0.72	8.17	1	5/167	5	2
CALML5																							0.62	0.55	0.32	0.26	9.42	1	15/167	6	2
CALR																							0.33	0.29	0.22	0.18	4.13	1	9/167	1	2
CALU																																0.5	0.44	0.08	0.07	6.53	1	4/167	1	1
CAPG																							0.98	0.87	0.15	0.13	12.38	1	1/167	1	1
CAPN1																							0.49	0.43	0.48	0.4	4.85	1	4/167	1	2
CAPZA1																							0.28	0.25	0.04	0.04	1.69	1	12/167	1	1
CASP14														0.24	0.22	0.04	0.03	1.01	1	17/167	1	1	0.34	0.3	0.05	0.04	2.22	1	17/167	2	1
CAT																							0.44	0.39	0.07	0.06	3.84	1	5/167	1	1
CBR1																							0.21	0.19	0.03	0.03	0.2	1	21/167	1	1
CBX1														0.33	0.3	0.05	0.04	3.62	1	9/167	1	1
CCDC47																																0.27	0.24	0.14	0.12	1.51	1	14/167	1	2
CCT5														0.09	0.12	0.02	0.03	-0.3	2.16	118/167	1	2	0.09	0.12	0.01	0.02	-0.3	2.16	118/167	1	1
CDC5L														0.17	0.18	0.03	0.03	0.45	1.37	34/167	1	1
CDC42																							0.57	0.5	0.09	0.07	7.54	1	3/167	1	1
CDSN																							0.23	0.2	0.03	0.03	2.05	1	19/167	1	1
CFB																							0.98	0.87	0.15	0.13	12.38	1	1/167	1	1
CFH																							1.71	1.5	3.36	2.8	12.96	1	1/167	3	2												CFH
CHCHD3																							0.7	0.61	0.11	0.09	9	1	2/167	1	1
CHP														0.58	0.51	0.09	0.08	7.54	1	3/167	1	1										0.58	0.51	0.67	0.57	7.54	1	3/167	1	2
CISD2																																1	0.89	0.15	0.13	12.38	1	1/167	1	1
CKAP4																							0.28	0.25	0.16	0.13	1.47	1	12/167	1	2
CKMT1A																							0.23	0.2	0.03	0.03	2.59	1	19/167	1	1
CLIC1																							0.24	0.21	0.04	0.03	1.27	1	17/167	1	1
CLIP1																							0.98	0.87	1.94	1.62	12.38	1	1/167	1	2												CLIP1
CMPK1																							0.49	0.43	0.08	0.06	6.53	1	4/167	1	1
COMMD3																																1	0.89	0.15	0.13	12.38	1	1/167	1	1
COPA														0.17	0.16	0.03	0.02	0.33	1.02	33/167	1	1	0.17	0.15	0.03	0.02	0.33	1.02	33/167	1	1	0.17	0.16	0.03	0.02	0.33	1.02	33/167	1	1
COPB2																																0.23	0.2	0.04	0.03	0.96	1	19/167	1	1
COPE														0.33	0.3	0.05	0.04	2.56	1	9/167	1	1
COX4I1																							0.49	0.43	0.48	0.4	6.53	1	4/167	1	2
COX5A																							0.7	0.61	0.11	0.09	9	1	2/167	1	1
COX7A2																							0.7	0.61	0.11	0.09	9	1	2/167	1	1
CPA4																							0.4	0.35	0.06	0.05	5.05	1	6/167	1	1
CPNE3																							0.19	0.16	0.03	0.02	1.15	1	28/167	1	1
CPOX																							0.7	0.61	0.11	0.09	9	1	2/167	1	1
CRABP2																							0.7	0.61	0.11	0.09	9	1	2/167	1	1
CSDA														0.16	0.14	0.04	0.03	-0.11	1	76/167	2	2	0.16	0.14	0.04	0.03	-0.11	1	76/167	2	2
CSTA														0.26	0.23	0.04	0.03	2.47	1	15/167	1	1	0.44	0.39	0.22	0.19	6.86	1	15/167	3	2
CSTB																							0.2	0.18	0.06	0.05	2.66	1	48/167	2	2	0.14	0.13	0.02	0.02	1.07	1	48/167	1	1
CTLA4																							0.98	0.87	0.15	0.13	12.38	1	1/167	1	1
CTNNA1																							0.98	0.87	1.37	1.14	11.65	1	2/167	2	2												CTNNA1
CTNNB1																							0.7	0.61	0.97	0.81	9	1	2/167	1	2
CTNNBIP1																							0.98	0.87	0.15	0.13	12.38	1	1/167	1	1
CTSD																							0.22	0.19	0.03	0.03	2.21	1	20/167	1	1
CTTN														0.29	0.26	0.04	0.04	3.58	1	12/167	1	1	0.28	0.25	0.04	0.04	3.58	1	12/167	1	1
CYCS																							0.4	0.35	0.06	0.05	5.05	1	6/167	1	1
CYP51A1																							0.98	0.87	0.15	0.13	12.38	1	1/167	1	1
DARS														0.18	0.17	0.03	0.02	0.6	1.09	31/167	1	1
DBNL																							0.3	0.26	0.18	0.15	3.32	1	11/167	1	2
DDX1																																0.09	0.08	0.01	0.01	-0.67	1	136/167	1	1
DDX3X																							0.13	0.12	0.02	0.02	-1.05	1	165/167	3	2	0.11	0.1	0.02	0.01	-1.14	1	165/167	2	2
DDX41														0.39	0.35	0.06	0.05	5.79	1	13/167	2	1
DHX15																																0.09	0.08	0.01	0.01	-0.72	1	139/167	1	1
DLAT														0.27	0.24	0.04	0.04	2.57	1	14/167	1	1	0.26	0.23	0.04	0.03	2.57	1	14/167	1	1
DLST														0.41	0.4	0.06	0.06	1.42	1.2	6/167	1	1
DNAJA1														0.1	0.09	0.02	0.01	-0.41	1	104/167	1	1
DNAJA2														0.12	0.1	0.02	0.02	-0.08	1	75/167	1	1
DNAJB1																							0.44	0.39	0.27	0.23	4.55	1	10/167	2	2
DNAJB6																							0.23	0.2	0.04	0.03	1.57	1	18/167	1	1
DNAJC1																																1	0.89	0.15	0.13	12.38	1	1/167	1	1
DPM1														0.21	0.19	0.03	0.03	1.45	1	22/167	1	1
DSC2																							0.98	0.87	0.15	0.13	12.38	1	1/167	1	1
DSC3																							0.44	0.39	0.27	0.23	5.49	1	10/167	2	2
DSG1																							0.46	0.44	0.13	0.13	2.27	1.19	46/167	10	2
DSG3																							0.98	0.87	0.15	0.13	12.38	1	1/167	1	1
DSP																							0.76	0.85	0.16	0.22	5.78	1.61	88/167	53	2
DYNLL1																							0.33	0.32	0.05	0.05	1.02	1.21	9/167	1	1
EIF3D														0.2	0.3	0.03	0.04	0	2.79	25/167	1	1
EFHD2																							0.7	0.61	0.11	0.09	9	1	2/167	1	1
EIF3A																							0.17	0.28	0.03	0.04	-0.09	3.56	35/167	1	1
EIF3C																							0.19	0.28	0.07	0.17	-0.07	2.94	28/167	1	2
EIF4A1														0.11	0.12	0.02	0.02	-0.28	1.67	87/167	1	1	0.11	0.12	0.02	0.02	-0.28	1.67	87/167	1	1	0.11	0.12	0.02	0.02	-0.28	1.67	87/167	1	1
EIF4G1																							0.42	0.56	0.25	0.48	0.2	2.33	11/167	2	2
EIF5A																							0.1	0.09	0.02	0.02	-0.11	1	91/167	1	2
EIF5B																							0.33	0.29	0.05	0.04	2.51	1	9/167	1	1
EML4																							0.4	0.35	0.06	0.05	5.05	1	6/167	1	1
EPPK1																							1.02	1.09	0.5	0.62	10.79	1.49	16/167	17	2
EPRS														0.15	0.14	0.02	0.02	0.09	1.07	45/167	1	1
EPS8L1																							0.98	0.87	1.94	1.62	12.38	1	1/167	1	2												EPS8L1
ERH																							0.49	0.43	0.08	0.06	6.53	1	4/167	1	1
ESYT2														0.38	0.34	0.06	0.05	2.21	1	7/167	1	1										0.53	0.48	0.4	0.35	4.36	1	7/167	2	2
EVPL																							2.79	2.45	5.49	4.57	12.82	1	1/167	8	2												EVPL
EXOSC4														0.35	0.31	0.05	0.05	4.52	1	8/167	1	1
FABP5																							0.7	0.61	0.97	0.81	9	1	2/167	1	2
FAF2														0.3	0.27	0.05	0.04	1.75	1	11/167	1	1
FAM3C														1	0.89	2	1.71	12.38	1	1/167	1	2																				FAM3C
FAM83H																							0.44	0.39	0.07	0.06	5.71	1	5/167	1	1
FBXL3														1	0.89	0.15	0.13	12.38	1	1/167	1	1
FGA																							2.2	1.94	4.34	3.62	12.74	1	1/167	5	2												FGA
FGB																							1.97	1.73	2.74	2.29	12.41	1	2/167	8	2												FGB
FGG																							1.97	1.82	2.74	2.52	12.82	1.1	2/167	8	2												FGG
FKBP1A																																0.45	0.4	0.07	0.06	5.71	1	5/167	1	1
FKBP3																							0.57	0.5	0.09	0.07	7.54	1	3/167	1	1
FN1																							0.98	0.87	0.15	0.13	12.38	1	1/167	1	1
G3BP1																							0.15	0.18	0.04	0.07	0.06	2.03	46/167	1	2
GANAB														0.22	0.2	0.03	0.03	0.69	1.1	21/167	1	1	0.21	0.2	0.03	0.03	0.69	1.1	21/167	1	1	0.22	0.2	0.03	0.03	0.69	1.1	21/167	1	1
GBP2																							0.57	0.5	0.09	0.07	7.54	1	3/167	1	1
GGCT																							0.57	0.5	0.09	0.07	5.16	1	3/167	1	1
GLG1														1	0.89	0.15	0.13	12.38	1	1/167	1	1										1	0.89	0.15	0.13	12.38	1	1/167	1	1
GLUL																							0.98	0.87	1.12	0.93	11.42	1	3/167	3	2
GPI																							0.19	0.17	0.07	0.06	1.24	1	27/167	1	2
GSDMA																							0.49	0.43	0.48	0.4	6.53	1	4/167	1	2
GSN																							0.76	0.67	0.67	0.56	10.57	1	5/167	3	2
H2AFX																							1.39	1.23	2.74	2.29	13.27	1	1/167	2	2												H2AFX
H2AFY																							0.7	0.61	0.11	0.09	9	1	2/167	1	1
HAL																							0.57	0.5	0.09	0.07	7.54	1	3/167	1	1
HBB																							0.98	0.87	1.94	1.62	12.38	1	1/167	1	2												HBB
HIP1R																							0.7	0.61	0.11	0.09	9	1	2/167	1	1
HIST1H1B																							0.98	0.87	1.94	1.62	12.38	1	1/167	1	2												HIST1H1B
HIST1H2AG																							0.88	0.77	0.78	0.65	4.04	1	5/167	4	2
HIST1H2BJ																							1.14	1	1.29	1.08	5.75	1	3/167	4	2
HLA-C														0.71	0.63	0.11	0.09	2.46	1	2/167	1	1
HLA-B																							0.21	0.18	0.09	0.07	1.66	1	22/167	1	2
HMOX1																							0.98	0.87	1.94	1.62	12.38	1	1/167	1	2												HMOX1
HNRNPA3														0.12	0.11	0.02	0.02	-0.53	1	140/167	2	1	0.08	0.07	0.01	0.01	-0.77	1	140/167	1	2	0.12	0.11	0.02	0.02	-0.53	1	140/167	2	2
HNRNPC																							0.08	0.07	0.01	0.01	-0.64	1	142/167	1	1
HNRNPF																							0.08	0.07	0.01	0.01	-1.33	1	157/167	1	1
HNRNPH2																							0.13	0.11	0.02	0.02	-0.81	1	124/167	2	2
HNRNPL														0.13	0.11	0.02	0.02	-0.24	1	125/167	2	2	0.09	0.08	0.01	0.01	-0.55	1	125/167	1	1	0.09	0.08	0.01	0.01	-0.55	1	125/167	1	1
HNRNPM														0.12	0.11	0.02	0.02	-0.51	1	142/167	2	2	0.08	0.07	0.01	0.01	-0.69	1	142/167	1	2
HNRNPUL2																							0.2	0.17	0.03	0.02	1.36	1	25/167	1	1
HRG																							0.98	0.87	0.15	0.13	12.38	1	1/167	1	1
HSD17B12														0.35	0.35	0.25	0.26	1.61	1.21	8/167	1	2	0.35	0.34	0.05	0.05	1.61	1.21	8/167	1	1	0.35	0.35	0.05	0.05	1.61	1.21	8/167	1	1
HSD17B4																							0.18	0.16	0.03	0.02	0.49	1	30/167	1	1
HSP90B1														0.14	0.24	0.04	0.13	-0.08	3.93	52/167	1	2	0.14	0.24	0.02	0.03	-0.08	3.93	52/167	1	1	0.2	0.35	0.05	0.18	-0.02	3.92	52/167	2	2
HSPA1L																							0.19	0.17	0.03	0.02	-1.48	1	163/167	6	2
HSPA4														0.18	0.17	0.03	0.03	-0.14	1.13	117/167	4	2	0.18	0.17	0.03	0.03	-0.14	1.13	117/167	4	2	0.13	0.12	0.02	0.02	-0.4	1.14	117/167	2	1
HV305_HUMAN																							0.98	0.87	0.15	0.13	12.38	1	1/167	1	1
HV310_HUMAN																							0.98	0.87	1.94	1.62	12.38	1	1/167	1	2												HV310_HUMAN
HV320_HUMAN																							0.98	0.87	1.94	1.62	12.38	1	1/167	1	2												HV320_HUMAN
HYOU1																							0.7	0.61	0.11	0.09	9	1	2/167	1	1
IDE																							0.7	0.61	0.11	0.09	9	1	2/167	1	1
IGF2BP3														0.14	0.13	0.02	0.02	0.15	1	50/167	1	1										0.14	0.13	0.02	0.02	0.15	1	50/167	1	1
IGHA1																							1.27	1.3	1.02	1.15	12.38	1.35	6/167	10	2												IGHA1
IGHG1																							1.66	1.67	1.24	1.34	12.06	1.3	7/167	20	2												IGHG1
IGHG3																							3.69	3.24	7.26	6.05	12.89	1	1/167	14	2												IGHG3
IGHG4																							3.12	2.74	6.13	5.11	12.91	1	1/167	10	2												IGHG4
IGHM																							0.98	0.87	1.94	1.62	12.38	1	1/167	1	2												IGHM
IGKC																							1.45	1.57	1.17	1.48	12.51	1.52	6/167	13	2												IGKC
IGLC2																							2.41	2.12	4.75	3.96	12.96	1	1/167	6	2												IGLC2
IGLL5																							1.97	1.73	3.88	3.23	12.84	1	1/167	4	2												IGLL5
IL18																							0.98	0.87	0.15	0.13	12.38	1	1/167	1	1
IL1F6_HUMAN																							0.98	0.87	0.15	0.13	12.38	1	1/167	1	1
IL1RN																							0.7	0.61	0.11	0.09	9	1	2/167	1	1
ILF2														0.08	0.07	0.01	0.01	-0.76	1	144/167	1	1
IQGAP1																							0.7	0.61	0.69	0.57	8.17	1	4/167	2	2
IVL																							1.61	1.56	1.83	1.84	12.6	1.21	3/167	8	2												IVL
KDSR														1	0.89	0.15	0.13	12.38	1	1/167	1	1
KIF5B																							0.47	0.42	0.26	0.22	3.75	1	13/167	3	2
KLK13																							0.98	0.87	0.15	0.13	12.38	1	1/167	1	1
KPNB1														0.1	0.09	0.02	0.01	-0.28	1	103/167	1	1
KPRP																							1.39	1.23	2.74	2.29	13.27	1	1/167	2	2												KPRP
KRT13																																0.43	0.39	0.22	0.19	0.84	1	16/167	3	2
KRT17																							0.73	0.65	0.28	0.23	1.38	1	27/167	15	2
KRT24														0.32	0.28	0.05	0.04	0.95	1	10/167	1	1	0.31	0.27	0.19	0.16	0.95	1	10/167	1	2
KRT74																							0.98	0.87	1.37	1.14	4.67	1	2/167	2	2
KRT78																							0.28	0.24	0.09	0.07	2.24	1	38/167	3	2
KRT80																							0.37	0.33	0.2	0.16	0.96	1	14/167	2	2
KRTDAP																							0.98	0.87	0.15	0.13	12.38	1	1/167	1	1
KV104_HUMAN																							0.98	0.87	1.94	1.62	12.38	1	1/167	1	2												KV104_HUMAN
KV122_HUMAN																							0.98	0.87	0.15	0.13	12.38	1	1/167	1	1
KV201_HUMAN																							0.28	0.25	0.04	0.04	3.58	1	12/167	1	1
KV302_HUMAN																							0.98	0.87	0.15	0.13	12.38	1	1/167	1	1
KV309_HUMAN																							0.98	0.87	0.15	0.13	12.38	1	1/167	1	1
KV402_HUMAN																							0.25	0.22	0.09	0.07	3.89	1	31/167	2	2
LAD1																							1.39	1.23	2.74	2.29	13.27	1	1/167	2	2												LAD1
LAMP2														0.71	0.63	0.11	0.09	9	1	2/167	1	1
LARS																							0.21	0.2	0.03	0.03	0.2	1.13	22/167	1	1
LCN2																							0.98	0.87	0.15	0.13	12.38	1	1/167	1	1
LDHB																																0.13	0.12	0.02	0.02	0.01	1	57/167	1	1
LGALS3																							0.7	0.61	0.11	0.09	9	1	2/167	1	1
LGALS7B																							0.57	0.5	0.26	0.22	6.1	1	18/167	6	2
LMO7																							0.98	0.87	0.15	0.13	12.38	1	1/167	1	1
LPCAT1																																0.24	0.21	0.04	0.03	2.29	1	18/167	1	1
LRPPRC														0.17	0.17	0.03	0.03	-0.01	1.27	33/167	1	1
LRRC59														0.5	0.44	0.08	0.07	6.23	1	8/167	2	1	0.35	0.31	0.05	0.04	3.36	1	8/167	1	1	0.5	0.44	0.35	0.3	6.23	1	8/167	2	2
LTF																							0.98	0.87	1.37	1.14	11.65	1	2/167	2	2												LTF
LV301_HUMAN																							0.98	0.87	0.15	0.13	12.38	1	1/167	1	1
LV302_HUMAN																							0.98	0.87	1.94	1.62	12.38	1	1/167	1	2												LV302_HUMAN
LY6D																							0.98	0.87	0.15	0.13	12.38	1	1/167	1	1
LYPD3																							0.98	0.87	0.15	0.13	12.38	1	1/167	1	1
LYZ																							0.21	0.18	0.03	0.03	1.84	1	23/167	1	1
MACF1																							0.49	0.43	0.48	0.4	6.53	1	4/167	1	2
MAGEB2																																1	0.89	0.15	0.13	12.38	1	1/167	1	1
MAGT1																																1	0.89	0.15	0.13	12.38	1	1/167	1	1
MAP4																							0.7	0.61	0.11	0.09	3.03	1	2/167	1	1
MARCKS																							1.39	1.23	2.74	2.29	13.27	1	1/167	2	2												MARCKS
MARCKSL1														0.71	0.63	0.11	0.09	9	1	2/167	1	1
MBOAT7																																1	0.89	0.15	0.13	12.38	1	1/167	1	1
MTDH														0.5	0.44	0.08	0.07	3.2	1	4/167	1	1										0.5	0.44	0.08	0.07	3.2	1	4/167	1	1
MT2A																							0.98	0.87	1.94	1.62	12.38	1	1/167	1	2												MT2A
MVP														1	0.89	0.15	0.13	12.38	1	1/167	1	1	0.98	0.87	0.15	0.13	12.38	1	1/167	1	1
MXRA7																																1	0.89	0.15	0.13	12.38	1	1/167	1	1
MYH14																							0.88	0.77	0.78	0.65	7.71	1	5/167	4	2
MYL6														0.33	0.3	0.05	0.04	1.65	1	9/167	1	1	0.57	0.5	0.37	0.31	4.97	1	9/167	3	2
MYOF																																1	0.89	0.15	0.13	12.38	1	1/167	1	1
NACA																																0.17	0.15	0.03	0.02	0.87	1	35/167	1	1
NAIF1																							0.7	0.61	0.11	0.09	9	1	2/167	1	1
NARS																							0.26	0.23	0.14	0.12	0.92	1	14/167	1	2
NAT10														0.19	0.17	0.03	0.02	1.09	1	29/167	1	1
NDUFB5																							0.37	0.38	0.06	0.05	1.44	1.33	7/167	1	1
NEDD8																							0.26	0.23	0.04	0.03	2	1	14/167	1	1
NFKB1																							0.1	0.09	0.01	0.01	0.29	1	100/167	1	1	0.1	0.09	0.02	0.01	0.29	1	100/167	1	1
NKAP														0.5	0.44	0.08	0.07	6.53	1	4/167	1	1
NME2P1														0.22	0.2	0.03	0.03	2.35	1	20/167	1	1
NONO																																0.14	0.13	0.02	0.02	0.23	1.05	102/167	2	1
NUDT1																																0.16	0.14	0.03	0.02	1.15	1	38/167	1	1
NUMA1																							0.98	0.87	0.15	0.13	12.38	1	1/167	1	1
OAS3																							0.98	0.87	0.15	0.13	12.38	1	1/167	1	1
OSBPL3																																1	0.89	0.15	0.13	12.38	1	1/167	1	1
OSBPL8														0.58	0.51	0.67	0.57	5.16	1	3/167	1	2	0.57	0.5	0.09	0.07	5.16	1	3/167	1	1	0.58	0.51	0.09	0.08	5.16	1	3/167	1	1
PAFAH1B3														1	0.89	0.15	0.13	12.38	1	1/167	1	1
PARK2																																1	0.89	0.15	0.13	12.38	1	1/167	1	1
PCBP1																																0.11	0.09	0.02	0.01	-0.01	1	91/167	1	1
PDCD6IP														0.24	0.22	0.04	0.03	1.58	1	17/167	1	1										0.24	0.22	0.04	0.03	1.58	1	17/167	1	1
PDIA6														0.1	0.09	0.01	0.01	-0.28	1	109/167	1	1	0.09	0.08	0.01	0.01	-0.28	1	109/167	1	1	0.1	0.09	0.01	0.01	-0.28	1	109/167	1	1
PEBP1																							0.31	0.27	0.05	0.04	3.44	1	10/167	1	1
PEF1																							0.14	0.13	0.02	0.02	0.65	1	48/167	1	1
PFDN6																							0.4	0.35	0.32	0.27	2.11	1	6/167	1	2	0.41	0.36	0.06	0.05	2.11	1	6/167	1	1
PFN1														0.15	0.14	0.04	0.04	-0.1	1.2	47/167	1	2	0.25	0.24	0.07	0.07	0.41	1.19	47/167	3	2	0.15	0.14	0.02	0.02	-0.1	1.2	47/167	1	1
PFN2														0.17	0.15	0.03	0.02	1.54	1	34/167	1	1
PGAM1																							0.46	0.41	0.3	0.25	4.13	1	9/167	2	2
PGK1																							0.42	0.37	0.15	0.13	0.79	1	28/167	5	2
PGRMC2														1	0.89	0.15	0.13	12.38	1	1/167	1	1	1.39	1.23	2.74	2.29	13.27	1	1/167	2	2												PGRMC2
PHB2														0.32	0.28	0.05	0.04	3.44	1	10/167	1	1										0.45	0.4	0.07	0.06	6.43	1	10/167	2	1
PHF20																							0.49	0.43	0.08	0.06	6.53	1	4/167	1	1
PHGDH																							0.1	0.09	0.02	0.02	-0.36	1	93/167	1	2
PKP1																							0.95	0.9	0.48	0.47	11	1.17	15/167	14	2
PKP3																							0.98	0.87	1.12	0.93	11.42	1	3/167	3	2
PLA2G4E																							0.98	0.87	0.15	0.13	12.38	1	1/167	1	1
PLEC																							0.98	0.95	0.58	0.58	10.72	1.19	11/167	11	2
PLG																							1.71	1.5	3.36	2.8	12.96	1	1/167	3	2												PLG
PLIN3																							0.98	0.87	0.15	0.13	12.38	1	1/167	1	1	1	0.89	2	1.72	12.38	1	1/167	1	2				PLIN3
PLOD1																																0.1	0.09	0.02	0.01	-0.44	1	102/167	1	1
PLS3																							0.57	0.5	0.65	0.54	7.54	1	3/167	1	2
PNP																							0.44	0.39	0.07	0.06	5.71	1	5/167	1	1
POR																																1	0.89	0.15	0.13	12.38	1	1/167	1	1
POF1B																							0.98	0.87	0.97	0.81	10.97	1	4/167	4	2
PPA1														0.29	0.26	0.17	0.14	3.17	1	12/167	1	2
PPL																							3.94	3.46	7.76	6.47	12.82	1	1/167	16	2												PPL
PRAF2														0.71	0.63	0.11	0.09	9	1	2/167	1	1
PRDX2																							0.13	0.12	0.03	0.02	0.11	1	109/167	2	2
PRDX3																							0.1	0.09	0.01	0.01	0.02	1	104/167	1	1	0.1	0.09	0.02	0.01	0.02	1	104/167	1	1
PRDX6																							0.17	0.15	0.03	0.02	1.49	1	34/167	1	1
PRKDC														0.11	0.14	0.02	0.04	-0.29	1.94	81/167	1	2	0.11	0.13	0.02	0.04	-0.29	1.94	81/167	1	2
PRMT5														0.14	0.13	0.02	0.02	0.42	1	48/167	1	1
PSMA1																							0.7	0.61	0.11	0.09	9	1	2/167	1	1
PSMD1																							0.23	0.2	0.03	0.03	1.81	1	19/167	1	1
PSME1																							0.98	0.87	1.94	1.62	12.38	1	1/167	1	2												PSME1
PTPN1																																1	0.89	0.15	0.13	12.38	1	1/167	1	1
PTPRS																							0.98	0.87	0.15	0.13	12.38	1	1/167	1	1
PUF60																																0.14	0.13	0.02	0.02	0.64	1	48/167	1	1
QARS																																0.19	0.17	0.03	0.03	1.03	1	27/167	1	1
QDPR																																0.28	0.25	0.04	0.04	2.76	1	13/167	1	1
RAB10																							0.98	0.87	1.94	1.62	12.38	1	1/167	1	2	1	0.89	0.15	0.13	12.38	1	1/167	1	1			RAB10
RAB14																							0.98	0.87	0.15	0.13	12.38	1	1/167	1	1	1	0.89	0.15	0.13	12.38	1	1/167	1	1
RAB21																							0.57	0.5	0.65	0.54	7.54	1	3/167	1	2
RAB5B																							0.7	0.61	0.11	0.09	9	1	2/167	1	1
RALA																							0.98	0.87	0.15	0.13	12.38	1	1/167	1	1
RAN														0.17	0.15	0.03	0.02	1.55	1	35/167	1	1
RAP1GDS1																																1	0.89	0.15	0.13	12.38	1	1/167	1	1
RBBP4																							0.11	0.1	0.02	0.01	0.77	1	74/167	1	1
RBM39																							0.13	0.12	0.02	0.02	0.69	1	56/167	1	1
RCN1														0.5	0.44	0.35	0.3	7.8	1	8/167	2	2	0.35	0.31	0.05	0.04	4.52	1	8/167	1	1	0.35	0.31	0.05	0.05	4.52	1	8/167	1	1
RHOA																							0.7	0.61	0.11	0.09	5.76	1	2/167	1	1
RNH1																							0.35	0.31	0.17	0.14	4.04	1	16/167	2	2
RPL18A														0.11	0.1	0.02	0.02	0.02	1	82/167	1	2										0.11	0.1	0.02	0.01	0.02	1	82/167	1	1
RPL36A														0.45	0.4	0.07	0.06	4.36	1	5/167	1	1
RPL38																																0.09	0.08	0.01	0.01	-0.52	1	132/167	1	1
RPN2														0.29	0.26	0.04	0.04	1.65	1	12/167	1	1
RPS11														0.18	0.16	0.03	0.02	1.93	1	30/167	1	1										0.18	0.16	0.03	0.02	1.93	1	30/167	1	1
RPS15																							0.1	0.08	0.01	0.01	-0.37	1.01	106/167	1	1
RPS15A																							0.08	0.07	0.01	0.01	-0.54	1	144/167	1	1
RPS16														0.08	0.07	0.01	0.01	-0.68	1.02	153/167	1	1
RPS17														0.1	0.09	0.02	0.01	-0.28	1	98/167	1	1	0.1	0.09	0.02	0.01	-0.28	1	98/167	1	1
RPS19																																0.11	0.1	0.02	0.02	-0.4	1	88/167	1	2
RPS4Y1																							0.57	0.5	0.65	0.54	5.16	1	3/167	1	2
RSL1D1																																0.12	0.1	0.02	0.02	-0.07	1	75/167	1	1
S100A11																							0.3	0.26	0.12	0.1	4.51	1	22/167	2	2
S100A14																							0.98	0.87	1.37	1.14	11.65	1	2/167	2	2												S100A14
S100A7A																							2.41	2.12	4.75	3.96	12.96	1	1/167	6	2												S100A7A
S100A9																							0.41	0.36	0.13	0.1	6.41	1	41/167	7	2
SBSN																							0.49	0.43	0.22	0.18	8.8	1	20/167	5	2
SDR9C7																							0.98	0.87	0.15	0.13	12.38	1	1/167	1	1
SEC11A																							0.98	0.87	0.15	0.13	12.38	1	1/167	1	1
SEC23A														0.09	0.08	0.01	0.01	-0.33	1	115/167	1	1	0.13	0.11	0.02	0.02	0.27	1	115/167	2	2	0.09	0.08	0.01	0.01	-0.33	1	115/167	1	1
SEC24C														0.16	0.14	0.02	0.02	1.24	1	39/167	1	1
SEC31A																							0.21	0.19	0.03	0.03	2.02	1	21/167	1	1
SERBP1																							0.11	0.1	0.02	0.01	0.01	1	81/167	1	1	0.11	0.1	0.02	0.01	0.01	1	81/167	1	1
SERPINA1																							0.98	0.87	0.15	0.13	12.38	1	1/167	1	1
SERPINA3																							0.98	0.87	0.15	0.13	12.38	1	1/167	1	1
SERPINB1																							0.98	0.87	0.15	0.13	12.38	1	1/167	1	1
SERPINB13																							0.7	0.61	0.11	0.09	9	1	2/167	1	1
SERPINB2																							0.98	0.87	0.15	0.13	12.38	1	1/167	1	1
SERPINB3																							0.83	0.79	0.44	0.43	11.04	1.17	14/167	10	2
SERPINB4																							1.89	1.91	2.14	2.38	12.7	1.33	3/167	11	2												SERPINB4
SERPINB5																							0.88	0.77	0.78	0.65	10.68	1	5/167	4	2
SERPINC1																							0.98	0.87	0.15	0.13	12.38	1	1/167	1	1
SF3B3														0.1	0.09	0.02	0.01	-0.29	1	106/167	1	1
SFPQ																																0.18	0.16	0.05	0.04	1.14	1	62/167	2	2
SFN																							1.04	0.92	0.73	0.61	7.73	1	8/167	9	2
SH3BGRL3																							0.98	0.87	1.94	1.62	12.38	1	1/167	1	2												SH3BGRL3
SH3GL1																							0.49	0.43	0.08	0.06	6.53	1	4/167	1	1
SHMT2														0.15	0.22	0.02	0.03	-0.09	2.8	44/167	1	1
SLC3A2														0.25	0.23	0.09	0.08	1.32	1.11	32/167	2	2
SLC25A3																							0.11	0.11	0.02	0.02	-0.11	1.34	85/167	1	1
SLC25A5																							0.08	0.07	0.01	0.01	-0.7	1	135/167	1	2
SLC27A4																							0.7	0.67	0.11	0.1	0.99	1.2	2/167	1	1
SLIT2																							0.7	0.61	0.11	0.09	9	1	2/167	1	1
SNRPA1																							0.12	0.1	0.02	0.01	0.09	1	72/167	1	1	0.12	0.1	0.02	0.02	0.09	1	72/167	1	1
SNRPC														0.09	0.08	0.01	0.01	-0.45	1	131/167	1	1
SOD1																							0.26	0.23	0.04	0.03	2.43	1	14/167	1	1
SORD																							0.3	0.26	0.05	0.04	2.09	1	11/167	1	1
SPRR1A																							1.71	1.5	3.36	2.8	12.96	1	1/167	3	2												SPRR1A
SPRR1B																							1.71	1.5	3.36	2.8	12.96	1	1/167	3	2												SPRR1B
SPRR2D																							2.2	1.94	4.34	3.62	12.74	1	1/167	5	2												SPRR2D
SPRR2E																							2.2	1.94	4.34	3.62	12.74	1	1/167	5	2												SPRR2E
SPRR2G																							1.97	1.73	3.88	3.23	12.84	1	1/167	4	2												SPRR2G
SPTAN1																							0.15	0.13	0.02	0.02	0.83	1	43/167	1	1
SPTBN1														0.22	0.19	0.03	0.03	1.89	1	21/167	1	1
SPTBN2																							0.98	0.87	1.37	1.14	11.65	1	2/167	2	2												SPTBN2
SRP9																							0.57	0.5	0.09	0.07	7.54	1	3/167	1	1
SRPRB																																0.29	0.26	0.04	0.04	2.2	1	12/167	1	1
SRSF2																							0.12	0.11	0.02	0.02	0.37	1	68/167	1	1
SSR4														0.12	0.11	0.02	0.02	0.23	1	71/167	1	1										0.12	0.11	0.02	0.02	0.23	1	71/167	1	1
STAT3																							0.7	0.61	0.11	0.09	9	1	2/167	1	1
STX18														0.45	0.4	0.07	0.06	5.71	1	5/167	1	1
STX7														0.71	0.65	1	0.91	1.73	1.06	2/167	1	2
SUB1																							0.7	0.61	0.11	0.09	9	1	2/167	1	1	0.71	0.63	0.11	0.09	9	1	2/167	1	1
SULT2B1																							0.98	0.87	0.15	0.13	12.38	1	1/167	1	1
SURF4																							0.57	0.5	0.09	0.07	7.54	1	3/167	1	1
TAF15														0.16	0.14	0.03	0.03	-0.22	1	116/167	3	2										0.19	0.17	0.03	0.03	0.08	1	116/167	4	2
TAGLN2																							0.34	0.3	0.16	0.13	3.41	1	17/167	2	2
TARDBP																							0.15	0.13	0.02	0.02	0.78	1	46/167	1	1
TCEB1																																0.21	0.19	0.03	0.03	1.33	1	23/167	1	1
TECR																																0.16	0.14	0.02	0.02	0.82	1	40/167	1	1
TGM1																							0.37	0.33	0.06	0.05	4.8	1	7/167	1	1
TGM3																							0.42	0.37	0.18	0.15	4.71	1	22/167	4	2
THOC4																							0.1	0.09	0.02	0.01	-0.18	1	93/167	1	1	0.1	0.09	0.02	0.01	-0.18	1	93/167	1	1
TIAL1														0.13	0.12	0.02	0.02	-0.47	1	119/167	2	1	0.13	0.11	0.02	0.02	-0.47	1	119/167	2	1	0.13	0.12	0.02	0.02	-0.47	1	119/167	2	2
TIMM13																							0.18	0.16	0.03	0.02	1.55	1	30/167	1	1
TKT																							0.3	0.26	0.05	0.04	1.17	1	11/167	1	1
TMED9														1	0.89	0.15	0.13	12.38	1	1/167	1	1
TMED10																							0.44	0.39	0.07	0.06	5.71	1	5/167	1	1	0.45	0.4	0.07	0.06	5.71	1	5/167	1	1
TMEM109																							0.57	0.5	0.09	0.07	7.54	1	3/167	1	1	0.58	0.51	0.09	0.08	7.54	1	3/167	1	1
TMEM123																							0.98	0.87	0.15	0.13	12.38	1	1/167	1	1
TMEM33														0.22	0.2	0.1	0.09	2.67	1	20/167	1	2	0.31	0.27	0.14	0.11	5.34	1	20/167	2	2	0.22	0.2	0.1	0.09	2.67	1	20/167	1	2
TMEM40																							0.98	0.87	0.15	0.13	12.38	1	1/167	1	1
TNRC6B														0.1	0.09	0.02	0.01	-0.55	1	104/167	1	1
TOM1																							0.98	0.87	0.15	0.13	12.38	1	1/167	1	1
TOMM6														1	0.89	2	1.71	12.38	1	1/167	1	2	0.98	0.87	0.15	0.13	12.38	1	1/167	1	1	1	0.89	0.15	0.13	12.38	1	1/167	1	1		TOMM6
TOMM70A														0.71	0.63	0.11	0.09	9	1	2/167	1	1
TOR1AIP1																							0.98	0.87	0.15	0.13	12.38	1	1/167	1	1
TPI1																							0.31	0.27	0.09	0.07	3.3	1	50/167	5	2
TPM3																							0.8	0.71	0.91	0.76	7.26	1	3/167	2	2
TPM3L_HUMAN														0.45	0.4	0.07	0.06	5.71	1	5/167	1	1
TPPP3																							0.7	0.61	0.11	0.09	9	1	2/167	1	1
TRABD														0.58	0.51	0.09	0.08	2.91	1	3/167	1	1
TREX2																							0.98	0.87	1.37	1.14	11.65	1	2/167	2	2												TREX2
TRIM25																							0.49	0.43	0.08	0.06	6.53	1	4/167	1	1
TRIM29																							1.97	1.73	3.88	3.23	12.84	1	1/167	4	2												TRIM29
TSTA3																							0.98	0.87	0.15	0.13	12.38	1	1/167	1	1
TTC35														0.71	0.63	0.11	0.09	9	1	2/167	1	1										0.71	0.63	0.11	0.09	9	1	2/167	1	1
TTR																							0.98	0.87	0.15	0.13	12.38	1	1/167	1	1
TUBA1A														0.34	0.3	0.09	0.07	-0.23	1	62/167	7	2	0.25	0.22	0.06	0.05	-0.41	1	62/167	4	2	0.31	0.28	0.08	0.07	-0.29	1	62/167	6	2
TUBA4A																							1.21	1.19	1.68	1.75	0.71	1.25	2/167	3	2
TUBA4B														0.11	0.1	0.03	0.02	-0.29	1	76/167	1	2	0.11	0.1	0.02	0.01	-0.29	1	76/167	1	1
TUBB2A																							0.31	0.27	0.07	0.06	-0.4	1	72/167	7	2
TUBB3																							1.17	1.02	1.03	0.86	1.1	1	5/167	7	2
TXNDC5																							0.44	0.39	0.07	0.06	5.71	1	5/167	1	1
TYMP																							1.97	1.73	3.88	3.23	12.84	1	1/167	4	2												TYMP
UBA1																							0.17	0.15	0.03	0.02	0.57	1	34/167	1	1
UGGT1														0.14	0.18	0.02	0.03	-0.07	2.18	54/167	1	1
VAMP7														0.82	0.73	0.94	0.81	8.57	1	3/167	2	2	0.57	0.5	0.09	0.07	5.16	1	3/167	1	1	0.58	0.51	0.09	0.08	5.16	1	3/167	1	1
VAPA																							0.8	0.71	0.91	0.76	0.7	1	3/167	2	2	0.58	0.51	0.09	0.08	0.3	1	3/167	1	1
VAT1																							0.49	0.43	0.48	0.4	4.85	1	4/167	1	2
VBP1														0.3	0.27	0.05	0.04	1.56	1	11/167	1	1
VIM																							0.12	0.11	0.02	0.02	-0.39	1	129/167	2	2
VPS26A														0.35	0.31	0.05	0.05	2.82	1	8/167	1	1	0.35	0.31	0.05	0.04	2.82	1	8/167	1	1	0.35	0.31	0.05	0.05	2.82	1	8/167	1	1
VPS35																																0.24	0.21	0.04	0.03	1.03	1	18/167	1	1
VPS4B																							0.4	0.35	0.06	0.05	4.17	1	6/167	1	1
XRCC5																																0.12	0.12	0.02	0.02	-0.25	1.2	70/167	1	1
XRCC6														0.12	0.12	0.02	0.02	-0.22	1.28	74/167	1	1	0.11	0.11	0.02	0.02	-0.22	1.28	74/167	1	1
YARS																							0.98	0.87	0.15	0.13	12.38	1	1/167	1	1
YIPF6																																1	0.89	0.15	0.13	12.38	1	1/167	1	1
YWHAH																																0.39	0.35	0.22	0.19	0.53	1	13/167	2	2
YWHAQ														0.17	0.18	0.04	0.05	0.3	1.37	67/167	2	2	0.17	0.17	0.04	0.05	0.3	1.37	67/167	2	2	0.17	0.18	0.04	0.05	0.3	1.37	67/167	2	2
ZNF185																							0.7	0.61	0.11	0.09	9	1	2/167	1	1
ZNF3																							0.98	0.87	0.15	0.13	12.38	1	1/167	1	1
ZYX																							0.4	0.35	0.06	0.05	3.65	1	6/167	1	1

## Sheet: Combined NWD>=0.99
SYMBOL	GENEID	DB_ID	ALIASES	DESCRIPTION	C5_NS-SCORE	C5_NWS-SCORE	C5_ND-SCORE	C5_NWD-SCORE	C5_Z-SCORE	C5_WEIGHT FACTOR	C5_RATIO	C5_AVE. APSM	C5_FOUND IN	C6_NS-SCORE	C6_NWS-SCORE	C6_ND-SCORE	C6_NWD-SCORE	C6_Z-SCORE	C6_WEIGHT FACTOR	C6_RATIO	C6_AVE. APSM	C6_FOUND IN	V5_NS-SCORE	V5_NWS-SCORE	V5_ND-SCORE	V5_NWD-SCORE	V5_Z-SCORE	V5_WEIGHT FACTOR	V5_RATIO	V5_AVE. APSM	V5_FOUND IN	V6_NS-SCORE	V6_NWS-SCORE	V6_ND-SCORE	V6_NWD-SCORE	V6_Z-SCORE	V6_WEIGHT FACTOR	V6_RATIO	V6_AVE. APSM	V6_FOUND IN	UNT_NWD>=0.99	UNT_NWD_1	UNT_NWD_1	Val_NWD>=0.99	Val_NWD_1	Val_NWD_2
ACSL5	51703	sp|Q9ULC5-3|ACSL5_HUMAN	ACS2|ACS5|FACL5	acyl-CoA synthetase long-chain family member 5	2	1.79	4	3.43	12.84	1	1/167	4	2	1.73	1.54	3.46	2.96	12.96	1	1/167	3	2	0.98	0.87	0.15	0.13	12.38	1	1/167	1	1	1.73	1.54	3.46	2.99	12.96	1	1/167	3	2	ACSL5	3.43	2.96
MON1A	84315	sp|Q86VX9|MON1A_HUMAN	FLJ97088|MGC13272|SAND1	MON1 homolog A (yeast)	2.24	2.15	3.16	3.15	12.73	1.16	2/167	10	2	1.23	1.09	1.73	1.48	12.42	1	2/167	3	2	0.98	0.87	1.37	1.14	11.65	1	2/167	2	2	1.58	1.41	2.24	1.93	12.72	1	2/167	5	2	MON1A	3.15	1.48	MON1A	1.14	1.93
HV318_HUMAN	HV318_HUMAN	sp|P01779|HV318_HUMAN			1.73	1.55	3.46	2.97	12.96	1	1/167	3	2	2.24	1.99	4.47	3.83	12.74	1	1/167	5	2	2.2	1.94	4.34	3.62	12.74	1	1/167	5	2	1.41	1.26	2.83	2.44	13.27	1	1/167	2	2	HV318_HUMAN	2.97	3.83	HV318_HUMAN	3.62	2.44
KRT15	3866	sp|P19012|K1C15_HUMAN	CK15|K15|K1CO	keratin 15	1.73	1.55	3.46	2.97	12.96	1	1/167	3	2										2.96	2.6	5.82	4.85	12.79	1	1/167	9	2
SPG21	51324	sp|Q9NZD8-2|SPG21_HUMAN	ACP33|GL010|MASPARDIN|MAST	spastic paraplegia 21 (autosomal recessive, Mast syndrome)	1.73	1.55	3.46	2.97	12.96	1	1/167	3	2	1.73	1.54	3.46	2.96	12.96	1	1/167	3	2	1.39	1.23	2.74	2.29	13.27	1	1/167	2	2	2.24	1.99	4.47	3.86	12.74	1	1/167	5		SPG21	2.97	2.96	SPG21	2.29	3.86
CCZ1	51622	sp|P86790|CCZ1L_HUMAN	C7orf28A|H_DJ1163J12.2	CCZ1 vacuolar protein trafficking and biogenesis associated homolog (S. cerevisiae)	2	1.79	2.83	2.43	11.49	1	2/167	8	2	2.24	1.99	3.16	2.71	11.95	1	2/167	10	2	0.7	0.61	0.11	0.09	3.03	1	2/167	1	1	2	1.78	2.83	2.44	11.49	1	2/167	8	2	CCZ1	2.43	2.71
REEP5	7905	sp|Q00765|REEP5_HUMAN	C5orf18|D5S346|DP1|MGC70440|TB2|YOP1	receptor accessory protein 5	1.41	1.26	2.83	2.43	13.27	1	1/167	2	2	1.41	1.26	2.83	2.42	13.27	1	1/167	2	2	0.98	0.87	1.94	1.62	12.38	1	1/167	1	2	1	0.89	2	1.72	12.38	1	1/167	1	2	REEP5	2.43	2.42	REEP5	1.62	1.72
TOMM22	56993	sp|Q9NS69|TOM22_HUMAN	1C9-2|MST065|MSTP065|TOM22	translocase of outer mitochondrial membrane 22 homolog (yeast)	1.41	1.26	2.83	2.43	13.27	1	1/167	2	2	1.41	1.26	2.83	2.42	13.27	1	1/167	2	2	0.98	0.87	0.15	0.13	12.38	1	1/167	1	1	1.41	1.26	2.83	2.44	13.27	1	1/167	2	2	TOMM22	2.43	2.42
GDI2	2665	sp|P50395|GDIB_HUMAN	FLJ16452|FLJ37352|RABGDIB	GDP dissociation inhibitor 2	1.41	1.61	1.63	2.28	0.31	1.63	3/167	6	2	1.29	1.47	1.49	2.09	0.24	1.64	3/167	5	2	0.8	0.92	0.91	1.28	0.05	1.68	3/167	2	2	1	1.15	1.15	1.66	0.11	1.67	3/167	3	2	GDI2	2.28	2.09	GDI2	1.28	1.66
C18orf8	29919	sp|Q96DM3|MIC1_HUMAN	FLJ23453|HsT2591|MIC1	chromosome 18 open reading frame 8	2	1.79	2.31	1.98	11.43	1	3/167	12	2	1.83	1.62	2.11	1.8	11	1	3/167	10	2	0.8	0.71	0.91	0.76	3.98	1	3/167	2	2	1.53	1.36	1.76	1.52	9.75	1	3/167	7	2	C18orf8	1.98	1.8
RAB7A	7879	sp|P51149|RAB7A_HUMAN	FLJ20819|PRO2706|RAB7	RAB7A, member RAS oncogene family	2.15	2.09	1.92	1.96	12.75	1.19	5/167	23	2	2.41	2.38	2.15	2.27	12.8	1.23	5/167	29	2	2.02	1.92	1.78	1.73	12.71	1.17	5/167	21	2	2.28	2.23	2.04	2.13	12.78	1.21	5/167	26	2	RAB7A	1.96	2.27	RAB7A	1.73	2.13
C5orf51	285636	sp|A6NDU8|CE051_HUMAN	-	chromosome 5 open reading frame 51	1.58	1.41	2.24	1.92	12.72	1	2/167	5	2	1.58	1.41	2.24	1.91	12.72	1	2/167	5	2	0.7	0.61	0.11	0.09	9	1	2/167	1	1	1	0.89	1.41	1.22	11.65	1	2/167	2	2	C5orf51	1.92	1.91
ARL6IP5	10550	sp|O75915|PRAF3_HUMAN	DERP11|GTRAP3-18|JWA|PRAF3|addicsin|hp22|jmx	ADP-ribosylation-like factor 6 interacting protein 5	1	0.89	2	1.72	12.38	1	1/167	1	2	1	0.89	2	1.71	12.38	1	1/167	1	2	0.98	0.87	0.15	0.13	12.38	1	1/167	1	1	1.41	1.26	2.83	2.44	13.27	1	1/167	2	2	ARL6IP5	1.72	1.71
IGHV@	3509	sp|P01764|HV303_HUMAN	IGHV	immunoglobulin heavy variable group	1	0.89	2	1.72	12.38	1	1/167	1	2	1	0.89	0.15	0.13	12.38	1	1/167	1	1	0.98	0.87	1.94	1.62	12.38	1	1/167	1	2	1	0.89	0.15	0.13	12.38	1	1/167	1	1
RABAC1	10567	sp|Q9UI14|PRAF1_HUMAN	PRA1|PRAF1|YIP3	Rab acceptor 1 (prenylated)	1	0.89	2	1.72	12.38	1	1/167	1	2																			1	0.89	0.15	0.13	12.38	1	1/167	1	1
SYNGR2	9144	sp|O43760|SNG2_HUMAN	MGC102914	synaptogyrin 2	1	0.89	2	1.72	12.38	1	1/167	1	2	1	0.89	0.15	0.13	12.38	1	1/167	1	1	0.98	0.87	0.15	0.13	12.38	1	1/167	1	1	1.41	1.26	2.83	2.44	13.27	1	1/167	2	2
TOMM40	10452	sp|O96008-2|TOM40_HUMAN	C19orf1|D19S1177E|PER-EC1|PEREC1|TOM40	translocase of outer mitochondrial membrane 40 homolog (yeast)	1	0.89	2	1.72	12.38	1	1/167	1	2	1.41	1.26	2.83	2.42	13.27	1	1/167	2	2										1.41	1.26	0.22	0.19	13.27	1	1/167	2	1	TOMM40	1.72	2.42
TPD52	7163	sp|P55327-2|TPD52_HUMAN	D52|N8L|PC-1|PrLZ|hD52	tumor protein D52	1	0.89	2	1.72	12.38	1	1/167	1	2										0.98	0.87	0.15	0.13	12.38	1	1/167	1	1
VDAC2	7417	sp|P45880-1|VDAC2_HUMAN	FLJ23841|POR	voltage-dependent anion channel 2	1.23	1.09	1.73	1.49	8.97	1	2/167	3	2	0.71	0.63	1	0.86	4.08	1	2/167	1	2	0.7	0.61	0.97	0.81	4.08	1	2/167	1	2	1	0.89	1.41	1.22	7.04	1	2/167	2	2
ARL8B	55207	sp|Q9NVJ2|ARL8B_HUMAN	ARL10C|FLJ10702|Gie1	ADP-ribosylation factor-like 8B	1	0.89	1.41	1.21	11.65	1	2/167	2	2	1	0.89	1.41	1.21	11.65	1	2/167	2	2	0.98	0.87	1.37	1.14	11.65	1	2/167	2	2	0.71	0.63	0.11	0.09	9	1	2/167	1	1	ARL8B	1.21	1.21
ATP6V1A	523	sp|P38606|VATA_HUMAN	ATP6A1|ATP6V1A1|HO68|VA68|VPP2|Vma1	ATPase, H+ transporting, lysosomal 70kDa, V1 subunit A	1	0.89	1.41	1.21	11.65	1	2/167	2	2	0.71	0.63	0.11	0.09	9	1	2/167	1	1
ESYT1	23344	sp|Q9BSJ8-2|ESYT1_HUMAN	FAM62A|KIAA0747|MBC2	extended synaptotagmin-like protein 1	1	0.89	1.41	1.21	11.65	1	2/167	2	2	1.23	1.09	1.73	1.48	12.42	1	2/167	3	2	0.98	0.87	1.37	1.14	11.65	1	2/167	2	2	1	0.89	1.41	1.22	11.65	1	2/167	2	2	ESYT1	1.21	1.48	ESYT1	1.14	1.22
GDI1	2664	sp|P31150|GDIA_HUMAN	FLJ41411|GDIL|MRX41|MRX48|OPHN2|RABGD1A|RABGDIA|XAP-4	GDP dissociation inhibitor 1	0.75	1.11	0.5	1.19	0.3	2.78	9/167	5	2	0.88	1.3	0.59	1.38	0.45	2.75	9/167	7	2	0.8	1.17	0.53	1.21	0.37	2.76	9/167	6	2	0.94	1.39	0.63	1.48	0.52	2.73	9/167	8	2	GDI1	1.19	1.38	GDI1	1.21	1.48
MON1B	22879	sp|Q7L1V2|MON1B_HUMAN	HSRG1|SAND2|SRG1	MON1 homolog B (yeast)	1	0.89	1.15	0.99	4.97	1	3/167	3	2	1.15	1.03	1.33	1.14	6.24	1	3/167	4	2	0.57	0.54	0.09	0.08	1.73	1.15	3/167	1	1	1	0.89	1.15	1	4.97	1	3/167	3	2	MON1B	0.99	1.14
ERLIN2	11160	sp|O94905|ERLN2_HUMAN	C8orf2|Erlin-2|MGC87072|NET32|SPFH2	ER lipid raft associated 2	0.71	0.63	1	0.86	9	1	2/167	1	2	1	0.89	1.41	1.21	11.65	1	2/167	2	2	0.7	0.61	0.11	0.09	9	1	2/167	1	1
RABGGTA	5875	sp|Q92696|PGTA_HUMAN	PTAR3	Rab geranylgeranyltransferase, alpha subunit	0.71	0.63	1	0.86	9	1	2/167	1	2	0.71	0.63	0.11	0.09	9	1	2/167	1	1
DNAJB2	3300	sp|P25686-2|DNJB2_HUMAN	HSJ1|HSPF3	DnaJ (Hsp40) homolog, subfamily B, member 2	0.82	0.73	0.94	0.81	7.26	1	3/167	2	2	0.58	0.51	0.67	0.57	4.22	1	3/167	1	2	0.57	0.5	0.09	0.07	4.22	1	3/167	1	1	0.58	0.51	0.09	0.08	4.22	1	3/167	1	1
RTN4	57142	sp|Q9NQC3-2|RTN4_HUMAN	ASY|NI220/250|NOGO|NOGO-A|NOGOC|NSP|NSP-CL|Nbla00271|Nbla10545|Nogo-B|Nogo-C|RTN-X|RTN4-A|RTN4-B1|RTN4-B2|RTN4-C	reticulon 4	0.71	0.63	0.71	0.61	9.85	1	4/167	2	2	0.5	0.44	0.5	0.43	6.53	1	4/167	1	2	0.85	0.75	0.84	0.7	10.96	1	4/167	3	2	0.71	0.63	0.71	0.61	9.85	1	4/167	2	2
ERP29	10961	sp|P30040|ERP29_HUMAN	C12orf8|ERp28|ERp31|PDI-DB|PDIA9	endoplasmic reticulum protein 29	0.58	0.52	0.67	0.57	7.54	1	3/167	1	2	0.58	0.51	0.09	0.08	7.54	1	3/167	1	1	0.57	0.5	0.65	0.54	7.54	1	3/167	1	2	0.58	0.51	0.09	0.08	7.54	1	3/167	1	1
ARL8A	127829	sp|Q96BM9|ARL8A_HUMAN	ARL10B|FLJ45195|GIE2	ADP-ribosylation factor-like 8A	0.5	0.45	0.5	0.43	6.53	1	4/167	1	2	0.71	0.63	0.71	0.6	9.85	1	4/167	2	2										0.5	0.44	0.08	0.07	6.53	1	4/167	1	1
KRT19	3880	sp|P08727|K1C19_HUMAN	CK19|K19|K1CS|MGC15366	keratin 19	0.71	0.63	0.45	0.38	1.68	1	10/167	5	2	0.71	0.63	0.45	0.38	1.68	1	10/167	5	2	0.93	0.82	0.58	0.49	3.13	1	10/167	9	2	0.55	0.49	0.35	0.3	0.93	1	10/167	3	2
KRT18	3875	sp|P05783|K1C18_HUMAN	CYK18|K18	keratin 18	0.53	0.48	0.4	0.35	3.45	1	7/167	2	2	0.38	0.34	0.06	0.05	1.69	1	7/167	1	1	0.64	0.57	0.48	0.4	5	1	7/167	3	2	0.65	0.58	0.49	0.43	5	1	7/167	3	2
KIAA1217	56243	sp|Q5T5P2-3|SKT_HUMAN	DKFZp761L0424|MGC31990|SKT	KIAA1217	0.58	0.52	0.39	0.33	5.35	1	9/167	3	2	0.58	0.51	0.39	0.33	5.35	1	9/167	3	2
VCP	7415	sp|P55072|TERA_HUMAN	IBMPFD|MGC131997|MGC148092|MGC8560|TERA|p97	valosin containing protein	0.45	0.74	0.11	0.33	0.79	3.37	64/167	13	2	0.52	0.84	0.13	0.37	1.08	3.35	64/167	17	2	0.46	0.74	0.11	0.32	0.86	3.36	64/167	14	2	0.48	0.79	0.12	0.35	0.94	3.36	64/167	15	2
MYH9	4627	sp|P35579|MYH9_HUMAN	DFNA17|EPSTS|FTNS|MGC104539|MHA|NMHC-II-A|NMMHCA	myosin, heavy chain 9, non-muscle	0.28	0.41	0.11	0.26	0.38	2.63	25/167	2	2	0.45	0.64	0.18	0.39	1.14	2.55	25/167	5	2	0.84	1.12	0.33	0.64	4.23	2.34	25/167	18	2	0.35	0.5	0.14	0.31	0.63	2.61	25/167	3	2
ACSL3	2181	sp|O95573|ACSL3_HUMAN	ACS3|FACL3|PRO2194	acyl-CoA synthetase long-chain family member 3	0.38	0.34	0.29	0.25	2.58	1	7/167	1	2	0.53	0.48	0.4	0.35	5.05	1	7/167	2	2	0.37	0.33	0.06	0.05	2.58	1	7/167	1	1	0.65	0.58	0.1	0.09	6.95	1	7/167	3	1
EZR	7430	sp|P15311|EZRI_HUMAN	CVIL|CVL|DKFZp762H157|FLJ26216|MGC1584|VIL2	ezrin	0.43	0.38	0.26	0.22	3.44	1	11/167	2	2	0.43	0.38	0.26	0.22	3.44	1	11/167	2	2	0.51	0.45	0.31	0.25	5.07	1	11/167	3	2	0.3	0.27	0.18	0.16	1.7	1	11/167	1	2
PDIA3	2923	sp|P30101|PDIA3_HUMAN	ER60|ERp57|ERp60|ERp61|GRP57|GRP58|HsT17083|P58|PI-PLC	protein disulfide isomerase family A, member 3	0.43	0.38	0.26	0.22	4.75	1	11/167	2	2	0.3	0.27	0.18	0.16	2.39	1	11/167	1	2	0.51	0.45	0.31	0.25	6.74	1	11/167	3	2	0.43	0.38	0.07	0.06	4.75	1	11/167	2	1
SPTLC1	10558	sp|O15269|SPTC1_HUMAN	HSAN|HSAN1|HSN1|LBC1|LCB1|MGC14645|SPT1|SPTI	serine palmitoyltransferase, long chain base subunit 1	0.43	0.38	0.26	0.22	4.04	1	11/167	2	2										0.3	0.26	0.05	0.04	2.02	1	11/167	1	1	0.3	0.27	0.05	0.04	2.02	1	11/167	1	1
FLNA	2316	sp|P21333-2|FLNA_HUMAN	ABP-280|ABPX|CVD1|DKFZp434P031|FLN|FLN-A|FLN1|FMD|MNS|NHBP|OPD|OPD1|OPD2|XLVD|XMVD	filamin A, alpha	0.27	0.37	0.1	0.21	0.03	2.37	27/167	2	2	0.33	0.46	0.13	0.26	0.13	2.36	27/167	3	2	0.54	0.72	0.2	0.39	0.61	2.32	27/167	8	2	0.27	0.37	0.1	0.21	0.03	2.37	27/167	2	2
PPIB	5479	sp|P23284|PPIB_HUMAN	CYP-S1|CYPB|MGC14109|MGC2224|OI9|SCYLP	peptidylprolyl isomerase B (cyclophilin B)	0.46	0.41	0.25	0.21	5.31	1	14/167	3	2	0.27	0.24	0.14	0.12	1.76	1	14/167	1	2	0.37	0.33	0.2	0.16	3.6	1	14/167	2	2	0.38	0.34	0.2	0.17	3.6	1	14/167	2	2
S100A8	6279	sp|P05109|S10A8_HUMAN	60B8AG|CAGA|CFAG|CGLA|CP-10|L1Ag|MA387|MIF|MRP8|NIF|P8	S100 calcium binding protein A8	0.35	0.32	0.25	0.21	4.52	1	8/167	1	2										0.85	0.78	0.59	0.54	11.84	1.09	8/167	6	2
STIP1	10963	sp|P31948|STIP1_HUMAN	HOP|IEF-SSP-3521|P60|STI1|STI1L	stress-induced-phosphoprotein 1	0.37	0.33	0.19	0.16	3.23	1	15/167	2	2	0.26	0.23	0.04	0.03	1.52	1	15/167	1	1	0.36	0.32	0.18	0.15	3.23	1	15/167	2	2
SRRM2	23524	sp|Q9UQ35|SRRM2_HUMAN	300-KD|CWF21|Cwc21|DKFZp667L0421|DKFZp686O15166|FLJ21926|FLJ22250|KIAA0324|MGC40295|SRL300|SRm300	serine/arginine repetitive matrix 2	0.27	0.31	0.1	0.15	0.88	1.73	28/167	2	2	0.27	0.31	0.1	0.15	0.88	1.73	28/167	2	2
RPL34	6164	sp|P49207|RL34_HUMAN	L34|MGC111005	ribosomal protein L34	0.29	0.26	0.17	0.14	3.17	1	12/167	1	2	0.41	0.36	0.24	0.2	6	1	12/167	2	2										0.29	0.26	0.17	0.14	3.17	1	12/167	1	2
YWHAB	7529	sp|P31946-2|1433B_HUMAN	GW128|HS1|KCIP-1|YWHAA	tyrosine 3-monooxygenase/tryptophan 5-monooxygenase activation protein, beta polypeptide	0.3	0.3	0.13	0.14	0.43	1.25	22/167	2	2										0.3	0.29	0.12	0.13	0.43	1.25	22/167	2	2
ATL3	25923	sp|Q6DD88|ATLA3_HUMAN	DKFZp564J0863	atlastin GTPase 3	1	0.89	0.15	0.13	12.38	1	1/167	1	1										0.98	0.87	1.94	1.62	12.38	1	1/167	1	2	1	0.89	0.15	0.13	12.38	1	1/167	1	1
BCAP31	10134	sp|P51572|BAP31_HUMAN	6C6-AG|BAP31|CDM|DXS1357E	B-cell receptor-associated protein 31	1	0.89	0.15	0.13	11.65	1	2/167	2	1	1	0.89	1.41	1.21	11.65	1	2/167	2	2	0.7	0.61	0.11	0.09	9	1	2/167	1	1	1	0.89	1.41	1.22	11.65	1	2/167	2	2
BRI3BP	140707	sp|Q8WY22|BRI3B_HUMAN	BNAS1|HCCR-2|HCCRBP-1|KG19	BRI3 binding protein	1	0.89	0.15	0.13	12.38	1	1/167	1	1	1	0.89	2	1.71	12.38	1	1/167	1	2	0.98	0.87	0.15	0.13	12.38	1	1/167	1	1	1	0.89	0.15	0.13	12.38	1	1/167	1	1
CHM	1121	sp|P24386|RAE1_HUMAN	DXS540|FLJ38564|GGTA|HSD-32|MGC102710|REP-1|TCD	choroideremia (Rab escort protein 1)	1	0.89	0.15	0.13	12.38	1	1/167	1	1
COL4A1	1282	sp|P02462-2|CO4A1_HUMAN	arresten	collagen, type IV, alpha 1	1	0.89	0.15	0.13	12.38	1	1/167	1	1
CROCC	9696	sp|Q5TZA2-2|CROCC_HUMAN	KIAA0445|ROLT	ciliary rootlet coiled-coil, rootletin	1	0.89	0.15	0.13	12.38	1	1/167	1	1										0.98	0.87	1.94	1.62	12.38	1	1/167	1	2
CYB5B	80777	sp|O43169|CYB5B_HUMAN	CYB5-M|CYPB5M|DKFZp686M0619|OMB5	cytochrome b5 type B (outer mitochondrial membrane)	1	0.89	0.15	0.13	12.38	1	1/167	1	1										0.98	0.87	0.15	0.13	12.38	1	1/167	1	1
DHRS7	51635	sp|Q9Y394-2|DHRS7_HUMAN	SDR34C1|retDSR4|retSDR4	dehydrogenase/reductase (SDR family) member 7	1	0.89	0.15	0.13	12.38	1	1/167	1	1
ERLIN1	10613	sp|O75477|ERLN1_HUMAN	C10orf69|Erlin-1|KE04|KEO4|SPFH1	ER lipid raft associated 1	1	0.89	0.15	0.13	11.65	1	2/167	2	1	1	0.89	1.41	1.21	11.65	1	2/167	2	2	0.7	0.61	0.11	0.09	9	1	2/167	1	1
H1F0	3005	sp|P07305|H10_HUMAN	H10|H1FV|MGC5241	H1 histone family, member 0	0.33	0.3	0.16	0.13	3.68	1	18/167	2	2										0.23	0.2	0.04	0.03	1.73	1	18/167	1	1	0.24	0.21	0.04	0.03	1.73	1	18/167	1	1
LV403_HUMAN	4113	sp|O15479|MAGB2_HUMAN	CT3.2|DAM6|MAGE-XP-2|MGC26438	melanoma antigen family B, 2	1	0.89	0.15	0.13	12.38	1	1/167	1	1										0.98	0.87	0.15	0.13	12.38	1	1/167	1	1
NPC1	4864	sp|O15118|NPC1_HUMAN	FLJ98532|NPC	Niemann-Pick disease, type C1	1	0.89	0.15	0.13	12.38	1	1/167	1	1	1	0.89	0.15	0.13	12.38	1	1/167	1	1
PPP3R1	5534	sp|P63098|CANB1_HUMAN	CALNB1|CNB|CNB1	protein phosphatase 3, regulatory subunit B, alpha	1	0.89	0.15	0.13	12.38	1	1/167	1	1
RAB2A	5862	sp|P61019|RAB2A_HUMAN	RAB2	RAB2A, member RAS oncogene family	1	0.89	0.15	0.13	12.38	1	1/167	1	1
RAB5C	5878	sp|P51148|RAB5C_HUMAN	MGC117217|MGC138857|RAB5CL|RABL	RAB5C, member RAS oncogene family	1	0.89	0.15	0.13	11.65	1	2/167	2	1	0.71	0.63	0.11	0.09	9	1	2/167	1	1	0.7	0.61	0.11	0.09	9	1	2/167	1	1
RAC1	5879	sp|P63000-2|RAC1_HUMAN	MGC111543|TC-25|p21-Rac1	ras-related C3 botulinum toxin substrate 1 (rho family, small GTP binding protein Rac1)	1	0.89	0.15	0.13	12.38	1	1/167	1	1	1	0.89	0.15	0.13	12.38	1	1/167	1	1										1	0.89	0.15	0.13	12.38	1	1/167	1	1
REEP6	92840	sp|Q96HR9|REEP6_HUMAN	C19orf32|DP1L1|FLJ25383|TB2L1	receptor accessory protein 6	1	0.89	0.15	0.13	12.38	1	1/167	1	1	1	0.89	2	1.71	12.38	1	1/167	1	2	0.98	0.87	0.15	0.13	12.38	1	1/167	1	1	1	0.89	2	1.72	12.38	1	1/167	1	2
RP9	6100	sp|Q8TA86|RP9_HUMAN	PAP-1	retinitis pigmentosa 9 (autosomal dominant)	1	0.89	0.15	0.13	12.38	1	1/167	1	1
SHH	6469	tr|C9JC48|C9JC48_HUMAN	HHG1|HLP3|HPE3|MCOPCB5|SMMCI|TPT|TPTPS	sonic hedgehog	1	0.89	0.15	0.13	12.38	1	1/167	1	1
TMEM205	374882	sp|Q6UW68|TM205_HUMAN	MGC110858|MGC3205|UNQ501	transmembrane protein 205	1	0.89	0.15	0.13	12.38	1	1/167	1	1
TOMM20	9804	sp|Q15388|TOM20_HUMAN	KIAA0016|MAS20|MGC117367|MOM19|TOM20	translocase of outer mitochondrial membrane 20 homolog (yeast)	1	0.89	0.15	0.13	12.38	1	1/167	1	1
TPD52L2	7165	sp|O43399-2|TPD54_HUMAN	D54|DKFZp686A1765|hD54	tumor protein D52-like 2	1	0.89	0.15	0.13	12.38	1	1/167	1	1	1	0.89	0.15	0.13	12.38	1	1/167	1	1	0.98	0.87	0.15	0.13	12.38	1	1/167	1	1
AK2	204	sp|P54819-2|KAD2_HUMAN	ADK2|AK 2	adenylate kinase 2	0.35	0.31	0.14	0.12	5.51	1	25/167	3	2	0.28	0.25	0.11	0.1	3.69	1	25/167	2	2	0.2	0.17	0.08	0.06	1.74	1	25/167	1	2	0.45	0.4	0.18	0.15	8	1	25/167	5	2
ZCCHC11	23318	sp|Q5TAX3-2|TUT4_HUMAN	DKFZp779C1943|FLJ42878|PAPD3|TUT4	zinc finger, CCHC domain containing 11	0.26	0.23	0.13	0.11	3.14	1	15/167	1	2																			0.26	0.23	0.04	0.03	3.14	1	15/167	1	1
DNAJB11	51726	sp|Q9UBS4|DJB11_HUMAN	ABBP-2|ABBP2|DJ9|EDJ|ERdj3|ERj3|HEDJ|PRO1080|UNQ537|hDj9	DnaJ (Hsp40) homolog, subfamily B, member 11	0.33	0.3	0.11	0.1	5.89	1	36/167	4	2	0.29	0.26	0.1	0.08	4.53	1	36/167	3	2	0.16	0.14	0.05	0.04	1.3	1	36/167	1	2	0.24	0.21	0.08	0.07	2.97	1	36/167	2	2
HMOX2	3163	sp|P30519|HMOX2_HUMAN	HO-2	heme oxygenase (decycling) 2	0.71	0.63	0.11	0.09	9	1	2/167	1	1										0.7	0.61	0.11	0.09	9	1	2/167	1	1
IGHG2	3501	sp|P01859|IGHG2_HUMAN	DKFZp686I04196	immunoglobulin heavy constant gamma 2 (G2m marker)	0.71	0.63	0.11	0.09	9	1	2/167	1	1	0.71	0.63	1	0.86	9	1	2/167	1	2	2.79	2.74	3.88	4.04	12.82	1.25	2/167	16	2	0.71	0.63	1	0.86	9	1	2/167	1	2
MEA1	4201	sp|Q16626|MEA1_HUMAN	HYS|MEA	male-enhanced antigen 1	0.71	0.63	0.11	0.09	9	1	2/167	1	1										0.7	0.61	0.11	0.09	9	1	2/167	1	1	0.71	0.63	0.11	0.09	9	1	2/167	1	1
PLBD2	196463	sp|Q8NHP8|PLBL2_HUMAN	P76	phospholipase B domain containing 2	0.71	0.63	0.11	0.09	5.76	1	2/167	1	1	0.71	0.63	0.11	0.09	5.76	1	2/167	1	1										0.71	0.63	0.11	0.09	5.76	1	2/167	1	1
RAB11A	8766	sp|P62491|RB11A_HUMAN	MGC1490|YL8	RAB11A, member RAS oncogene family	0.71	0.63	0.11	0.09	9	1	2/167	1	1
RAB9B	51209	sp|Q9NP90|RAB9B_HUMAN	RAB9L|Rab-9L	RAB9B, member RAS oncogene family	0.71	0.63	0.11	0.09	9	1	2/167	1	1
RPN1	6184	sp|P04843|RPN1_HUMAN	DKFZp686B16177|OST1|RBPH1	ribophorin I	0.28	0.26	0.09	0.09	1.9	1.08	37/167	3	2	0.33	0.3	0.11	0.1	2.6	1.08	37/167	4	2	0.28	0.26	0.09	0.08	1.9	1.08	37/167	3	2	0.28	0.26	0.09	0.09	1.9	1.08	37/167	3	2
STT3B	201595	sp|Q8TCJ2|STT3B_HUMAN	FLJ90106|SIMP|STT3-B	STT3, subunit of the oligosaccharyltransferase complex, homolog B (S. cerevisiae)	0.71	0.63	0.11	0.09	9	1	2/167	1	1										0.7	0.61	0.11	0.09	9	1	2/167	1	1	0.71	0.63	0.11	0.09	9	1	2/167	1	1
TF	7018	sp|P02787|TRFE_HUMAN	DKFZp781D0156|PRO1557|PRO2086	transferrin	0.71	0.63	0.11	0.09	9	1	2/167	1	1	1	0.89	1.41	1.21	11.65	1	2/167	2	2	1.56	1.37	2.17	1.81	12.72	1	2/167	5	2	0.71	0.63	0.11	0.09	9	1	2/167	1	1
TFRC	7037	sp|P02786|TFR1_HUMAN	CD71|TFR|TFR1|TRFR	transferrin receptor (p90, CD71)	0.71	0.63	0.11	0.09	5.76	1	2/167	1	1	0.71	0.63	1	0.86	5.76	1	2/167	1	2										0.71	0.63	0.11	0.09	5.76	1	2/167	1	1
VDAC1	7416	sp|P21796|VDAC1_HUMAN	MGC111064|PORIN|VDAC-1	voltage-dependent anion channel 1	0.71	0.63	0.11	0.09	5.76	1	2/167	1	1	1.23	1.09	1.73	1.48	10.61	1	2/167	3	2	0.7	0.61	0.97	0.81	5.76	1	2/167	1	2	1.41	1.26	2	1.72	11.31	1	2/167	4	2
VDAC3	7419	sp|Q9Y277-2|VDAC3_HUMAN	HD-VDAC3	voltage-dependent anion channel 3	0.71	0.63	0.11	0.09	9	1	2/167	1	1	1	0.89	1.41	1.21	11.65	1	2/167	2	2	0.7	0.61	0.97	0.81	9	1	2/167	1	2	0.71	0.63	1	0.86	9	1	2/167	1	2
YWHAG	7532	sp|P61981|1433G_HUMAN	14-3-3GAMMA	tyrosine 3-monooxygenase/tryptophan 5-monooxygenase activation protein, gamma polypeptide	0.24	0.25	0.08	0.09	0.41	1.35	35/167	2	2	0.24	0.25	0.08	0.09	0.41	1.35	35/167	2	2	0.24	0.24	0.08	0.09	0.41	1.35	35/167	2	2	0.29	0.3	0.1	0.11	0.75	1.34	35/167	3	2
ANXA8	328	sp|P27695|APEX1_HUMAN	APE|APE1|APEN|APEX|APX|HAP1|REF1	APEX nuclease (multifunctional DNA repair enzyme) 1	0.58	0.52	0.09	0.08	7.54	1	3/167	1	1										1.39	1.23	2.74	2.29	13.27	1	1/167	2	2
HSPB1	3315	sp|P04792|HSPB1_HUMAN	CMT2F|DKFZp586P1322|HMN2B|HS.76067|HSP27|HSP28|Hsp25|SRP27	heat shock 27kDa protein 1	0.28	0.25	0.09	0.08	2.63	1	38/167	3	2	0.28	0.25	0.09	0.08	2.63	1	38/167	3	2	0.45	0.4	0.14	0.12	6.7	1	38/167	8	2	0.23	0.2	0.07	0.06	1.63	1	38/167	2	2
SCD	6319	sp|O00767|ACOD_HUMAN	FADS5|MSTP008|SCD1|SCDOS	stearoyl-CoA desaturase (delta-9-desaturase)	0.58	0.52	0.09	0.08	7.54	1	3/167	1	1
WRN	7486	sp|Q14191|WRN_HUMAN	DKFZp686C2056|RECQ3|RECQL2|RECQL3	Werner syndrome, RecQ helicase-like	0.58	0.52	0.09	0.08	3.73	1	3/167	1	1
XPNPEP3	63929	sp|Q9NQH7-2|XPP3_HUMAN	APP3|NPHPL1	X-prolyl aminopeptidase (aminopeptidase P) 3, putative	0.58	0.52	0.09	0.08	7.54	1	3/167	1	1
YWHAE	7531	sp|P62258|1433E_HUMAN	14-3-3E|FLJ45465|FLJ53559|KCIP-1|MDCR|MDS	tyrosine 3-monooxygenase/tryptophan 5-monooxygenase activation protein, epsilon polypeptide	0.15	0.22	0.03	0.08	-0.09	2.67	85/167	2	2										0.18	0.27	0.04	0.09	-0.01	2.67	85/167	3	2
ANXA2	302	sp|P07355-2|ANXA2_HUMAN	ANX2|ANX2L4|CAL1H|LIP2|LPC2|LPC2D|P36|PAP-IV	annexin A2	0.27	0.24	0.09	0.07	2.24	1	40/167	3	2	0.22	0.2	0.07	0.06	1.38	1	40/167	2	2	0.47	0.41	0.15	0.12	6.54	1	40/167	9	2	0.22	0.2	0.07	0.06	1.38	1	40/167	2	2
CAMK2D	817	sp|Q13557-10|KCC2D_HUMAN	CAMKD|DKFZp686G23119|DKFZp686I2288|MGC44911	calcium/calmodulin-dependent protein kinase II delta	0.5	0.45	0.08	0.07	6.53	1	4/167	1	1										0.49	0.43	0.08	0.06	6.53	1	4/167	1	1
CANX	821	sp|P27824|CALX_HUMAN	CNX|FLJ26570|IP90|P90	calnexin	0.27	0.24	0.08	0.07	1.92	1	41/167	3	2	0.27	0.24	0.08	0.07	1.92	1	41/167	3	2	0.27	0.23	0.08	0.07	1.92	1	41/167	3	2	0.22	0.2	0.07	0.06	1.16	1	41/167	2	2
COMT	1312	sp|P21964-2|COMT_HUMAN	-	catechol-O-methyltransferase	0.5	0.45	0.08	0.07	6.53	1	4/167	1	1										0.49	0.43	0.08	0.06	6.53	1	4/167	1	1
KRT6B	3854	sp|P04259|K2C6B_HUMAN	CK6B|K6B|KRTL1|PC2	keratin 6B	0.26	0.23	0.08	0.07	-0.17	1	44/167	3	2	0.3	0.27	0.09	0.08	-0.09	1	44/167	4	2	0.74	0.65	0.22	0.18	1.66	1	44/167	25	2	0.26	0.23	0.08	0.07	-0.17	1	44/167	3	2
LMNA	4000	sp|P02545-2|LMNA_HUMAN	CDCD1|CDDC|CMD1A|CMT2B1|EMD2|FPL|FPLD|HGPS|IDC|LDP1|LFP|LGMD1B|LMN1|LMNC|LMNL1|PRO1	lamin A/C	0.41	0.45	0.06	0.07	1.03	1.53	6/167	1	1	0.41	0.45	0.06	0.07	1.03	1.53	6/167	1	1	1.06	1.02	0.86	0.84	6.74	1.18	6/167	7	2
PRKCSH	5589	sp|P14314|GLU2B_HUMAN	AGE-R2|G19P1|PCLD|PLD1	protein kinase C substrate 80K-H	0.5	0.45	0.08	0.07	6.53	1	4/167	1	1										0.49	0.43	0.48	0.4	6.53	1	4/167	1	2
PSMB1	5689	sp|P20618|PSB1_HUMAN	FLJ25321|HC5|KIAA1838|PMSB1|PSC5	proteasome (prosome, macropain) subunit, beta type, 1	0.5	0.45	0.08	0.07	6.53	1	4/167	1	1
RAB1A	5861	sp|P62820-2|RAB1A_HUMAN	DKFZp564B163|RAB1|YPT1	RAB1A, member RAS oncogene family	0.5	0.45	0.08	0.07	6.53	1	4/167	1	1										0.49	0.43	0.48	0.4	6.53	1	4/167	1	2	0.5	0.44	0.5	0.43	6.53	1	4/167	1	2
RRBP1	6238	sp|Q9P2E9-2|RRBP1_HUMAN	DKFZp586A1420|ES/130|ES130|FLJ36146|MGC157720|MGC157721|hES	ribosome binding protein 1 homolog 180kDa (dog)	0.5	0.45	0.08	0.07	3.56	1	4/167	1	1	0.71	0.63	0.71	0.6	6.53	1	4/167	2	2	0.7	0.61	0.69	0.57	6.53	1	4/167	2	2	0.5	0.44	0.08	0.07	3.56	1	4/167	1	1
VAPB	9217	sp|O95292-2|VAPB_HUMAN	ALS8|VAMP-B|VAP-B	VAMP (vesicle-associated membrane protein)-associated protein B and C	0.45	0.47	0.07	0.07	0.28	1.4	5/167	1	1	0.45	0.47	0.07	0.07	0.28	1.4	5/167	1	1
YWHAZ	7534	sp|P63104|1433Z_HUMAN	14-3-3-zeta|KCIP-1|MGC111427|MGC126532|MGC138156|YWHAD	tyrosine 3-monooxygenase/tryptophan 5-monooxygenase activation protein, zeta polypeptide	0.23	0.24	0.06	0.07	0.48	1.43	58/167	3	2	0.19	0.2	0.05	0.06	0.2	1.44	58/167	2	2	0.22	0.24	0.06	0.07	0.48	1.43	58/167	3	2	0.19	0.2	0.05	0.06	0.2	1.44	58/167	2	2
CCT3	7203	sp|P49368|TCPG_HUMAN	CCT-gamma|CCTG|PIG48|TCP-1-gamma|TRIC5	chaperonin containing TCP1, subunit 3 (gamma)	0.21	0.24	0.04	0.06	0.01	1.62	90/167	4	2	0.26	0.29	0.05	0.08	0.22	1.61	90/167	6	2	0.15	0.16	0.03	0.04	-0.21	1.62	90/167	2	2	0.18	0.21	0.04	0.05	-0.1	1.62	90/167	3	2
FLNB	2317	sp|O75369-2|FLNB_HUMAN	ABP-278|ABP-280|AOI|DKFZp686A1668|DKFZp686O033|FH1|FLN1L|LRS1|SCT|TABP|TAP	filamin B, beta	0.32	0.42	0.05	0.06	0.18	2.25	10/167	1	1										0.98	1.21	0.61	1	2.67	1.95	10/167	10	2
IMMT	10989	sp|Q16891-2|IMMT_HUMAN	DKFZp779P1653|HMP|MGC111146|P87|P87/89|P89|PIG52	inner membrane protein, mitochondrial	0.33	0.4	0.05	0.06	0.67	1.79	9/167	1	1
LOC100507703	100507703	sp|P01891|1A68_HUMAN	-	HLA class I histocompatibility antigen, A-69 alpha chain-like	0.45	0.4	0.07	0.06	5.71	1	5/167	1	1																			0.45	0.4	0.07	0.06	5.71	1	5/167	1	1
MIF	4282	sp|P14174|MIF_HUMAN	GIF|GLIF|MMIF	macrophage migration inhibitory factor (glycosylation-inhibiting factor)	0.45	0.4	0.07	0.06	5.71	1	5/167	1	1										0.44	0.39	0.07	0.06	5.71	1	5/167	1	1
PCMT1	5110	sp|P22061-2|PIMT_HUMAN	-	protein-L-isoaspartate (D-aspartate) O-methyltransferase	0.26	0.23	0.07	0.06	5.49	1	59/167	4	2	0.26	0.23	0.07	0.06	5.49	1	59/167	4	2	0.18	0.16	0.05	0.04	2.65	1	59/167	2	2	0.23	0.2	0.06	0.05	4.16	1	59/167	3	2
PDCD6	10016	sp|O75340|PDCD6_HUMAN	ALG-2|FLJ46208|MGC111017|MGC119050|MGC9123|PEF1B	programmed cell death 6	0.19	0.2	0.05	0.06	0.49	1.39	56/167	2	2										0.19	0.19	0.05	0.06	0.49	1.39	56/167	2	2	0.19	0.2	0.05	0.06	0.49	1.39	56/167	2	2
PGRMC1	10857	sp|O00264|PGRC1_HUMAN	HPR6.6|MPR	progesterone receptor membrane component 1	0.19	0.17	0.07	0.06	1.44	1	27/167	1	2	0.19	0.17	0.07	0.06	1.44	1	27/167	1	2	0.27	0.24	0.1	0.08	3.24	1	27/167	2	2	0.19	0.17	0.03	0.03	1.44	1	27/167	1	1
RDH11	51109	sp|Q8TC12|RDH11_HUMAN	ARSDR1|CGI82|FLJ32633|HCBP12|MDT1|PSDR1|RALR1|SCALD|SDR7C1	retinol dehydrogenase 11 (all-trans/9-cis/11-cis)	0.45	0.4	0.07	0.06	5.71	1	5/167	1	1																			0.45	0.4	0.07	0.06	5.71	1	5/167	1	1
SCFD1	23256	sp|Q8WVM8|SCFD1_HUMAN	C14orf163|KIAA0917|RA410|SLY1|STXBP1L2	sec1 family domain containing 1	0.35	0.44	0.05	0.06	0.24	1.91	8/167	1	1	0.5	0.61	0.35	0.57	0.59	1.87	8/167	2	2										0.5	0.61	0.35	0.57	0.59	1.87	8/167	2	2
SPAG9	9043	sp|O60271-2|JIP4_HUMAN	CT89|FLJ13450|FLJ14006|FLJ26141|FLJ34602|HLC-6|HLC4|JIP-4|JIP4|JLP|KIAA0516|MGC117291|MGC14967|MGC74461|PHET|PIG6	sperm associated antigen 9	0.45	0.4	0.07	0.06	5.71	1	5/167	1	1																											2
TIMM8A	1678	sp|O60220|TIM8A_HUMAN	DDP|DDP1|DFN1|MGC12262|MTS|TIM8	translocase of inner mitochondrial membrane 8 homolog A (yeast)	0.45	0.4	0.07	0.06	4.36	1	5/167	1	1
CBX3	11335	sp|Q13185|CBX3_HUMAN	HECH|HP1-GAMMA|HP1Hs-gamma	chromobox homolog 3	0.38	0.34	0.06	0.05	2.94	1	7/167	1	1
CCT2	10576	sp|P78371|TCPB_HUMAN	99D8.1|CCT-beta|CCTB|MGC142074|MGC142076|PRO1633|TCP-1-beta	chaperonin containing TCP1, subunit 2 (beta)	0.13	0.18	0.03	0.05	-0.25	2.19	112/167	2	2	0.21	0.28	0.04	0.07	-0.09	2.18	112/167	5	2	0.13	0.17	0.02	0.04	-0.25	2.19	112/167	2	2
CCT8	10694	sp|P50990|TCPQ_HUMAN	C21orf112|Cctq|D21S246|KIAA0002|PRED71	chaperonin containing TCP1, subunit 8 (theta)	0.23	0.24	0.04	0.05	0	1.37	111/167	6	2	0.21	0.22	0.04	0.05	-0.09	1.37	111/167	5	2	0.13	0.14	0.02	0.02	-0.37	1.37	111/167	2	1	0.13	0.14	0.03	0.03	-0.37	1.37	111/167	2	2
CYB5R3	1727	sp|P00387-2|NB5R3_HUMAN	B5R|DIA1	cytochrome b5 reductase 3	0.41	0.37	0.06	0.05	4.17	1	6/167	1	1										0.4	0.35	0.32	0.27	4.17	1	6/167	1	2	0.82	0.73	0.67	0.57	10.37	1	6/167	4	2
DCD	117159	sp|P81605|DCD_HUMAN	AIDD|DCD-1|DSEP|HCAP|MGC71930|PIF	dermcidin	0.21	0.19	0.06	0.05	2.16	1	45/167	2	2	0.21	0.19	0.06	0.05	2.16	1	45/167	2	2	0.15	0.13	0.02	0.02	0.81	1	45/167	1	1	0.21	0.19	0.06	0.05	2.16	1	45/167	2	2
DDOST	1650	sp|P39656|OST48_HUMAN	AGER1|KIAA0115|MGC2191|OKSWcl45|OST|OST48|WBP1	dolichyl-diphosphooligosaccharide--protein glycosyltransferase	0.35	0.32	0.05	0.05	3.13	1	8/167	1	1	0.35	0.31	0.05	0.05	3.13	1	8/167	1	1	0.49	0.43	0.34	0.29	5.85	1	8/167	2	2	0.35	0.31	0.05	0.05	3.13	1	8/167	1	1
HSP90AA1	3320	sp|P07900-2|HS90A_HUMAN	FLJ31884|HSP86|HSP89A|HSP90A|HSP90N|HSPC1|HSPCA|HSPCAL1|HSPCAL4|HSPN|Hsp89|Hsp90|LAP2	heat shock protein 90kDa alpha (cytosolic), class A member 1	0.24	0.26	0.04	0.05	-0.08	1.43	121/167	7	2	0.26	0.27	0.05	0.06	-0.01	1.43	121/167	8	2	0.2	0.21	0.04	0.04	-0.22	1.43	121/167	5	2	0.22	0.24	0.04	0.05	-0.15	1.43	121/167	6	2
HSPA8	3312	sp|P11142|HSP7C_HUMAN	HSC54|HSC70|HSC71|HSP71|HSP73|HSPA10|LAP1|MGC131511|MGC29929|NIP71	heat shock 70kDa protein 8	0.37	0.33	0.06	0.05	-1.14	1	167/167	23	2	0.35	0.31	0.05	0.05	-1.26	1	167/167	20	2	0.29	0.26	0.04	0.04	-1.46	1	167/167	15	2	0.32	0.28	0.05	0.04	-1.38	1	167/167	17	2
IMPDH2	3615	sp|P12268|IMDH2_HUMAN	IMPD2|IMPDH-II	IMP (inosine 5'-monophosphate) dehydrogenase 2	0.16	0.15	0.05	0.05	0.97	1	37/167	1	2	0.16	0.15	0.03	0.02	0.97	1	37/167	1	1	0.16	0.14	0.02	0.02	0.97	1	37/167	1	1	0.16	0.15	0.03	0.02	0.97	1	37/167	1	1
KRT16	3868	sp|P08779|K1C16_HUMAN	CK16|FNEPPK|K16|K1CP|KRT16A|NEPPK	keratin 16	0.22	0.22	0.04	0.05	-0.27	1.26	106/167	5	2										0.47	0.46	0.09	0.09	0.88	1.24	106/167	24	2
KRT8	3856	sp|P05787|K2C8_HUMAN	CARD2|CK8|CYK8|K2C8|K8|KO	keratin 8	0.3	0.27	0.06	0.05	3.52	1	119/167	11	2	0.26	0.23	0.05	0.04	2.39	1	119/167	8	2	0.24	0.21	0.04	0.04	2.01	1	119/167	7	2	0.27	0.24	0.05	0.04	2.78	1	119/167	9	2
KRT9	3857	sp|P35527|K1C9_HUMAN	CK-9|EPPK|K9	keratin 9	0.33	0.3	0.05	0.05	-0.37	1.05	157/167	17	2	0.29	0.26	0.05	0.04	-0.49	1.05	157/167	13	2	0.31	0.28	0.05	0.04	-0.4	1.05	157/167	16	2	0.32	0.29	0.05	0.05	-0.4	1.05	157/167	16	2
LGALS3BP	3959	sp|Q08380|LG3BP_HUMAN	90K|BTBD17B|MAC-2-BP	lectin, galactoside-binding, soluble, 3 binding protein	0.32	0.31	0.05	0.05	1.14	1.19	150/167	15	2	0.3	0.3	0.05	0.05	1.02	1.19	150/167	14	2	0.24	0.23	0.04	0.04	0.38	1.19	150/167	9	2	0.32	0.31	0.05	0.05	1.14	1.19	150/167	15	2
MRPL49	740	sp|Q13405|RM49_HUMAN	C11orf4|L49mt|MGC10656|NOF|NOF1	mitochondrial ribosomal protein L49	0.38	0.34	0.06	0.05	3.96	1	7/167	1	1										0.37	0.33	0.06	0.05	3.96	1	7/167	1	1
MYL12B	103910	sp|O14950|ML12B_HUMAN	MLC-B|MRLC2	myosin, light chain 12B, regulatory	0.38	0.34	0.06	0.05	3.17	1	7/167	1	1										0.37	0.33	0.28	0.23	3.17	1	7/167	1	2
NPEPPS	9520	sp|P55786|PSA_HUMAN	AAP-S|MP100|PSA	aminopeptidase puromycin sensitive	0.29	0.37	0.04	0.05	0.52	2.05	12/167	1	1										0.28	0.36	0.04	0.05	0.52	2.05	12/167	1	1
PDCD5	9141	sp|O14737|PDCD5_HUMAN	FLJ42784|MGC9294|TFAR19	programmed cell death 5	0.35	0.32	0.05	0.05	1.65	1	8/167	1	1
PDIA4	9601	sp|P13667|PDIA4_HUMAN	ERP70|ERP72|ERp-72	protein disulfide isomerase family A, member 4	0.38	0.34	0.06	0.05	3.96	1	7/167	1	1	0.53	0.48	0.4	0.35	7.22	1	7/167	2	2
PPIA	5478	sp|P62937|PPIA_HUMAN	CYPA|CYPH|MGC117158|MGC12404|MGC23397	peptidylprolyl isomerase A (cyclophilin A)	0.26	0.23	0.05	0.05	2.45	1	91/167	6	2	0.18	0.16	0.04	0.03	0.89	1	91/167	3	2	0.25	0.22	0.05	0.04	2.45	1	91/167	6	2	0.18	0.16	0.04	0.03	0.89	1	91/167	3	2
SEC22B	9554	sp|O75396|SC22B_HUMAN	ERS-24|SEC22L1	SEC22 vesicle trafficking protein homolog B (S. cerevisiae) (gene/pseudogene)	0.41	0.37	0.06	0.05	2.33	1	6/167	1	1	0.41	0.36	0.06	0.05	2.33	1	6/167	1	1	0.57	0.5	0.46	0.38	4.6	1	6/167	2	2	0.58	0.51	0.47	0.41	4.6	1	6/167	2	2
TFG	10342	sp|Q92734|TFG_HUMAN	FLJ36137|TF6|TRKT3	TRK-fused gene	0.39	0.35	0.06	0.05	-0.28	1	159/167	24	2	0.35	0.32	0.06	0.05	-0.46	1	159/167	20	2	0.36	0.32	0.06	0.05	-0.42	1	159/167	21	2	0.41	0.37	0.07	0.06	-0.15	1	159/167	27	2
CCT4	10575	sp|P50991|TCPD_HUMAN	CCT-DELTA|Cctd|MGC126164|MGC126165|SRB	chaperonin containing TCP1, subunit 4 (delta)	0.16	0.17	0.03	0.04	-0.13	1.41	114/167	3	2	0.09	0.1	0.02	0.02	-0.4	1.42	114/167	1	2	0.13	0.14	0.02	0.03	-0.27	1.42	114/167	2	2
CFL1	1072	sp|P23528|COF1_HUMAN	CFL	cofilin 1 (non-muscle)	0.18	0.16	0.04	0.04	0.6	1	65/167	2	2	0.18	0.16	0.04	0.04	0.6	1	65/167	2	2	0.17	0.15	0.04	0.04	0.6	1	65/167	2	2	0.12	0.11	0.02	0.02	0.02	1	65/167	1	1
ENO1	2023	sp|P06733|ENOA_HUMAN	ENO1L1|MPB1|NNE|PPH	enolase 1, (alpha)	0.18	0.18	0.04	0.04	0.15	1.19	90/167	3	2	0.28	0.27	0.06	0.06	1.05	1.18	90/167	7	2	0.29	0.28	0.06	0.06	1.27	1.18	90/167	8	2	0.24	0.23	0.05	0.05	0.6	1.18	90/167	5	2
FN3KRP	79672	sp|Q9HA64|KT3K_HUMAN	FLJ12171|FN3KL	fructosamine 3 kinase related protein	0.28	0.25	0.04	0.04	3.07	1	13/167	1	1																			0.28	0.25	0.04	0.04	3.07	1	13/167	1	1
HNRNPUL1	11100	sp|Q9BUJ2-2|HNRL1_HUMAN	E1B-AP5|E1BAP5|FLJ12944|HNRPUL1	heterogeneous nuclear ribonucleoprotein U-like 1	0.31	0.28	0.05	0.04	-0.21	1	163/167	16	2	0.31	0.28	0.05	0.04	-0.21	1	163/167	16	2	0.17	0.15	0.03	0.02	-1.02	1	163/167	5	2	0.21	0.18	0.03	0.03	-0.87	1	163/167	7	2
HSPA5	3309	sp|P11021|GRP78_HUMAN	BIP|FLJ26106|GRP78|MIF2	heat shock 70kDa protein 5 (glucose-regulated protein, 78kDa)	0.33	0.29	0.05	0.04	-0.52	1	167/167	18	2	0.35	0.32	0.05	0.05	-0.34	1	167/167	21	2	0.32	0.28	0.05	0.04	-0.52	1	167/167	18	2	0.35	0.31	0.05	0.05	-0.4	1	167/167	20	2
HSPA9	3313	sp|P38646|GRP75_HUMAN	CSA|GRP-75|GRP75|HSPA9B|MGC4500|MOT|MOT2|MTHSP75|PBP74	heat shock 70kDa protein 9 (mortalin)	0.29	0.26	0.04	0.04	-0.33	1	167/167	14	2	0.29	0.26	0.04	0.04	-0.33	1	167/167	14	2	0.23	0.2	0.03	0.03	-0.79	1	167/167	9	2	0.33	0.29	0.05	0.04	0.03	1	167/167	18	2
KRT1	3848	sp|P04264|K2C1_HUMAN	CK1|EHK|EHK1|EPPK|K1|KRT1A|NEPPK	keratin 1	0.32	0.28	0.05	0.04	-0.84	1	167/167	17	2	0.36	0.32	0.06	0.05	-0.71	1	167/167	22	2	0.61	0.54	0.09	0.08	0.5	1	167/167	65	2	0.35	0.31	0.05	0.05	-0.76	1	167/167	20	2
KRT10	3858	sp|P13645|K1C10_HUMAN	BCIE|BIE|CK10|EHK|K10|KPP	keratin 10	0.32	0.29	0.05	0.04	-0.66	1	166/167	17	2	0.36	0.32	0.06	0.05	-0.52	1	166/167	21	2	0.51	0.45	0.08	0.06	0.33	1	166/167	44	2	0.26	0.23	0.04	0.03	-0.88	1	166/167	11	2
KRT14	3861	sp|P02533|K1C14_HUMAN	CK14|EBS3|EBS4|K14|NFJ	keratin 14	0.21	0.2	0.03	0.04	-0.32	1.23	140/167	6	2	0.24	0.24	0.04	0.04	-0.2	1.23	140/167	8	2	0.42	0.4	0.07	0.07	0.88	1.22	140/167	25	2	0.21	0.2	0.03	0.04	-0.32	1.23	140/167	6	2
KRT6A	3853	sp|P02538|K2C6A_HUMAN	CK6A|CK6C|CK6D|K6A|K6C|K6D|KRT6C|KRT6D	keratin 6A	0.22	0.19	0.05	0.04	-0.26	1	85/167	4	2										0.56	0.5	0.12	0.1	1.71	1	85/167	28	2
NCL	4691	sp|P19338|NUCL_HUMAN	C23|FLJ45706|FLJ59041	nucleolin	0.28	0.25	0.04	0.04	-0.59	1	163/167	13	2	0.28	0.25	0.04	0.04	-0.59	1	163/167	13	2	0.26	0.22	0.04	0.03	-0.69	1	163/167	11	2	0.31	0.28	0.05	0.04	-0.43	1	163/167	16	2
PCBD1	5092	sp|P61457|PHS_HUMAN	DCOH|PCBD|PCD|PHS	pterin-4 alpha-carbinolamine dehydratase/dimerization cofactor of hepatocyte nuclear factor 1 alpha	0.18	0.16	0.05	0.04	1.63	1	62/167	2	2	0.18	0.16	0.05	0.04	1.63	1	62/167	2	2										0.13	0.11	0.03	0.03	0.53	1	62/167	1	2
PHB	5245	sp|P35232|PHB_HUMAN	PHB1	prohibitin	0.32	0.28	0.05	0.04	2.42	1	10/167	1	1	0.32	0.28	0.05	0.04	2.42	1	10/167	1	1	0.44	0.39	0.27	0.23	4.8	1	10/167	2	2	0.32	0.28	0.05	0.04	2.42	1	10/167	1	1
TBL2	26608	sp|Q9Y4P3|TBL2_HUMAN	DKFZp434N024|MGC134739|WBSCR13|WS-betaTRP	transducin (beta)-like 2	0.3	0.27	0.05	0.04	2.02	1	11/167	1	1	0.3	0.27	0.05	0.04	2.02	1	11/167	1	1										0.3	0.27	0.05	0.04	2.02	1	11/167	1	1
TCP1	6950	sp|P17987|TCPA_HUMAN	CCT-alpha|CCT1|CCTa|D6S230E|TCP-1-alpha	t-complex 1	0.17	0.17	0.03	0.04	-0.25	1.33	109/167	3	2	0.19	0.2	0.04	0.04	-0.15	1.33	109/167	4	2	0.09	0.1	0.01	0.01	-0.45	1.34	109/167	1	1	0.1	0.1	0.01	0.01	-0.45	1.34	109/167	1	1
TMPO	7112	sp|P42166|LAP2A_HUMAN	CMD1T|LAP2|LEMD4|MGC61508|PRO0868|TP	thymopoietin	0.27	0.26	0.04	0.04	1.09	1.2	14/167	1	1
TRIM21	6737	sp|P19474-2|RO52_HUMAN	RNF81|RO52|SSA|SSA1	tripartite motif containing 21	0.21	0.18	0.05	0.04	0.71	1	71/167	3	2	0.29	0.26	0.07	0.06	2.01	1	71/167	6	2	0.2	0.18	0.05	0.04	0.71	1	71/167	3	2	0.21	0.18	0.05	0.04	0.71	1	71/167	3	2
TTN	7273	sp|Q8WZ42-2|TITIN_HUMAN	CMD1G|CMH9|CMPD4|DKFZp451N061|EOMFC|FLJ26020|FLJ26409|FLJ32040|FLJ34413|FLJ39564|FLJ43066|HMERF|LGMD2J|TMD	titin	0.15	0.16	0.03	0.04	0.01	1.4	84/167	2	2	0.22	0.23	0.03	0.03	0.47	1.39	84/167	4	1	0.15	0.16	0.03	0.04	0.01	1.4	84/167	2	2	0.15	0.16	0.02	0.02	0.01	1.4	84/167	2	1
BAG4	9530	sp|O95429|BAG4_HUMAN	BAG-4|DKFZp586O2022|SODD	BCL2-associated athanogene 4	0.16	0.14	0.03	0.03	0.21	1	118/167	3	2	0.13	0.12	0.02	0.02	-0.16	1	118/167	2	2										0.09	0.08	0.02	0.01	-0.54	1	118/167	1	2
C1QBP	708	sp|Q07021|C1QBP_HUMAN	GC1QBP|HABP1|SF2p32|gC1Q-R|gC1qR|p32	complement component 1, q subcomponent binding protein	0.16	0.16	0.03	0.03	-0.14	1.14	150/167	4	2	0.14	0.13	0.02	0.02	-0.3	1.14	150/167	3	2	0.16	0.15	0.03	0.02	-0.14	1.14	150/167	4	2	0.14	0.13	0.02	0.02	-0.3	1.14	150/167	3	2
C9orf174	100499483	sp|Q9P1Z9-2|CI174_HUMAN	BDAG1|DKFZp434I2420|DKFZp686B2031|DKFZp686G1725|FLJ41397|FLJ50036|KIAA1529	chromosome 9 open reading frame 174	0.2	0.18	0.03	0.03	2.36	1	25/167	1	1																			0.2	0.18	0.03	0.03	2.36	1	25/167	1	1
CAPRIN1	4076	sp|Q14444-2|CAPR1_HUMAN	GPIAP1|GPIP137|M11S1|RNG105|p137GPI	cell cycle associated protein 1	0.12	0.18	0.02	0.03	-0.08	2.75	65/167	1	1																			0.12	0.18	0.02	0.03	-0.08	2.75	65/167	1	1
CAPZB	832	sp|P47756-2|CAPZB_HUMAN	CAPB|CAPPB|CAPZ|MGC104401|MGC129749|MGC129750	capping protein (actin filament) muscle Z-line, beta	0.26	0.23	0.04	0.03	1.59	1	15/167	1	1										0.25	0.22	0.04	0.03	1.59	1	15/167	1	1
CLTC	1213	sp|Q00610-2|CLH1_HUMAN	CHC|CHC17|CLH-17|CLTCL2|Hc|KIAA0034	clathrin, heavy chain (Hc)	0.14	0.17	0.02	0.03	-0.34	1.72	147/167	3	2	0.18	0.22	0.03	0.04	-0.21	1.72	147/167	5	2	0.16	0.19	0.03	0.04	-0.27	1.72	147/167	4	2	0.08	0.1	0.01	0.01	-0.47	1.72	147/167	1	1
DNAJC7	7266	sp|Q99615|DNJC7_HUMAN	DJ11|DJC7|TPR2|TTC2	DnaJ (Hsp40) homolog, subfamily C, member 7	0.17	0.18	0.03	0.03	0.3	1.3	33/167	1	1
FASN	2194	sp|P49327|FAS_HUMAN	FAS|MGC14367|MGC15706|OA-519|SDR27X1	fatty acid synthase	0.13	0.15	0.02	0.03	-0.36	1.63	123/167	2	2	0.13	0.15	0.02	0.02	-0.36	1.63	123/167	2	1	0.09	0.1	0.01	0.01	-0.43	1.63	123/167	1	1
FUS	2521	sp|P35637-2|FUS_HUMAN	ALS6|FUS1|HNRNPP2|POMP75|TLS	fused in sarcoma	0.19	0.17	0.03	0.03	-0.9	1	164/167	6	2	0.16	0.14	0.02	0.02	-1.09	1	164/167	4	2	0.19	0.17	0.03	0.02	-0.9	1	164/167	6	2	0.21	0.18	0.03	0.03	-0.8	1	164/167	7	2
GAPDH	2597	sp|P04406|G3P_HUMAN	G3PD|GAPD|MGC88685	glyceraldehyde-3-phosphate dehydrogenase	0.17	0.16	0.03	0.03	0.15	1.15	137/167	4	2	0.15	0.14	0.03	0.02	-0.07	1.15	137/167	3	2	0.21	0.19	0.03	0.03	0.6	1.14	137/167	6	2	0.17	0.16	0.03	0.03	0.15	1.15	137/167	4	2
GSTP1	2950	sp|P09211|GSTP1_HUMAN	DFN7|FAEES3|GST3|GSTP|PI	glutathione S-transferase pi 1	0.19	0.17	0.03	0.03	1.69	1	27/167	1	1										0.27	0.24	0.1	0.08	3.67	1	27/167	2	2
HK1	3098	sp|P19367-2|HXK1_HUMAN	HK1-ta|HK1-tb|HK1-tc|HKI|HXK1	hexokinase 1	0.21	0.19	0.03	0.03	0.76	1	23/167	1	1
HP1BP3	50809	sp|Q5SSJ5-2|HP1B3_HUMAN	HP1-BP74|MGC43701	heterochromatin protein 1, binding protein 3	0.2	0.18	0.03	0.03	1.84	1	24/167	1	1																			0.2	0.18	0.03	0.03	1.84	1	24/167	1	1
HSP90AB1	3326	sp|P08238|HS90B_HUMAN	D6S182|FLJ26984|HSP90-BETA|HSP90B|HSPC2|HSPCB	heat shock protein 90kDa alpha (cytosolic), class B member 1	0.18	0.19	0.03	0.03	-0.39	1.31	152/167	5	2	0.26	0.26	0.04	0.05	-0.06	1.31	152/167	10	2	0.2	0.2	0.03	0.03	-0.32	1.31	152/167	6	2	0.23	0.23	0.04	0.04	-0.19	1.31	152/167	8	2
HSPA1B	3304	sp|P08107|HSP71_HUMAN	FLJ54328|HSP70-1B|HSP70-2|HSPA1A	heat shock 70kDa protein 1B	0.23	0.21	0.04	0.03	-1.67	1	167/167	9	2	0.24	0.22	0.04	0.03	-1.63	1	167/167	10	2	0.24	0.21	0.04	0.03	-1.63	1	167/167	10	2	0.23	0.21	0.04	0.03	-1.67	1	167/167	9	2
HSPA6	3310	sp|P17066|HSP76_HUMAN	-	heat shock 70kDa protein 6 (HSP70B')	0.18	0.16	0.03	0.03	-1.08	1	153/167	5	2	0.18	0.16	0.03	0.03	-1.08	1	153/167	5	2	0.16	0.14	0.03	0.02	-1.24	1	153/167	4	2	0.18	0.16	0.03	0.03	-1.08	1	153/167	5	2
HSPH1	10808	sp|Q92598-2|HS105_HUMAN	DKFZp686M05240|HSP105|HSP105A|HSP105B|KIAA0201|NY-CO-25	heat shock 105kDa/110kDa protein 1	0.14	0.13	0.03	0.03	-0.14	1.1	101/167	2	2										0.1	0.09	0.01	0.01	-0.37	1.1	101/167	1	1	0.1	0.09	0.02	0.01	-0.37	1.1	101/167	1	1
KRT2	3849	sp|P35908|K22E_HUMAN	CK-2e|K2e|KRT2A|KRT2E|KRTE|MGC116967|MGC116968	keratin 2	0.19	0.17	0.03	0.03	-0.85	1	163/167	6	2	0.23	0.21	0.04	0.03	-0.72	1	163/167	9	2	0.37	0.32	0.06	0.05	-0.13	1	163/167	23	2
NME1	4830	sp|P15531-2|NDKA_HUMAN	AWD|GAAD|NB|NBS|NDKA|NDPK-A|NDPKA|NM23|NM23-H1	non-metastatic cells 1, protein (NM23A) expressed in	0.24	0.22	0.04	0.03	2.41	1	17/167	1	1																			0.24	0.22	0.04	0.03	2.41	1	17/167	1	1
P4HB	5034	sp|P07237|PDIA1_HUMAN	DSI|ERBA2L|GIT|P4Hbeta|PDI|PDIA1|PHDB|PO4DB|PO4HB|PROHB	prolyl 4-hydroxylase, beta polypeptide	0.23	0.2	0.04	0.03	1.79	1	39/167	2	1	0.23	0.2	0.07	0.06	1.79	1	39/167	2	2	0.32	0.28	0.1	0.08	3.81	1	39/167	4	2	0.16	0.14	0.05	0.04	0.7	1	39/167	1	2
PIP	5304	sp|P12273|PIP_HUMAN	GCDFP-15|GCDFP15|GPIP4	prolactin-induced protein	0.25	0.22	0.04	0.03	2.54	1	16/167	1	1	0.35	0.31	0.18	0.15	5.11	1	16/167	2	2
PKM2	5315	sp|P14618-2|KPYM_HUMAN	CTHBP|MGC3932|OIP3|PK3|PKM|TCB|THBP1	pyruvate kinase, muscle	0.12	0.14	0.02	0.03	-0.38	1.51	131/167	2	2	0.15	0.17	0.03	0.03	-0.29	1.51	131/167	2	2	0.24	0.26	0.04	0.05	0.16	1.5	131/167	8	2	0.12	0.13	0.02	0.03	-0.38	1.51	131/167	2	2
PSMD4	5710	sp|P55036|PSMD4_HUMAN	AF|AF-1|ASF|MCB1|Rpn10|S5A|pUB-R5	proteasome (prosome, macropain) 26S subunit, non-ATPase, 4	0.22	0.2	0.03	0.03	1.75	1	20/167	1	1
RANBP1	5902	sp|P43487|RANG_HUMAN	HTF9A|MGC88701	RAN binding protein 1	0.2	0.18	0.03	0.03	1.51	1	24/167	1	1																			0.2	0.18	0.03	0.03	1.51	1	24/167	1	1
RPL30	6156	sp|P62888|RL30_HUMAN	L30	ribosomal protein L30	0.17	0.15	0.03	0.03	1.16	1	102/167	3	2	0.1	0.09	0.02	0.01	-0.18	1	102/167	1	1	0.1	0.09	0.02	0.02	-0.18	1	102/167	1	2	0.14	0.12	0.03	0.02	0.5	1	102/167	2	2
RPL5	6125	sp|P46777|RL5_HUMAN	DBA6|L5|MGC117339	ribosomal protein L5	0.17	0.15	0.03	0.03	-0.18	1	135/167	4	2	0.17	0.15	0.03	0.03	-0.18	1	135/167	4	2	0.12	0.11	0.02	0.02	-0.51	1	135/167	2	2	0.19	0.17	0.03	0.03	-0.01	1	135/167	5	2
RPLP0	6175	sp|P05388|RLA0_HUMAN	L10E|LP0|MGC111226|MGC88175|P0|PRLP0|RPP0	ribosomal protein, large, P0	0.19	0.17	0.03	0.03	-0.09	1	160/167	6	2	0.19	0.17	0.03	0.03	-0.09	1	160/167	6	2	0.13	0.12	0.02	0.02	-0.65	1	160/167	3	2	0.16	0.14	0.02	0.02	-0.46	1	160/167	4	2
RPS12	6206	sp|P25398|RS12_HUMAN	S12	ribosomal protein S12	0.2	0.18	0.03	0.03	1.89	1	25/167	1	1
S100A7	6278	sp|P31151|S10A7_HUMAN	PSOR1|S100A7c	S100 calcium binding protein A7	0.21	0.19	0.03	0.03	2.81	1	46/167	2	1	0.21	0.19	0.06	0.05	2.81	1	46/167	2	2	0.44	0.38	0.13	0.11	9.8	1	46/167	9	2
SF3B4	10262	sp|Q15427|SF3B4_HUMAN	Hsh49|MGC10828|SAP49|SF3b49	splicing factor 3b, subunit 4, 49kDa	0.2	0.18	0.03	0.03	2.1	1	24/167	1	1
SKP1	6500	sp|P63208|SKP1_HUMAN	EMC19|MGC34403|OCP-II|OCP2|SKP1A|TCEB1L|p19A	S-phase kinase-associated protein 1	0.15	0.22	0.02	0.03	0.03	2.49	42/167	1	1										0.15	0.21	0.02	0.03	0.03	2.49	42/167	1	1	0.15	0.22	0.02	0.03	0.03	2.49	42/167	1	1
ST13	6767	sp|P50502|F10A1_HUMAN	AAG2|FAM10A1|FAM10A4|FLJ27260|HIP|HOP|HSPABP|HSPABP1|MGC129952|P48|PRO0786|SNC6	suppression of tumorigenicity 13 (colon carcinoma) (Hsp70 interacting protein)	0.21	0.19	0.03	0.03	1.3	1	22/167	1	1										0.3	0.26	0.12	0.1	2.87	1	22/167	2	2	0.21	0.19	0.03	0.03	1.3	1	22/167	1	1
TUBA1B	10376	sp|P68363|TBA1B_HUMAN	K-ALPHA-1	tubulin, alpha 1b	0.2	0.18	0.04	0.03	-0.63	1	126/167	5	2	0.24	0.21	0.04	0.04	-0.46	1	126/167	7	2										0.24	0.21	0.04	0.04	-0.46	1	126/167	7	2
TUBB	203068	sp|P07437|TBB5_HUMAN	M40|MGC117247|MGC16435|OK/SW-cl.56|TUBB1|TUBB5	tubulin, beta	0.22	0.2	0.03	0.03	-1.3	1	167/167	8	2	0.26	0.23	0.04	0.03	-1.17	1	167/167	11	2										0.22	0.19	0.03	0.03	-1.3	1	167/167	8	2
TUBB2C	10383	sp|P68371|TBB2C_HUMAN	TUBB2	tubulin, beta 2C	0.23	0.2	0.04	0.03	-1.08	1	155/167	8	2	0.25	0.23	0.04	0.04	-0.98	1	155/167	10	2	0.24	0.21	0.04	0.03	-1.03	1	155/167	9	2	0.21	0.19	0.03	0.03	-1.13	1	155/167	7	2
ACLY	47	sp|P53396|ACLY_HUMAN	ACL|ATPCL|CLATP	ATP citrate lyase	0.13	0.14	0.02	0.02	-0.2	1.54	62/167	1	1										0.13	0.14	0.02	0.02	-0.2	1.54	62/167	1	1
ACTB	60	sp|P60709|ACTB_HUMAN	PS1TP5BP1	actin, beta	0.12	0.1	0.02	0.02	-0.78	1	149/167	2	2	0.14	0.13	0.02	0.02	-0.54	1	149/167	3	2	0.29	0.26	0.05	0.04	1.88	1	149/167	13	2	0.14	0.13	0.02	0.02	-0.54	1	149/167	3	2
AGL	178	sp|P35573-2|GDE_HUMAN	GDE	amylo-alpha-1, 6-glucosidase, 4-alpha-glucanotransferase	0.11	0.16	0.02	0.02	-0.16	2.4	76/167	1	1	0.11	0.16	0.02	0.02	-0.16	2.4	76/167	1	1	0.11	0.15	0.02	0.02	-0.16	2.4	76/167	1	1	0.16	0.22	0.04	0.08	-0.04	2.4	76/167	2	2
AHCY	191	sp|P23526|SAHH_HUMAN	SAHH	adenosylhomocysteinase	0.09	0.11	0.01	0.02	-0.18	1.65	111/167	1	1	0.09	0.11	0.01	0.02	-0.18	1.65	111/167	1	1	0.09	0.11	0.02	0.02	-0.18	1.65	111/167	1	2	0.13	0.15	0.03	0.04	0.11	1.64	111/167	2	2
ATP1A1	476	sp|P05023-2|AT1A1_HUMAN	MGC3285|MGC51750	ATPase, Na+/K+ transporting, alpha 1 polypeptide	0.11	0.11	0.02	0.02	-0.23	1.16	76/167	1	1
ATP5B	506	sp|P06576|ATPB_HUMAN	ATPMB|ATPSB|MGC5231	ATP synthase, H+ transporting, mitochondrial F1 complex, beta polypeptide	0.12	0.11	0.02	0.02	-0.16	1.14	74/167	1	1										0.16	0.15	0.04	0.04	0.16	1.14	74/167	2	2	0.12	0.11	0.02	0.02	-0.16	1.14	74/167	1	1
BAG2	9532	sp|O95816|BAG2_HUMAN	BAG-2|KIAA0576|MGC149462|dJ417I1.2	BCL2-associated athanogene 2	0.13	0.12	0.02	0.02	0.24	1	56/167	1	1	0.19	0.17	0.05	0.04	0.96	1	56/167	2	2
CCT6A	908	sp|P40227|TCPZ_HUMAN	CCT-zeta|CCT-zeta-1|CCT6|Cctz|HTR3|MGC126214|MGC126215|MoDP-2|TCP-1-zeta|TCP20|TCPZ|TTCP20	chaperonin containing TCP1, subunit 6A (zeta 1)	0.1	0.11	0.02	0.02	-0.36	1.61	100/167	1	1										0.1	0.11	0.01	0.02	-0.36	1.61	100/167	1	1
CCT7	10574	sp|Q99832|TCPH_HUMAN	CCTETA|CCTH|MGC110985|NIP7-1|TCP1ETA	chaperonin containing TCP1, subunit 7 (eta)	0.11	0.13	0.02	0.02	-0.29	1.71	83/167	1	1	0.11	0.13	0.02	0.02	-0.29	1.71	83/167	1	1	0.11	0.12	0.02	0.02	-0.29	1.71	83/167	1	1	0.11	0.13	0.02	0.02	-0.29	1.71	83/167	1	1
CKB	1152	sp|P12277|KCRB_HUMAN	B-CK|CKBB	creatine kinase, brain	0.17	0.15	0.03	0.02	0.36	1	35/167	1	1	0.17	0.15	0.03	0.02	0.36	1	35/167	1	1	0.17	0.15	0.06	0.05	0.36	1	35/167	1	2
DYNC1H1	1778	sp|Q14204|DYHC1_HUMAN	DHC1|DHC1a|DKFZp686P2245|DNCH1|DNCL|DNECL|DYHC|Dnchc1|HL-3|KIAA0325|p22	dynein, cytoplasmic 1, heavy chain 1	0.13	0.14	0.02	0.02	-0.15	1.35	57/167	1	1										0.13	0.13	0.02	0.02	-0.15	1.35	57/167	1	1
EEF1A1	1915	sp|P68104|EF1A1_HUMAN	CCS-3|CCS3|EE1A1|EEF-1|EEF1A|EF-Tu|EF1A|FLJ25721|GRAF-1EF|HNGC:16303|LENG7|MGC102687|MGC131894|MGC16224|PTI1|eEF1A-1	eukaryotic translation elongation factor 1 alpha 1	0.15	0.15	0.02	0.02	-0.55	1.11	167/167	4	2	0.15	0.15	0.02	0.02	-0.55	1.11	167/167	4	2	0.15	0.14	0.02	0.02	-0.55	1.11	167/167	4	2	0.11	0.1	0.02	0.02	-0.73	1.11	167/167	2	2
EEF1B2	1933	sp|P24534|EF1B_HUMAN	EEF1B|EEF1B1|EF1B	eukaryotic translation elongation factor 1 beta 2	0.1	0.09	0.02	0.02	-0.01	1	110/167	1	2	0.13	0.12	0.03	0.02	0.97	1	110/167	2	2	0.13	0.12	0.02	0.02	0.97	1	110/167	2	2	0.1	0.08	0.01	0.01	-0.01	1	110/167	1	1
EEF1D	1936	sp|P29692-2|EF1D_HUMAN	EF-1D|EF1D|FLJ20897|FP1047	eukaryotic translation elongation factor 1 delta (guanine nucleotide exchange protein)	0.16	0.14	0.02	0.02	0.29	1	40/167	1	1	0.22	0.2	0.07	0.06	1	1	40/167	2	2	0.16	0.14	0.02	0.02	0.29	1	40/167	1	1	0.22	0.2	0.07	0.06	1	1	40/167	2	2
EEF1G	1937	sp|P26641|EF1G_HUMAN	EF1G|GIG35	eukaryotic translation elongation factor 1 gamma	0.1	0.1	0.01	0.02	-0.2	1.36	107/167	1	1	0.1	0.1	0.01	0.01	-0.2	1.36	107/167	1	1	0.1	0.1	0.02	0.02	-0.2	1.36	107/167	1	2	0.1	0.1	0.01	0.02	-0.2	1.36	107/167	1	1
EEF2	1938	sp|P13639|EF2_HUMAN	EEF-2|EF2	eukaryotic translation elongation factor 2	0.18	0.16	0.03	0.02	-0.2	1	156/167	5	2	0.2	0.17	0.03	0.03	-0.05	1	156/167	6	2	0.18	0.15	0.03	0.02	-0.2	1	156/167	5	2	0.14	0.12	0.02	0.02	-0.5	1	156/167	3	2
EWSR1	2130	sp|Q01844-2|EWS_HUMAN	EWS|bK984G1.4	Ewing sarcoma breakpoint region 1	0.15	0.13	0.02	0.02	-0.4	1	142/167	3	2	0.15	0.13	0.02	0.02	-0.4	1	142/167	3	2	0.14	0.13	0.02	0.02	-0.4	1	142/167	3	2	0.12	0.11	0.02	0.02	-0.64	1	142/167	2	2
FAU	2197	sp|P62861|RS30_HUMAN	FAU1|FLJ22986|Fub1|Fubi|MNSFbeta|RPS30|S30|asr1	Finkel-Biskis-Reilly murine sarcoma virus (FBR-MuSV) ubiquitously expressed	0.12	0.11	0.03	0.02	0.42	1	71/167	1	2	0.12	0.11	0.02	0.02	0.42	1	71/167	1	1										0.12	0.11	0.03	0.02	0.42	1	71/167	1	2
FLG2	388698	sp|Q5D862|FILA2_HUMAN	IFPS	filaggrin family member 2	0.14	0.12	0.02	0.02	0.5	1	52/167	1	1										0.14	0.12	0.02	0.02	0.5	1	52/167	1	1
GRSF1	2926	sp|Q12849|GRSF1_HUMAN	FLJ13125	G-rich RNA sequence binding factor 1	0.16	0.14	0.02	0.02	0.92	1	39/167	1	1
HIST1H1E	3008	sp|P10412|H14_HUMAN	H1.4|H1E|H1F4|MGC116819|dJ221C16.5	histone cluster 1, H1e	0.14	0.13	0.02	0.02	-0.04	1	144/167	3	2	0.14	0.13	0.02	0.02	-0.04	1	144/167	3	2	0.14	0.13	0.02	0.02	-0.04	1	144/167	3	2	0.12	0.1	0.02	0.02	-0.37	1	144/167	2	1
HIST1H2AB	8335	sp|P04908|H2A1B_HUMAN	H2A/m|H2AFM	histone cluster 1, H2ab	0.13	0.12	0.02	0.02	0.49	1	114/167	2	2	0.09	0.08	0.02	0.01	-0.23	1	114/167	1	2										0.09	0.08	0.02	0.02	-0.23	1	114/167	1	2
HIST1H2BK	85236	sp|O60814|H2B1K_HUMAN	H2B/S|H2BFAiii|H2BFT|MGC131989	histone cluster 1, H2bk	0.15	0.13	0.03	0.02	0.61	1	132/167	3	2	0.12	0.11	0.02	0.02	0.06	1	132/167	2	2	0.19	0.17	0.03	0.03	1.69	1	132/167	5	2	0.12	0.11	0.02	0.02	0.06	1	132/167	2	2
HIST2H4A	8370	sp|P62805|H4_HUMAN	FO108|H4|H4/n|H4F2|H4FN|HIST1H4A|HIST1H4B|HIST1H4C|HIST1H4D|HIST1H4E|HIST1H4F|HIST1H4H|HIST1H4I|HIST1H4J|HIST1H4K|HIST1H4L|HIST2H4|HIST2H4B|HIST4H4	histone cluster 2, H4a	0.12	0.11	0.02	0.02	0.43	1	69/167	1	1	0.17	0.15	0.04	0.04	1.45	1	69/167	2	2	0.21	0.18	0.05	0.04	2.46	1	69/167	3	2	0.12	0.11	0.02	0.02	0.43	1	69/167	1	1
HNRNPA2B1	3181	sp|P22626-2|ROA2_HUMAN	DKFZp779B0244|FLJ22720|HNRNPA2|HNRNPB1|HNRPA2|HNRPA2B1|HNRPB1|RNPA2|SNRPB1	heterogeneous nuclear ribonucleoprotein A2/B1	0.17	0.16	0.03	0.02	-0.72	1	164/167	5	2	0.16	0.14	0.02	0.02	-0.79	1	164/167	4	2	0.17	0.15	0.03	0.02	-0.72	1	164/167	5	2	0.16	0.14	0.02	0.02	-0.79	1	164/167	4	2
HNRNPD	3184	sp|Q14103-2|HNRPD_HUMAN	AUF1|AUF1A|HNRPD|P37|hnRNPD0	heterogeneous nuclear ribonucleoprotein D (AU-rich element RNA binding protein 1, 37kDa)	0.11	0.1	0.02	0.02	-0.81	1	156/167	2	2	0.11	0.1	0.02	0.02	-0.81	1	156/167	2	2	0.16	0.14	0.02	0.02	-0.15	1	156/167	4	2	0.11	0.1	0.02	0.02	-0.81	1	156/167	2	2
HNRNPU	3192	sp|Q00839-2|HNRPU_HUMAN	HNRPU|SAF-A|U21.1|hnRNP U	heterogeneous nuclear ribonucleoprotein U (scaffold attachment factor A)	0.11	0.1	0.02	0.02	-0.76	1	155/167	2	2	0.11	0.1	0.02	0.02	-0.76	1	155/167	2	2	0.11	0.1	0.02	0.01	-0.76	1	155/167	2	2	0.08	0.07	0.01	0.01	-0.87	1	155/167	1	1
HNRPDL	9987	sp|O14979-2|HNRDL_HUMAN	HNRNP|JKTBP|JKTBP2|laAUF1	heterogeneous nuclear ribonucleoprotein D-like	0.15	0.14	0.03	0.02	0.01	1	125/167	3	2	0.13	0.11	0.02	0.02	-0.36	1	125/167	2	2										0.15	0.14	0.03	0.02	0.01	1	125/167	3	2
HSPD1	3329	sp|P10809|CH60_HUMAN	CPN60|GROEL|HLD4|HSP-60|HSP60|HSP65|HuCHA60|SPG13	heat shock 60kDa protein 1 (chaperonin)	0.15	0.14	0.02	0.02	-0.49	1.16	139/167	3	2	0.15	0.14	0.02	0.02	-0.49	1.16	139/167	3	2	0.12	0.11	0.02	0.02	-0.58	1.16	139/167	2	2	0.15	0.14	0.02	0.02	-0.49	1.16	139/167	3	2
HSPE1	3336	sp|P61604|CH10_HUMAN	CPN10|EPF|GROES|HSP10	heat shock 10kDa protein 1 (chaperonin 10)	0.17	0.15	0.03	0.02	0.91	1	35/167	1	1										0.17	0.15	0.03	0.02	0.91	1	35/167	1	1
ILF3	3609	sp|Q12906-2|ILF3_HUMAN	CBTF|DRBF|DRBP76|MMP4|MPHOSPH4|MPP4|NF-AT-90|NF110|NF90|NFAR|NFAR-1|NFAR2|TCP110|TCP80	interleukin enhancer binding factor 3, 90kDa	0.12	0.11	0.02	0.02	-0.49	1.09	137/167	2	2	0.12	0.11	0.02	0.02	-0.49	1.09	137/167	2	1	0.08	0.08	0.01	0.01	-0.63	1.09	137/167	1	1
JUP	3728	sp|P14923|PLAK_HUMAN	ARVD12|CTNNG|DP3|DPIII|PDGB|PKGB	junction plakoglobin	0.13	0.12	0.02	0.02	-0.18	1.04	61/167	1	1										0.38	0.33	0.1	0.08	2.04	1.01	61/167	9	2
KRT5	3852	sp|P13647|K2C5_HUMAN	CK5|DDD|EBS2|K5|KRT5A	keratin 5	0.15	0.14	0.03	0.02	-0.56	1	129/167	3	2	0.15	0.14	0.03	0.02	-0.56	1	129/167	3	2	0.42	0.37	0.07	0.06	1.28	1	129/167	23	2	0.12	0.11	0.02	0.02	-0.65	1	129/167	2	2
LDHA	3939	sp|P00338-2|LDHA_HUMAN	GSD11|LDH1|LDHM	lactate dehydrogenase A	0.14	0.13	0.02	0.02	0.11	1	51/167	1	1	0.2	0.18	0.03	0.03	0.65	1	51/167	2	1	0.28	0.24	0.08	0.06	1.73	1	51/167	4	2
LUC7L2	51631	sp|Q9Y383-2|LC7L2_HUMAN	CGI-74|FLJ10657|LUC7B2|hLuc7B2	LUC7-like 2 (S. cerevisiae)	0.13	0.12	0.02	0.02	0.36	1	56/167	1	1										0.13	0.12	0.02	0.02	0.36	1	56/167	1	1	0.13	0.12	0.02	0.02	0.36	1	56/167	1	1
MDH2	4191	sp|P40926|MDHM_HUMAN	M-MDH|MDH|MGC:3559|MOR1	malate dehydrogenase 2, NAD (mitochondrial)	0.16	0.14	0.02	0.02	0.42	1	39/167	1	1	0.16	0.14	0.05	0.04	0.42	1	39/167	1	2	0.16	0.14	0.05	0.04	0.42	1	39/167	1	2
NPM1	4869	sp|P06748-2|NPM_HUMAN	B23|MGC104254|NPM	nucleophosmin (nucleolar phosphoprotein B23, numatrin)	0.11	0.1	0.02	0.02	-0.66	1	154/167	2	2	0.14	0.12	0.02	0.02	-0.48	1	154/167	3	2	0.11	0.1	0.02	0.01	-0.66	1	154/167	2	2	0.11	0.1	0.02	0.02	-0.66	1	154/167	2	2
PAICS	10606	sp|P22234-2|PUR6_HUMAN	ADE2|ADE2H1|AIRC|DKFZp781N1372|MGC1343|MGC5024|PAIS	phosphoribosylaminoimidazole carboxylase, phosphoribosylaminoimidazole succinocarboxamide synthetase	0.15	0.13	0.02	0.02	0.9	1	47/167	1	1	0.15	0.13	0.02	0.02	0.9	1	47/167	1	1
PCBP2	5094	sp|Q15366|PCBP2_HUMAN	HNRPE2|MGC110998|hnRNP-E2	poly(rC) binding protein 2	0.13	0.11	0.02	0.02	0.17	1	64/167	1	1	0.13	0.11	0.02	0.02	0.17	1	64/167	1	1	0.17	0.15	0.04	0.04	0.86	1	64/167	2	2
PDHA1	5160	sp|P08559|ODPA_HUMAN	PDHA|PDHCE1A|PHE1A	pyruvate dehydrogenase (lipoamide) alpha 1	0.15	0.13	0.02	0.02	0.74	1	44/167	1	1	0.15	0.13	0.02	0.02	0.74	1	44/167	1	1
PPP2CB	5516	sp|P62714|PP2AB_HUMAN	PP2Abeta|PP2CB	protein phosphatase 2, catalytic subunit, beta isozyme	0.13	0.11	0.02	0.02	0.39	1	61/167	1	1
PRDX1	5052	sp|Q06830|PRDX1_HUMAN	MSP23|NKEFA|PAG|PAGA|PAGB|PRX1|PRXI|TDPX2	peroxiredoxin 1	0.18	0.16	0.03	0.02	-0.06	1	159/167	5	2	0.18	0.16	0.03	0.02	-0.06	1	159/167	5	2	0.16	0.14	0.02	0.02	-0.35	1	159/167	4	2	0.18	0.16	0.03	0.02	-0.06	1	159/167	5	2
PWP1	11137	sp|Q13610|PWP1_HUMAN	IEF-SSP-9502	PWP1 homolog (S. cerevisiae)	0.14	0.13	0.02	0.02	0.69	1	49/167	1	1
RCN2	5955	sp|Q14257|RCN2_HUMAN	E6BP|ERC-55|ERC55|TCBP49	reticulocalbin 2, EF-hand calcium binding domain	0.16	0.16	0.02	0.02	0.2	1.39	41/167	1	1	0.16	0.16	0.02	0.02	0.2	1.39	41/167	1	1	0.15	0.16	0.02	0.02	0.2	1.39	41/167	1	1	0.22	0.23	0.07	0.08	0.7	1.37	41/167	2	2
RNMT	8731	sp|O43148-2|MCES_HUMAN	DKFZp686H1252|KIAA0398|MET|RG7MT1|hCMT1c	RNA (guanine-7-) methyltransferase	0.16	0.15	0.03	0.02	0.73	1	37/167	1	1
RPL10A	4736	sp|P62906|RL10A_HUMAN	Csa-19|L10A|NEDD6	ribosomal protein L10a	0.16	0.14	0.02	0.02	0.15	1.01	120/167	3	1	0.09	0.08	0.02	0.01	-0.45	1.01	120/167	1	2										0.09	0.08	0.01	0.01	-0.45	1.01	120/167	1	1
RPL11	6135	sp|P62913-2|RL11_HUMAN	DBA7|GIG34|L11	ribosomal protein L11	0.11	0.1	0.02	0.02	0.11	1	160/167	2	2	0.11	0.1	0.02	0.02	0.11	1	160/167	2	2	0.11	0.1	0.02	0.01	0.11	1	160/167	2	2	0.11	0.1	0.02	0.02	0.11	1	160/167	2	2
RPL12	6136	sp|P30050|RL12_HUMAN	L12	ribosomal protein L12	0.17	0.15	0.03	0.02	0.91	1	147/167	4	2	0.14	0.13	0.02	0.02	0.38	1	147/167	3	2	0.12	0.1	0.02	0.02	-0.16	1	147/167	2	2	0.12	0.1	0.02	0.02	-0.16	1	147/167	2	2
RPL13	6137	sp|P26373|RL13_HUMAN	BBC1|D16S444E|FLJ27453|FLJ27454|L13|MGC117342|MGC71373	ribosomal protein L13	0.12	0.11	0.02	0.02	-0.31	1	140/167	2	2	0.15	0.13	0.02	0.02	0.1	1	140/167	3	2	0.12	0.1	0.02	0.02	-0.31	1	140/167	2	2	0.15	0.13	0.02	0.02	0.1	1	140/167	3	2
RPL14	9045	sp|P50914|RL14_HUMAN	CAG-ISL-7|CTG-B33|L14|MGC88594|RL14|hRL14	ribosomal protein L14	0.11	0.1	0.02	0.02	-0.01	1	154/167	2	2	0.14	0.12	0.02	0.02	0.68	1	154/167	3	2	0.11	0.1	0.02	0.01	-0.01	1	154/167	2	1	0.11	0.1	0.02	0.02	-0.01	1	154/167	2	2
RPL15	6138	sp|P61313|RL15_HUMAN	EC45|FLJ26304|L15|MGC88603|RPL10|RPLY10|RPYL10	ribosomal protein L15	0.11	0.1	0.02	0.02	-0.5	1	153/167	2	2	0.11	0.1	0.02	0.02	-0.5	1	153/167	2	2	0.08	0.07	0.01	0.01	-0.9	1	153/167	1	1	0.08	0.07	0.01	0.01	-0.9	1	153/167	1	1
RPL18	6141	sp|Q07020|RL18_HUMAN	L18	ribosomal protein L18	0.14	0.12	0.02	0.02	-0.2	1	159/167	3	2	0.14	0.12	0.02	0.02	-0.2	1	159/167	3	2	0.08	0.07	0.01	0.01	-1.18	1	159/167	1	2	0.11	0.1	0.02	0.02	-0.69	1	159/167	2	2
RPL19	6143	sp|P84098|RL19_HUMAN	DKFZp779D216|FLJ27452|L19|MGC71997	ribosomal protein L19	0.1	0.09	0.02	0.02	-0.17	1	102/167	1	2	0.1	0.09	0.02	0.01	-0.17	1	102/167	1	1										0.1	0.09	0.02	0.01	-0.17	1	102/167	1	1
RPL23	9349	sp|P62829|RL23_HUMAN	L23|MGC111167|MGC117346|MGC72008|rpL17	ribosomal protein L23	0.12	0.11	0.02	0.02	-0.26	1	141/167	2	2	0.12	0.11	0.02	0.02	-0.26	1	141/167	2	2	0.08	0.07	0.01	0.01	-0.63	1	141/167	1	1	0.12	0.11	0.02	0.02	-0.26	1	141/167	2	2
RPL24	6152	sp|P83731|RL24_HUMAN	L24	ribosomal protein L24	0.12	0.1	0.02	0.02	-0.07	1	149/167	2	2	0.08	0.07	0.01	0.01	-0.7	1	149/167	1	1	0.11	0.1	0.02	0.02	-0.07	1	149/167	2	2	0.12	0.1	0.02	0.02	-0.07	1	149/167	2	1
RPL26	6154	sp|P61254|RL26_HUMAN	L26	ribosomal protein L26	0.13	0.12	0.02	0.02	0.27	1	57/167	1	1	0.13	0.12	0.02	0.02	0.27	1	57/167	1	1										0.19	0.17	0.05	0.04	1.05	1	57/167	2	2
RPL27	6155	sp|P61353|RL27_HUMAN	L27	ribosomal protein L27	0.1	0.09	0.02	0.02	-0.4	1	110/167	1	2	0.1	0.08	0.01	0.01	-0.4	1	110/167	1	1	0.09	0.08	0.01	0.01	-0.4	1	110/167	1	1
RPL27A	6157	sp|P46776|RL27A_HUMAN	FLJ43464|L27A|MGC10850|MGC17878|MGC87238	ribosomal protein L27a	0.14	0.12	0.03	0.02	0.86	1	107/167	2	2	0.14	0.12	0.03	0.02	0.86	1	107/167	2	2	0.13	0.12	0.03	0.02	0.86	1	107/167	2	2	0.17	0.15	0.03	0.03	1.77	1	107/167	3	2
RPL29	6159	sp|P47914|RL29_HUMAN	HIP|HUMRPL29|L29|MGC88589	ribosomal protein L29	0.12	0.1	0.02	0.02	1.34	1	150/167	2	2	0.08	0.07	0.01	0.01	-0.27	1	150/167	1	2	0.08	0.07	0.01	0.01	-0.27	1	150/167	1	2	0.08	0.07	0.01	0.01	-0.27	1	150/167	1	1
RPL3	6122	sp|P39023|RL3_HUMAN	L3|MGC104284|TARBP-B	ribosomal protein L3	0.14	0.13	0.02	0.02	-0.24	1.05	157/167	3	2	0.11	0.1	0.02	0.02	-0.46	1.05	157/167	2	2	0.11	0.1	0.02	0.02	-0.46	1.05	157/167	2	2	0.11	0.1	0.02	0.02	-0.46	1.05	157/167	2	2
RPL32	6161	sp|P62910|RL32_HUMAN	L32	ribosomal protein L32	0.12	0.11	0.03	0.02	0.26	1	72/167	1	2	0.12	0.1	0.02	0.02	0.26	1	72/167	1	1
RPL35A	6165	sp|P18077|RL35A_HUMAN	DBA5|L35A	ribosomal protein L35a	0.13	0.12	0.02	0.02	1.13	1	59/167	1	1
RPL36	25873	sp|Q9Y3U8|RL36_HUMAN	DKFZp566B023|L36	ribosomal protein L36	0.14	0.12	0.03	0.02	0.5	1	109/167	2	2	0.1	0.09	0.02	0.02	-0.19	1	109/167	1	2	0.09	0.08	0.01	0.01	-0.19	1	109/167	1	1	0.1	0.09	0.02	0.02	-0.19	1	109/167	1	2
RPL4	6124	sp|P36578|RL4_HUMAN	L4	ribosomal protein L4	0.18	0.16	0.03	0.02	0.25	1	158/167	5	2	0.21	0.19	0.03	0.03	0.82	1	158/167	7	2	0.14	0.12	0.02	0.02	-0.32	1	158/167	3	2	0.21	0.19	0.03	0.03	0.82	1	158/167	7	2
RPL6	6128	sp|Q02878|RL6_HUMAN	L6|SHUJUN-2|TAXREB107|TXREB1	ribosomal protein L6	0.14	0.12	0.02	0.02	-0.61	1	157/167	3	2	0.16	0.14	0.03	0.02	-0.43	1	157/167	4	2	0.08	0.07	0.01	0.01	-0.97	1	157/167	1	1	0.14	0.12	0.02	0.02	-0.61	1	157/167	3	2
RPL7	6129	sp|P18124|RL7_HUMAN	L7|MGC117326|humL7-1	ribosomal protein L7	0.16	0.15	0.03	0.02	-0.02	1	150/167	4	2	0.12	0.1	0.02	0.02	-0.49	1	150/167	2	2	0.14	0.12	0.02	0.02	-0.26	1	150/167	3	2	0.14	0.13	0.02	0.02	-0.26	1	150/167	3	2
RPL7A	6130	sp|P62424|RL7A_HUMAN	L7A|SURF3|TRUP	ribosomal protein L7a	0.16	0.14	0.03	0.02	-0.24	1	157/167	4	2	0.16	0.14	0.03	0.02	-0.24	1	157/167	4	2	0.08	0.07	0.01	0.01	-0.89	1	157/167	1	1	0.11	0.1	0.02	0.02	-0.67	1	157/167	2	2
RPL8	6132	sp|P62917|RL8_HUMAN	L8	ribosomal protein L8	0.12	0.11	0.02	0.02	0.13	1	142/167	2	2	0.12	0.11	0.02	0.02	0.13	1	142/167	2	2	0.08	0.07	0.01	0.01	-0.56	1	142/167	1	2	0.08	0.08	0.01	0.01	-0.56	1	142/167	1	1
RPLP2	6181	sp|P05387|RLA2_HUMAN	D11S2243E|LP2|MGC71408|P2|RPP2	ribosomal protein, large, P2	0.14	0.12	0.02	0.02	-0.75	1	160/167	3	2	0.11	0.1	0.02	0.02	-1.01	1	160/167	2	2	0.13	0.12	0.02	0.02	-0.75	1	160/167	3	2	0.11	0.1	0.02	0.02	-1.01	1	160/167	2	2
RPS13	6207	sp|P62277|RS13_HUMAN	S13	ribosomal protein S13	0.13	0.12	0.02	0.02	-0.1	1	117/167	2	2	0.13	0.12	0.02	0.02	-0.1	1	117/167	2	2										0.09	0.08	0.02	0.01	-0.5	1	117/167	1	2
RPS14	6208	sp|P62263|RS14_HUMAN	EMTB|S14	ribosomal protein S14	0.12	0.11	0.02	0.02	0.06	1	130/167	2	2	0.12	0.11	0.02	0.02	0.06	1	130/167	2	2	0.09	0.08	0.01	0.01	-0.56	1	130/167	1	1	0.12	0.11	0.02	0.02	0.06	1	130/167	2	2
RPS26	6231	sp|P62854|RS26_HUMAN	DBA10|MGC104292|S26	ribosomal protein S26	0.09	0.08	0.02	0.02	-0.16	1	114/167	1	2	0.09	0.08	0.01	0.01	-0.16	1	114/167	1	1										0.09	0.08	0.02	0.02	-0.16	1	114/167	1	2
RPS27	6232	sp|P42677|RS27_HUMAN	MPS-1|MPS1|S27	ribosomal protein S27	0.1	0.09	0.02	0.02	0.1	1	98/167	1	2	0.1	0.09	0.02	0.01	0.1	1	98/167	1	1	0.1	0.09	0.02	0.02	0.1	1	98/167	1	2	0.1	0.09	0.02	0.02	0.1	1	98/167	1	2
RPS3A	6189	sp|P61247|RS3A_HUMAN	FTE1|MFTL|MGC23240|S3A	ribosomal protein S3A	0.12	0.11	0.02	0.02	-0.28	1.08	134/167	2	2	0.09	0.08	0.01	0.01	-0.52	1.08	134/167	1	1	0.09	0.08	0.01	0.01	-0.52	1.08	134/167	1	1	0.12	0.11	0.02	0.02	-0.28	1.08	134/167	2	2
RPS4X	6191	sp|P62701|RS4X_HUMAN	CCG2|DXS306|FLJ40595|RPS4|S4|SCAR|SCR10	ribosomal protein S4, X-linked	0.11	0.1	0.02	0.02	-0.59	1	155/167	2	2	0.14	0.12	0.02	0.02	-0.32	1	155/167	3	2										0.14	0.12	0.02	0.02	-0.32	1	155/167	3	2
RPS5	6193	sp|P46782|RS5_HUMAN	S5	ribosomal protein S5	0.13	0.11	0.02	0.02	0.34	1	63/167	1	1	0.13	0.11	0.03	0.03	0.34	1	63/167	1	2	0.12	0.11	0.03	0.03	0.34	1	63/167	1	2
RPS6	6194	sp|P62753|RS6_HUMAN	S6	ribosomal protein S6	0.14	0.12	0.03	0.02	0.1	1	109/167	2	2	0.1	0.09	0.01	0.01	-0.36	1	109/167	1	1	0.09	0.08	0.02	0.01	-0.36	1	109/167	1	2	0.14	0.12	0.03	0.02	0.1	1	109/167	2	2
RPS7	6201	sp|P62081|RS7_HUMAN	DBA8|S7	ribosomal protein S7	0.1	0.09	0.02	0.02	-0.41	1	98/167	1	2
RPS8	6202	sp|P62241|RS8_HUMAN	S8	ribosomal protein S8	0.12	0.11	0.02	0.02	-0.31	1	145/167	2	2	0.14	0.13	0.02	0.02	0.06	1	145/167	3	2	0.12	0.1	0.02	0.02	-0.31	1	145/167	2	2	0.08	0.07	0.01	0.01	-0.67	1	145/167	1	2
RPS9	6203	sp|P46781|RS9_HUMAN	S9	ribosomal protein S9	0.14	0.12	0.02	0.02	-0.01	1	107/167	2	1	0.14	0.12	0.03	0.02	-0.01	1	107/167	2	2	0.13	0.12	0.03	0.02	-0.01	1	107/167	2	2	0.1	0.09	0.01	0.01	-0.37	1	107/167	1	1
SEC23B	10483	sp|Q15437|SC23B_HUMAN	CDA-II|CDAII|CDAN2|HEMPAS	Sec23 homolog B (S. cerevisiae)	0.18	0.16	0.03	0.02	0.29	1	31/167	1	1
SNRPD2	6633	sp|P62316|SMD2_HUMAN	SMD2|SNRPD1|Sm-D2	small nuclear ribonucleoprotein D2 polypeptide 16.5kDa	0.13	0.12	0.03	0.02	-0.04	1	110/167	2	2	0.13	0.12	0.02	0.02	-0.04	1	110/167	2	1	0.09	0.08	0.01	0.01	-0.42	1	110/167	1	1
SNRPE	6635	sp|P62304|RUXE_HUMAN	B-raf|SME|Sm-E	small nuclear ribonucleoprotein polypeptide E	0.13	0.11	0.02	0.02	-0.14	1	122/167	2	2										0.09	0.08	0.01	0.01	-0.55	1	122/167	1	1	0.09	0.08	0.01	0.01	-0.55	1	122/167	1	1
STRAP	11171	sp|Q9Y3F4|STRAP_HUMAN	MAWD|PT-WD|UNRIP	serine/threonine kinase receptor associated protein	0.13	0.12	0.02	0.02	0.36	1	58/167	1	1	0.13	0.12	0.02	0.02	0.36	1	58/167	1	1
TIA1	7072	sp|P31483-2|TIA1_HUMAN	TIA-1	TIA1 cytotoxic granule-associated RNA binding protein	0.1	0.09	0.02	0.02	-0.63	1	103/167	1	2																			0.14	0.12	0.02	0.02	-0.31	1	103/167	2	1
TOP1	7150	sp|P11387|TOP1_HUMAN	TOPI	topoisomerase (DNA) I	0.17	0.15	0.03	0.02	0.43	1	34/167	1	1
TRIM28	10155	sp|Q13263-2|TIF1B_HUMAN	FLJ29029|KAP1|RNF96|TF1B|TIF1B	tripartite motif containing 28	0.1	0.09	0.02	0.02	-0.29	1.03	105/167	1	2
TXN	7295	sp|P10599|THIO_HUMAN	DKFZp686B1993|MGC61975|TRX|TRX1	thioredoxin	0.12	0.11	0.02	0.02	0.31	1	133/167	2	2	0.12	0.11	0.02	0.02	0.31	1	133/167	2	2	0.12	0.11	0.02	0.02	0.31	1	133/167	2	2	0.15	0.13	0.03	0.02	0.98	1	133/167	3	2
U2AF2	11338	sp|P26368-2|U2AF2_HUMAN	U2AF65	U2 small nuclear RNA auxiliary factor 2	0.12	0.1	0.02	0.02	-0.01	1	75/167	1	1										0.11	0.1	0.02	0.01	-0.01	1	75/167	1	1	0.12	0.1	0.02	0.02	-0.01	1	75/167	1	1
ATP5A1	498	sp|P25705|ATPA_HUMAN	ATP5A|ATP5AL2|ATPM|MOM2|OMR|ORM|hATP1	ATP synthase, H+ transporting, mitochondrial F1 complex, alpha subunit 1, cardiac muscle	0.09	0.08	0.01	0.01	-0.65	1	132/167	1	1	0.09	0.08	0.02	0.01	-0.65	1	132/167	1	2	0.09	0.08	0.01	0.01	-0.65	1	132/167	1	1	0.09	0.08	0.01	0.01	-0.65	1	132/167	1	1
C14orf166	51637	sp|Q9Y224|CN166_HUMAN	CGI99|CLE|CLE7|LCRP369|RLLM1	chromosome 14 open reading frame 166	0.1	0.09	0.02	0.01	-0.35	1	97/167	1	1	0.1	0.09	0.02	0.01	-0.35	1	97/167	1	1
CAD	790	sp|P27708|PYR1_HUMAN	-	carbamoyl-phosphate synthetase 2, aspartate transcarbamylase, and dihydroorotase	0.08	0.08	0.01	0.01	-0.72	1.09	141/167	1	1	0.08	0.08	0.01	0.01	-0.72	1.09	141/167	1	2	0.08	0.08	0.01	0.01	-0.72	1.09	141/167	1	1	0.08	0.08	0.01	0.01	-0.72	1.09	141/167	1	1
DAZAP1	26528	sp|Q96EP5-2|DAZP1_HUMAN	MGC19907	DAZ associated protein 1	0.09	0.08	0.01	0.01	-0.77	1	139/167	1	1	0.09	0.08	0.01	0.01	-0.77	1	139/167	1	1	0.08	0.07	0.01	0.01	-0.77	1	139/167	1	1	0.09	0.08	0.01	0.01	-0.77	1	139/167	1	2
DDX21	9188	sp|Q9NR30-2|DDX21_HUMAN	DKFZp686F21172|GUA|GURDB|RH-II/GU|RH-II/GuA	DEAD (Asp-Glu-Ala-Asp) box polypeptide 21	0.09	0.08	0.01	0.01	-0.7	1	132/167	1	1	0.12	0.11	0.02	0.02	-0.54	1	132/167	2	2										0.09	0.08	0.01	0.01	-0.7	1	132/167	1	1
DDX5	1655	sp|P17844|DDX5_HUMAN	DKFZp434E109|DKFZp686J01190|G17P1|HLR1|HUMP68|p68	DEAD (Asp-Glu-Ala-Asp) box polypeptide 5	0.08	0.07	0.01	0.01	-1.06	1	151/167	1	1	0.08	0.07	0.01	0.01	-1.06	1	151/167	1	1	0.08	0.07	0.01	0.01	-1.06	1	151/167	1	2	0.08	0.07	0.01	0.01	-1.06	1	151/167	1	1
DHX9	1660	sp|Q08211|DHX9_HUMAN	DDX9|FLJ17406|LKP|NDH2|NDHII|RHA	DEAH (Asp-Glu-Ala-His) box polypeptide 9	0.08	0.07	0.01	0.01	-0.97	1	157/167	1	1	0.11	0.1	0.02	0.02	-0.92	1	157/167	2	2	0.08	0.07	0.01	0.01	-0.97	1	157/167	1	2	0.11	0.1	0.02	0.02	-0.92	1	157/167	2	2
DNAJC10	54431	sp|Q8IXB1-2|DJC10_HUMAN	DKFZp434J1813|ERdj5|JPDI|MGC104194	DnaJ (Hsp40) homolog, subfamily C, member 10	0.09	0.08	0.01	0.01	-0.66	1	124/167	1	1										0.09	0.08	0.02	0.01	-0.66	1	124/167	1	2	0.09	0.08	0.01	0.01	-0.66	1	124/167	1	1
HNRNPA1	3178	sp|P09651-2|ROA1_HUMAN	HNRPA1|HNRPA1L3|MGC102835|hnRNP A1|hnRNP-A1	heterogeneous nuclear ribonucleoprotein A1	0.08	0.07	0.01	0.01	-1.11	1	166/167	1	2	0.13	0.12	0.02	0.02	-0.83	1	166/167	3	2	0.11	0.1	0.02	0.01	-0.97	1	166/167	2	1	0.08	0.07	0.01	0.01	-1.11	1	166/167	1	1
HNRNPAB	3182	sp|Q99729-2|ROAA_HUMAN	ABBP1|FLJ40338|HNRPAB	heterogeneous nuclear ribonucleoprotein A/B	0.08	0.07	0.01	0.01	-0.84	1	153/167	1	1	0.08	0.07	0.01	0.01	-0.84	1	153/167	1	2	0.14	0.12	0.02	0.02	-0.26	1	153/167	3	2	0.11	0.1	0.02	0.02	-0.55	1	153/167	2	2
HNRNPH1	3187	sp|P31943|HNRH1_HUMAN	DKFZp686A15170|HNRPH|HNRPH1|hnRNPH	heterogeneous nuclear ribonucleoprotein H1 (H)	0.11	0.1	0.02	0.01	-1.04	1	164/167	2	2	0.14	0.12	0.02	0.02	-0.94	1	164/167	3	2	0.11	0.1	0.02	0.01	-1.04	1	164/167	2	2	0.16	0.14	0.02	0.02	-0.83	1	164/167	4	2
HNRNPH3	3189	sp|P31942-2|HNRH3_HUMAN	2H9|FLJ34092|HNRPH3	heterogeneous nuclear ribonucleoprotein H3 (2H9)	0.08	0.07	0.01	0.01	-1.17	1	157/167	1	2	0.14	0.12	0.02	0.02	-0.58	1	157/167	3	2	0.11	0.1	0.02	0.01	-0.88	1	157/167	2	2	0.11	0.1	0.02	0.02	-0.88	1	157/167	2	2
HNRNPK	3190	sp|P61978-2|HNRPK_HUMAN	CSBP|FLJ41122|HNRPK|TUNP	heterogeneous nuclear ribonucleoprotein K	0.08	0.07	0.01	0.01	-1.6	1	167/167	1	2	0.11	0.1	0.02	0.01	-1.42	1	167/167	2	2	0.15	0.13	0.02	0.02	-1.07	1	167/167	4	2	0.15	0.14	0.02	0.02	-1.07	1	167/167	4	2
HNRNPR	10236	sp|O43390-2|HNRPR_HUMAN	FLJ25714|HNRPR|hnRNP R|hnRNP-R	heterogeneous nuclear ribonucleoprotein R	0.09	0.08	0.01	0.01	-0.52	1.06	128/167	1	1	0.09	0.08	0.01	0.01	-0.52	1.06	128/167	1	1	0.09	0.08	0.01	0.01	-0.52	1.06	128/167	1	1
KHSRP	8570	sp|Q92945-2|FUBP2_HUMAN	FBP2|FUBP2|KSRP|MGC99676	KH-type splicing regulatory protein	0.09	0.08	0.01	0.01	-0.57	1	137/167	1	1	0.09	0.08	0.01	0.01	-0.57	1	137/167	1	1	0.12	0.1	0.02	0.02	-0.07	1	137/167	2	2	0.09	0.08	0.01	0.01	-0.57	1	137/167	1	1
PABPC1	26986	sp|P11940-2|PABP1_HUMAN	PAB1|PABP|PABP1|PABPC2|PABPL1	poly(A) binding protein, cytoplasmic 1	0.08	0.07	0.01	0.01	-0.97	1	149/167	1	2	0.16	0.15	0.03	0.02	-0.73	1	149/167	4	2	0.11	0.1	0.02	0.02	-0.89	1	149/167	2	2	0.14	0.13	0.02	0.02	-0.81	1	149/167	3	2
RBM14	10432	sp|Q96PK6|RBM14_HUMAN	COAA|DKFZp779J0927|MGC15912|MGC31756|PSP2|SIP|SYTIP1|TMEM137	RNA binding motif protein 14	0.09	0.08	0.02	0.01	-0.54	1	119/167	1	2	0.13	0.12	0.02	0.02	-0.19	1	119/167	2	2										0.09	0.08	0.02	0.01	-0.54	1	119/167	1	2
RPL10	6134	sp|P27635|RL10_HUMAN	DKFZp686J1851|DXS648|DXS648E|FLJ23544|FLJ27072|L10|NOV|QM	ribosomal protein L10	0.08	0.08	0.01	0.01	-0.62	1	142/167	1	2	0.08	0.08	0.01	0.01	-0.62	1	142/167	1	2	0.12	0.1	0.02	0.02	-0.11	1	142/167	2	2	0.08	0.08	0.01	0.01	-0.62	1	142/167	1	1
RPL13A	23521	sp|P40429|RL13A_HUMAN	L13A|TSTA1	ribosomal protein L13a	0.09	0.08	0.01	0.01	-0.26	1	131/167	1	1	0.09	0.08	0.01	0.01	-0.26	1	131/167	1	1
RPL17	6139	sp|P18621|RL17_HUMAN	FLJ18762|FLJ92089|L17|MGC117162|PD-1|RPL23	ribosomal protein L17	0.09	0.08	0.02	0.01	-0.4	1	115/167	1	2
RPL21	6144	sp|P46778|RL21_HUMAN	DKFZp686C06101|FLJ27458|L21|MGC104274|MGC104275|MGC71252	ribosomal protein L21	0.08	0.07	0.01	0.01	-0.73	1	144/167	1	2	0.08	0.07	0.01	0.01	-0.73	1	144/167	1	1	0.08	0.07	0.01	0.01	-0.73	1	144/167	1	1	0.12	0.1	0.02	0.02	-0.36	1	144/167	2	2
RPL23A	6147	sp|P62750|RL23A_HUMAN	FLJ27455|L23A|MDA20	ribosomal protein L23a	0.09	0.08	0.01	0.01	-0.44	1.01	132/167	1	1	0.12	0.11	0.02	0.02	-0.07	1	132/167	2	2	0.12	0.11	0.02	0.02	-0.07	1	132/167	2	2	0.09	0.08	0.01	0.01	-0.44	1.01	132/167	1	1
RPL31	6160	sp|P62899|RL31_HUMAN	L31|MGC88191	ribosomal protein L31	0.08	0.08	0.01	0.01	-0.56	1	142/167	1	1	0.08	0.08	0.01	0.01	-0.56	1	142/167	1	1										0.08	0.08	0.01	0.01	-0.56	1	142/167	1	1
RPL37A	6168	sp|P61513|RL37A_HUMAN	L37A|MGC74786	ribosomal protein L37a	0.11	0.1	0.02	0.01	0.51	1	79/167	1	1
RPL9	6133	sp|P32969|RL9_HUMAN	DKFZp313J1510|FLJ27456|L9|MGC15545|NPC-A-16	ribosomal protein L9	0.09	0.08	0.01	0.01	-0.63	1	126/167	1	1	0.09	0.08	0.01	0.01	-0.63	1	126/167	1	1	0.09	0.08	0.01	0.01	-0.63	1	126/167	1	1	0.09	0.08	0.01	0.01	-0.63	1	126/167	1	1
RPLP1	6176	sp|P05386|RLA1_HUMAN	FLJ27448|LP1|MGC5215|P1|RPP1	ribosomal protein, large, P1	0.08	0.07	0.01	0.01	-0.81	1	158/167	1	2	0.08	0.07	0.01	0.01	-0.81	1	158/167	1	2	0.11	0.1	0.02	0.01	-0.21	1	158/167	2	2	0.08	0.07	0.01	0.01	-0.81	1	158/167	1	1
RPS10	6204	sp|P46783|RS10_HUMAN	DBA9|MGC88819|S10	ribosomal protein S10	0.09	0.08	0.01	0.01	-0.41	1	117/167	1	1	0.09	0.08	0.01	0.01	-0.41	1	117/167	1	1	0.13	0.11	0.02	0.02	-0.04	1	117/167	2	2	0.09	0.08	0.02	0.01	-0.41	1	117/167	1	2
RPS18	6222	sp|P62269|RS18_HUMAN	D6S218E|HKE3|KE-3|KE3|MGC117351|MGC126835|MGC126837|S18	ribosomal protein S18	0.08	0.08	0.01	0.01	-0.74	1	142/167	1	2	0.08	0.08	0.01	0.01	-0.74	1	142/167	1	1	0.12	0.1	0.02	0.02	-0.43	1	142/167	2	2	0.12	0.11	0.02	0.02	-0.43	1	142/167	2	2
RPS2	6187	sp|P15880|RS2_HUMAN	LLREP3|MGC102851|MGC117344|MGC117345|S2	ribosomal protein S2	0.08	0.07	0.01	0.01	-0.8	1	153/167	1	1	0.11	0.1	0.02	0.02	-0.6	1	153/167	2	1	0.14	0.12	0.02	0.02	-0.39	1	153/167	3	2	0.08	0.07	0.01	0.01	-0.8	1	153/167	1	2
RPS20	6224	sp|P60866|RS20_HUMAN	FLJ27451|MGC102930|S20	ribosomal protein S20	0.08	0.07	0.01	0.01	-0.81	1	146/167	1	1
RPS23	6228	sp|P62266|RS23_HUMAN	FLJ35016|S23	ribosomal protein S23	0.09	0.08	0.01	0.01	-0.2	1	129/167	1	1	0.09	0.08	0.02	0.01	-0.2	1	129/167	1	2	0.09	0.08	0.01	0.01	-0.2	1	129/167	1	1	0.09	0.08	0.01	0.01	-0.2	1	129/167	1	1
RPS24	6229	sp|P62847-2|RS24_HUMAN	DBA3|DKFZp686N1586|S24	ribosomal protein S24	0.08	0.07	0.01	0.01	-0.83	1	153/167	1	1	0.08	0.07	0.01	0.01	-0.83	1	153/167	1	2	0.08	0.07	0.01	0.01	-0.83	1	153/167	1	1
RPS25	6230	sp|P62851|RS25_HUMAN	S25	ribosomal protein S25	0.09	0.08	0.01	0.01	-0.5	1	119/167	1	1	0.09	0.08	0.01	0.01	-0.5	1	119/167	1	1	0.09	0.08	0.02	0.01	-0.5	1	119/167	1	2	0.09	0.08	0.01	0.01	-0.5	1	119/167	1	1
RPS28	6234	sp|P62857|RS28_HUMAN	S28	ribosomal protein S28	0.09	0.08	0.02	0.01	-0.58	1	127/167	1	2	0.09	0.08	0.02	0.01	-0.58	1	127/167	1	2	0.09	0.08	0.02	0.01	-0.58	1	127/167	1	2	0.13	0.11	0.02	0.02	0.01	1	127/167	2	2
RPS3	6188	sp|P23396|RS3_HUMAN	FLJ26283|FLJ27450|MGC87870|S3	ribosomal protein S3	0.08	0.07	0.01	0.01	-0.99	1	162/167	1	2	0.08	0.07	0.01	0.01	-0.99	1	162/167	1	1	0.11	0.1	0.02	0.01	-0.85	1	162/167	2	2	0.08	0.07	0.01	0.01	-0.99	1	162/167	1	1
RPSA	3921	sp|P08865|RSSA_HUMAN	37LRP|67LR|LAMBR|LAMR1|LBP|LRP|SA|p40	ribosomal protein SA	0.08	0.07	0.01	0.01	-0.83	1	149/167	1	2	0.12	0.1	0.02	0.02	-0.64	1	149/167	2	2	0.11	0.1	0.02	0.02	-0.64	1	149/167	2	2	0.12	0.1	0.02	0.02	-0.64	1	149/167	2	2
RUVBL2	10856	sp|Q9Y230|RUVB2_HUMAN	ECP51|INO80J|REPTIN|RVB2|TIH2|TIP48|TIP49B	RuvB-like 2 (E. coli)	0.1	0.09	0.02	0.01	-0.36	1	99/167	1	1	0.1	0.09	0.02	0.01	-0.36	1	99/167	1	1
SNRNP70	6625	sp|P08621-2|RU17_HUMAN	RNPU1Z|RPU1|SNRP70|Snp1|U1-70K|U170K|U1AP|U1RNP	small nuclear ribonucleoprotein 70kDa (U1)	0.09	0.08	0.01	0.01	-0.78	1	129/167	1	1	0.09	0.08	0.01	0.01	-0.78	1	129/167	1	1	0.09	0.08	0.01	0.01	-0.78	1	129/167	1	1	0.09	0.08	0.01	0.01	-0.78	1	129/167	1	1
SNRPA	6626	sp|P09012|SNRPA_HUMAN	Mud1|U1-A|U1A	small nuclear ribonucleoprotein polypeptide A	0.11	0.1	0.02	0.01	-0.2	1	80/167	1	1
SNRPB	6628	sp|P14678-2|RSMB_HUMAN	COD|SNRPB1|Sm-B/B'|SmB/B'|SmB/SmB'|snRNP-B	small nuclear ribonucleoprotein polypeptides B and B1	0.09	0.08	0.01	0.01	-0.61	1	127/167	1	1										0.09	0.08	0.02	0.01	-0.61	1	127/167	1	2
SRSF1	6426	sp|Q07955-2|SRSF1_HUMAN	ASF|FLJ53078|MGC5228|SF2|SF2p33|SFRS1|SRp30a	serine/arginine-rich splicing factor 1	0.1	0.09	0.02	0.01	-0.27	1	93/167	1	1																			0.1	0.09	0.02	0.01	-0.27	1	93/167	1	1
SRSF3	6428	sp|P84103|SRSF3_HUMAN	SFRS3|SRp20	serine/arginine-rich splicing factor 3	0.09	0.08	0.02	0.01	-0.44	1	116/167	1	2	0.09	0.08	0.01	0.01	-0.44	1	116/167	1	1	0.09	0.08	0.02	0.01	-0.44	1	116/167	1	2	0.09	0.08	0.01	0.01	-0.44	1	116/167	1	1
TRAP1	10131	sp|Q12931|TRAP1_HUMAN	HSP75|HSP90L	TNF receptor-associated protein 1	0.08	0.08	0.01	0.01	-0.22	1	141/167	1	2	0.08	0.08	0.01	0.01	-0.22	1	141/167	1	1	0.08	0.07	0.01	0.01	-0.22	1	141/167	1	2	0.08	0.08	0.01	0.01	-0.22	1	141/167	1	1
TUFM	7284	sp|P49411|EFTU_HUMAN	COXPD4|EF-TuMT|EFTU|P43	Tu translation elongation factor, mitochondrial	0.09	0.08	0.01	0.01	-0.5	1	119/167	1	1	0.09	0.08	0.02	0.01	-0.5	1	119/167	1	2										0.09	0.08	0.02	0.01	-0.5	1	119/167	1	2
UBB	7314	sp|P0CG47|UBB_HUMAN	FLJ25987|MGC8385|RPS27A|UBA52|UBC	ubiquitin B	0.08	0.08	0.01	0.01	-0.48	1.3	153/167	1	2	0.08	0.08	0.01	0.01	-0.48	1.3	153/167	1	1	0.11	0.11	0.02	0.02	-0.23	1.3	153/167	2	2	0.11	0.12	0.02	0.02	-0.23	1.3	153/167	2	2
YBX1	4904	sp|P67809|YBOX1_HUMAN	BP-8|CSDA2|CSDB|DBPB|MDR-NF1|MGC104858|MGC110976|MGC117250|NSEP-1|NSEP1|YB-1|YB1	Y box binding protein 1	0.09	0.08	0.01	0.01	-0.88	1	134/167	1	1	0.15	0.13	0.03	0.02	-0.3	1	134/167	3	2	0.12	0.11	0.02	0.02	-0.59	1	134/167	2	1	0.12	0.11	0.02	0.02	-0.59	1	134/167	2	2
A2M																							1.71	1.5	3.36	2.8	12.96	1	1/167	3	2
A2ML1																							0.7	0.61	0.11	0.09	9	1	2/167	1	1
ABCA12														0.19	0.17	0.03	0.02	0.46	1	29/167	1	1	0.98	0.87	0.15	0.13	12.38	1	1/167	1	1
ACTC1																							0.36	0.32	0.09	0.07	2.23	1	67/167	9	2
ACTN1																							1.21	1.06	1.68	1.4	10.61	1	2/167	3	2
ACTN4																							0.67	0.62	0.34	0.32	11.45	1.11	15/167	7	2
ACTR1A														0.14	0.13	0.02	0.02	0.56	1	48/167	1	1	0.14	0.13	0.02	0.02	0.56	1	48/167	1	1
ACTR2																							0.34	0.3	0.16	0.13	2.39	1	17/167	2	2
ACTR3																							0.26	0.23	0.04	0.03	1.93	1	14/167	1	1
ADCY1																							0.98	0.87	0.15	0.13	12.38	1	1/167	1	1
AGPAT5														1	0.89	0.15	0.13	12.38	1	1/167	1	1										1	0.89	0.15	0.13	12.38	1	1/167	1	1
AHNAK														0.45	0.4	0.07	0.06	5.71	1	5/167	1	1	2.89	3.59	2.54	4.24	12.83	2	5/167	43	2
AHNAK2																							0.23	0.2	0.1	0.09	2.78	1	19/167	1	2	0.23	0.2	0.04	0.03	2.78	1	19/167	1	1
AIM1																							0.98	0.87	0.15	0.13	12.38	1	1/167	1	1
AIMP1																							0.28	0.25	0.04	0.04	2.37	1	12/167	1	1	0.29	0.26	0.04	0.04	2.37	1	12/167	1	1
AKAP12														1	0.89	2	1.71	12.38	1	1/167	1	2										1	0.89	0.15	0.13	12.38	1	1/167	1	1
ALB														0.27	0.24	0.04	0.04	2.18	1	27/167	2	1	0.83	0.9	0.31	0.4	11.28	1.52	27/167	19	2	0.19	0.17	0.03	0.03	0.94	1	27/167	1	1
ALDH3A2														0.28	0.25	0.15	0.13	1.37	1	13/167	1	2	0.27	0.24	0.04	0.03	1.37	1	13/167	1	1	0.28	0.25	0.04	0.04	1.37	1	13/167	1	1
ALDH9A1																							0.23	0.2	0.03	0.03	0.81	1	19/167	1	1
ALDOA																							0.29	0.26	0.1	0.08	2.56	1	34/167	3	2	0.17	0.15	0.03	0.02	0.62	1	34/167	1	1
ANXA1														0.41	0.36	0.06	0.05	4.17	1	6/167	1	1	1.14	1.1	0.91	0.91	12.18	1.2	6/167	8	2
ANXA4																							0.44	0.39	0.07	0.06	4.36	1	5/167	1	1
ANXA5																							0.4	0.35	0.06	0.05	3.28	1	6/167	1	1
ANXA7																							0.44	0.39	0.27	0.23	7.15	1	10/167	2	2
APCS																							0.98	0.87	0.15	0.13	12.38	1	1/167	1	1
AP2A1														0.41	0.36	0.06	0.05	2.16	1	6/167	1	1
AP2B1																																0.21	0.19	0.03	0.03	1.25	1	23/167	1	1
APOA1																							2.2	1.94	4.34	3.62	12.74	1	1/167	5	2
APOD																							0.7	0.61	0.11	0.09	5.76	1	2/167	1	1
ARHGDIA																							0.44	0.39	0.07	0.06	5.71	1	5/167	1	1
ARL6IP4																																1	0.89	0.15	0.13	12.38	1	1/167	1	1
ARPC3																							0.44	0.39	0.39	0.32	5.71	1	5/167	1	2
ASPH														0.35	0.31	0.05	0.05	4.52	1	8/167	1	1
ATL2																																1	0.89	2	1.72	12.38	1	1/167	1	2
ATP2A2																																0.19	0.17	0.03	0.02	0.64	1	29/167	1	1
ATP5C1														0.15	0.13	0.02	0.02	0.74	1	44/167	1	1	0.15	0.13	0.02	0.02	0.74	1	44/167	1	1	0.15	0.13	0.02	0.02	0.74	1	44/167	1	1
AZGP1																							0.33	0.29	0.05	0.04	3	1	9/167	1	1
ATP6V1B1														0.71	0.63	0.11	0.09	9	1	2/167	1	1
BSG																							0.18	0.16	0.03	0.02	1.17	1	29/167	1	1
C15orf48																							0.98	0.87	0.15	0.13	12.38	1	1/167	1	1
C19orf45																							0.98	0.87	0.15	0.13	12.38	1	1/167	1	1
C1orf35														0.41	0.36	0.06	0.05	5.05	1	6/167	1	1
C3																							2.79	2.45	5.49	4.57	12.82	1	1/167	8	2
C4A																							0.98	0.87	0.15	0.13	12.38	1	1/167	1	1
C4BPA																							0.98	0.87	0.15	0.13	12.38	1	1/167	1	1
CA2																							0.28	0.25	0.16	0.13	2.43	1	12/167	1	2
CALM3																							0.44	0.53	0.22	0.35	1.24	1.86	15/167	3	2
CALML3																							0.98	0.87	0.87	0.72	8.17	1	5/167	5	2
CALML5																							0.62	0.55	0.32	0.26	9.42	1	15/167	6	2
CALR																							0.33	0.29	0.22	0.18	4.13	1	9/167	1	2
CALU																																0.5	0.44	0.08	0.07	6.53	1	4/167	1	1
CAPG																							0.98	0.87	0.15	0.13	12.38	1	1/167	1	1
CAPN1																							0.49	0.43	0.48	0.4	4.85	1	4/167	1	2
CAPZA1																							0.28	0.25	0.04	0.04	1.69	1	12/167	1	1
CASP14														0.24	0.22	0.04	0.03	1.01	1	17/167	1	1	0.34	0.3	0.05	0.04	2.22	1	17/167	2	1
CAT																							0.44	0.39	0.07	0.06	3.84	1	5/167	1	1
CBR1																							0.21	0.19	0.03	0.03	0.2	1	21/167	1	1
CBX1														0.33	0.3	0.05	0.04	3.62	1	9/167	1	1
CCDC47																																0.27	0.24	0.14	0.12	1.51	1	14/167	1	2
CCT5														0.09	0.12	0.02	0.03	-0.3	2.16	118/167	1	2	0.09	0.12	0.01	0.02	-0.3	2.16	118/167	1	1
CDC5L														0.17	0.18	0.03	0.03	0.45	1.37	34/167	1	1
CDC42																							0.57	0.5	0.09	0.07	7.54	1	3/167	1	1
CDSN																							0.23	0.2	0.03	0.03	2.05	1	19/167	1	1
CFB																							0.98	0.87	0.15	0.13	12.38	1	1/167	1	1
CFH																							1.71	1.5	3.36	2.8	12.96	1	1/167	3	2
CHCHD3																							0.7	0.61	0.11	0.09	9	1	2/167	1	1
CHP														0.58	0.51	0.09	0.08	7.54	1	3/167	1	1										0.58	0.51	0.67	0.57	7.54	1	3/167	1	2
CISD2																																1	0.89	0.15	0.13	12.38	1	1/167	1	1
CKAP4																							0.28	0.25	0.16	0.13	1.47	1	12/167	1	2
CKMT1A																							0.23	0.2	0.03	0.03	2.59	1	19/167	1	1
CLIC1																							0.24	0.21	0.04	0.03	1.27	1	17/167	1	1
CLIP1																							0.98	0.87	1.94	1.62	12.38	1	1/167	1	2
CMPK1																							0.49	0.43	0.08	0.06	6.53	1	4/167	1	1
COMMD3																																1	0.89	0.15	0.13	12.38	1	1/167	1	1
COPA														0.17	0.16	0.03	0.02	0.33	1.02	33/167	1	1	0.17	0.15	0.03	0.02	0.33	1.02	33/167	1	1	0.17	0.16	0.03	0.02	0.33	1.02	33/167	1	1
COPB2																																0.23	0.2	0.04	0.03	0.96	1	19/167	1	1
COPE														0.33	0.3	0.05	0.04	2.56	1	9/167	1	1
COX4I1																							0.49	0.43	0.48	0.4	6.53	1	4/167	1	2
COX5A																							0.7	0.61	0.11	0.09	9	1	2/167	1	1
COX7A2																							0.7	0.61	0.11	0.09	9	1	2/167	1	1
CPA4																							0.4	0.35	0.06	0.05	5.05	1	6/167	1	1
CPNE3																							0.19	0.16	0.03	0.02	1.15	1	28/167	1	1
CPOX																							0.7	0.61	0.11	0.09	9	1	2/167	1	1
CRABP2																							0.7	0.61	0.11	0.09	9	1	2/167	1	1
CSDA														0.16	0.14	0.04	0.03	-0.11	1	76/167	2	2	0.16	0.14	0.04	0.03	-0.11	1	76/167	2	2
CSTA														0.26	0.23	0.04	0.03	2.47	1	15/167	1	1	0.44	0.39	0.22	0.19	6.86	1	15/167	3	2
[truncated: 352 more rows]

## Sheet: RAB7A_C5_1_ALL_ANALYZED.txt
SYMBOL	GENEID	DB_ID	ALIASES	DESCRIPTION	NS-SCORE	NWS-SCORE	ND-SCORE	NWD-SCORE	Z-SCORE	WEIGHT FACTOR	RATIO	AVE. APSM	FOUND IN
[truncated: 326 more rows]

[truncated: 4 more sheets: RAB7A_C6_1_ALL_ANALYZED.txt, RAB7A_V5_1_ALL_ANALYZED.txt, RAB7A_V6_1_ALL_ANALYZED.txt, Combined]
